# Supplementary material for: Genetic and compound screens uncover factors modulating cancer cell response to indisulam
Source: Life Sci Alliance. 2022 May 9;5(9):e202101348. doi: 10.26508/lsa.202101348 (PMC9095732; doi:10.26508/lsa.202101348)
Supplement: Supplementary file 2 [file LSA-2021-01348_SdataF1.2.xlsx]

## Sheet: Figure 1C
Tag	GeneSymbol	type	sequence	t0_r1	t0_r2	t0_r3	t1_tr_r1	t1_tr_r2	t1_tr_r3	t1_ut_r1	t1_ut_r2	t1_ut_r3	t2_tr_r1	t2_tr_r2	t2_tr_r3	t2_ut_r1	t2_ut_r2	t2_ut_r3	ave_t1_tr	ave_t1_ut	t1_tr_ut	ave_t2_tr	ave_t2_ut	t2_tr_ut
BUB1-3	BUB1	x	AAGGTTAATCCAGCACGTAT	228	281	301	114	92	134	137	87	102	0	45	30	70	81	71	113.333	108.667	1.04294	25	74	0.337838
SRPK1-6	SRPK1	x	GCAACAGAATGGCAGCGATC	846	1044	951	646	770	649	961	1006	682	278	348	370	697	911	885	688.333	883	0.779539	332	831	0.399519
PLK1-1	PLK1	x	AACCAAAGTCGAATATGACG	628	745	634	347	327	264	213	363	292	116	100	194	228	352	351	312.667	289.333	1.08065	136.667	310.333	0.440387
SRPK1-9	SRPK1	x	TGGTAGATCACTCTCAGAGT	2153	2125	2231	1297	1291	1530	2162	1998	1873	820	635	943	1888	1554	1986	1372.67	2011	0.682579	799.333	1809.33	0.441783
DYRK1A-12	DYRK1A	x	TGATCGTGTGGAGCAAGAAT	612	718	626	313	417	456	684	879	758	177	190	285	430	498	492	395.333	773.667	0.510987	217.333	473.333	0.459155
PRKDC-1	PRKDC	x	ACTGAAGCAAAACGTACCTA	1458	1311	1260	818	941	903	1230	1133	1335	392	297	585	878	1053	775	887.333	1232.67	0.719849	424.667	902	0.470806
MAPK13-3	MAPK13	x	CCCGCTGCCGACGTGCGTCG	991	973	971	894	1008	850	1148	876	1066	612	531	709	1522	1134	1270	917.333	1030	0.890615	617.333	1308.67	0.471727
DYRK1A-4	DYRK1A	x	GAACGGAAGGTTTACAATGA	604	628	670	306	338	362	529	578	597	456	166	142	550	488	543	335.333	568	0.590376	254.667	527	0.483238
RPS6KB1-1	RPS6KB1	x	AATGAAAGCATGGACCATGG	1925	1850	1936	1649	1343	1731	2150	2072	1765	640	838	1558	2266	2184	1759	1574.33	1995.67	0.788876	1012	2069.67	0.488968
PRKDC-7	PRKDC	x	GCCGGTCATCAACTGATCCG	1726	1667	1569	945	1130	984	1721	1643	1371	627	459	770	1361	1327	1092	1019.67	1578.33	0.64604	618.667	1260	0.491005
RPS6KB1-5	RPS6KB1	x	AGGAGTGTTTGACATAGACC	3339	3047	2956	2054	2184	2339	2682	2852	2779	1181	1228	1309	2351	2841	2356	2192.33	2771	0.79117	1239.33	2516	0.492581
MAPK9-5	MAPK9	x	AGTACCGTGTCACCACGTAA	1125	1044	1133	1102	908	1302	1344	1386	1260	514	583	827	1259	1293	1327	1104	1330	0.830075	641.333	1293	0.496004
MAPK1-2	MAPK1	x	CAACCTCTCGTACATCGGCG	2660	2562	2973	2521	2685	2344	2702	3067	2536	1405	1504	1252	2652	2905	2701	2516.67	2768.33	0.909091	1387	2752.67	0.503875
PLK1-10	PLK1	x	TGTTGGAGCTCTGCCGCCGG	1565	1763	1506	253	325	474	260	258	446	144	276	142	343	322	447	350.667	321.333	1.09129	187.333	370.667	0.505396
MAP4K4-9	MAP4K4	x	GAATCTCGACGGGACAGAAC	499	706	709	772	757	707	725	732	738	554	362	624	846	1090	1007	745.333	731.667	1.01868	513.333	981	0.523276
MASTL-9	MASTL	x	GCCTTCGGGAAAGTGTATCT	2097	2056	1842	420	427	403	327	344	325	171	238	176	313	366	413	416.667	332	1.25502	195	364	0.535714
MAPK1-6	MAPK1	x	CGCGGGCAGGTGTTCGACGT	1616	1625	1246	993	982	881	1242	1255	1181	578	790	512	1268	1195	1018	952	1226	0.776509	626.667	1160.33	0.540075
MAPK1-1	MAPK1	x	AACCTCTCGTACATCGGCGA	1490	1583	1423	1042	1307	1051	1575	1312	1444	753	890	921	1672	1388	1683	1133.33	1443.67	0.785038	854.667	1581	0.540586
CDK12-1	CDK12	x	AGGGAGAACGACGAACGTCG	811	853	932	420	488	581	555	599	515	312	279	273	545	460	591	496.333	556.333	0.892151	288	532	0.541353
SRPK1-4	SRPK1	x	ATTACTAGAGAAGCGAATGC	940	931	794	663	783	680	944	930	1024	334	476	633	957	745	956	708.667	966	0.733609	481	886	0.542889
PTK7-14	PTK7	x	TGGTACACAGTCGTACGCTC	574	578	408	743	665	514	824	683	607	487	345	482	899	853	667	640.667	704.667	0.909177	438	806.333	0.5432
LATS2-7	LATS2	x	GTAGGACGCAAACGAATCGC	1552	1457	1351	1190	1327	1096	1318	1627	1667	1050	1145	921	1877	2116	1737	1204.33	1537.33	0.783391	1038.67	1910	0.543805
MAPK1-3	MAPK1	x	CCACGTCGAACACCTGCCCG	1960	1909	1991	1773	1790	1735	2109	1657	2060	943	1159	1303	2275	1788	2118	1766	1942	0.909372	1135	2060.33	0.550882
TAOK1-8	TAOK1	x	TCAAGATCGACCTACATCAG	3522	3801	3273	4167	4145	3502	4578	4791	4492	3639	3560	2652	6233	5831	5628	3938	4620.33	0.852319	3283.67	5897.33	0.556805
MAP3K12-7	MAP3K12	x	GATCTTCACCACATCGTCGT	1460	1413	1467	1331	1350	1516	1692	1426	1542	939	928	1482	2310	1839	1858	1399	1553.33	0.900644	1116.33	2002.33	0.557516
SRPK1-1	SRPK1	x	AGATCTGAAACTCAGCACCG	2244	2026	2090	1479	1583	1807	1978	2280	1818	946	1328	773	1926	1842	1689	1623	2025.33	0.80135	1015.67	1819	0.558365
CLK1-11	CLK1	x	GGTTCTGATACCGGCTTTCA	1914	1853	1870	1671	1557	1825	2258	2139	2159	1108	1242	1406	2140	2485	2065	1684.33	2185.33	0.770744	1252	2230	0.561435
RPS6KB1-2	RPS6KB1	x	ACTTCGGGTACTTGGTAAAG	4580	4310	4572	3589	3961	4012	4298	4479	4397	2476	2598	2904	4479	5174	4432	3854	4391.33	0.877638	2659.33	4695	0.566418
MAPK1-10	MAPK1	x	TACACCAACCTCTCGTACAT	2228	2331	2112	1863	1540	1565	1943	2188	2057	1230	1090	1276	1839	2116	2379	1656	2062.67	0.802844	1198.67	2111.33	0.56773
SCYL2-5	SCYL2	x	GGTTCTACCAAAACTGCCCA	695	760	684	459	616	577	789	784	797	334	545	643	911	935	834	550.667	790	0.697046	507.333	893.333	0.56791
KPNB1-2	KPNB1	p	AGACACGGTCTTCTCGAGAA	1490	1607	1470	277	302	233	254	293	213	129	159	130	190	312	232	270.667	253.333	1.06842	139.333	244.667	0.569482
ACVR1C-12	ACVR1C	x	GGTATCTGAATATCATGAAC	615	455	524	486	368	577	485	331	561	260	511	336	498	698	744	477	459	1.03922	369	646.667	0.570619
ABL1-9	ABL1	x	TCCAAGGAAAACCTTCTCGC	491	398	458	437	445	313	374	423	407	312	362	230	638	444	472	398.333	401.333	0.992525	301.333	518	0.581725
PRKDC-2	PRKDC	x	AGCACCGCAGCGGTCCGCAG	1812	2104	1801	1292	1468	1601	1513	2153	1962	774	683	791	1159	1497	1165	1453.67	1876	0.774876	749.333	1273.67	0.588328
MAP3K15-3	MAP3K15	x	AGTTCTGAACTAATGATCGC	185	251	201	274	292	309	222	209	371	77	197	142	223	220	263	291.667	267.333	1.09102	138.667	235.333	0.589235
AURKA-3	AURKA	x	CCATATAGAAAATAATCCTG	639	757	665	418	294	201	263	344	223	184	93	121	281	213	181	304.333	276.667	1.1	132.667	225	0.58963
DYRK1A-3	DYRK1A	x	CGGTCTCCAGAGGTGCTACT	3294	3445	3301	1875	1908	1762	3442	3316	3645	1769	1280	1409	2409	2529	2557	1848.33	3467.67	0.533019	1486	2498.33	0.594797
SRPK1-5	SRPK1	x	GATCCTAATGATTATTGTAA	1136	1110	1340	991	1054	1530	1402	1223	1260	652	749	1097	1391	1469	1338	1191.67	1295	0.920206	832.667	1399.33	0.595045
PRPF4B-4	PRPF4B	x	CCGTAGCGACTGGGTCTCCG	985	928	1040	884	877	631	821	990	810	474	524	376	820	711	772	797.333	873.667	0.912629	458	767.667	0.596613
CLK1-1	CLK1	x	AACGACGATGTGAAGTACTG	419	617	604	537	488	568	821	529	417	223	314	552	747	657	421	531	589	0.901528	363	608.333	0.596712
ABL2-9	ABL2	x	GACACTTATACTGCTCATGC	872	1032	1029	1054	1013	760	1323	827	961	569	769	567	1370	951	871	942.333	1037	0.908711	635	1064	0.596805
ZAP70-1	ZAP70	x	AACGGCACCTACGCCATTGC	988	1062	960	828	775	890	935	824	968	453	452	803	1189	752	911	831	909	0.914191	569.333	950.667	0.598878
EIF2AK4-1	EIF2AK4	x	AGAGCAAGACGACTCCATCG	1876	1769	1972	2768	2117	1968	2291	2023	1988	1594	1452	1376	2527	2374	2472	2284.33	2100.67	1.08743	1474	2457.67	0.599756
SRPK1-7	SRPK1	x	TACCATGTGATCCGAAAGTT	3023	2777	2771	1761	1969	1986	2364	2405	2490	1337	1408	1140	1874	2116	2430	1905.33	2419.67	0.787436	1295	2140	0.60514
EIF2AK4-8	EIF2AK4	x	GCGGCCGGACGCTTGCGGAC	1122	991	896	1088	1072	1337	1218	1090	1381	906	883	709	1566	1246	1312	1165.67	1229.67	0.947953	832.667	1374.67	0.605723
PRPF4B-1	PRPF4B	x	AGGCGGTCTCGATCACGCGG	969	1119	1139	534	481	617	596	431	354	370	155	221	591	366	274	544	460.333	1.18175	248.667	410.333	0.606011
MAPK10-1	MAPK10	x	ACAGGGATTCGATAAACAAG	725	811	847	736	775	939	1119	963	1024	523	493	782	1063	721	1179	816.667	1035.33	0.788796	599.333	987.667	0.606817
TNIK-1	TNIK	x	AAAAGTTTGACCGAAGCTCT	384	380	361	294	263	420	476	575	371	217	221	476	597	454	450	325.667	474	0.68706	304.667	500.333	0.608927
AURKA-5	AURKA	x	GCTAGTTTACCAGGTGCCGA	1291	1140	1227	568	578	492	520	659	643	493	183	191	495	508	419	546	607.333	0.899012	289	474	0.609705
MAPK1-7	MAPK1	x	CGGCGAGGGCGCCTACGGCA	1157	1095	1147	869	1051	823	1288	846	866	545	642	591	978	979	950	914.333	1000	0.914333	592.667	969	0.611627
PRKDC-10	PRKDC	x	TGGCGTGTGAAACTTAGGCG	746	599	651	396	650	394	646	597	656	242	400	291	410	515	600	480	633	0.758294	311	508.333	0.611803
GAK-6	GAK	x	GAACCGTGTCGCACGAAAGG	1664	1580	1721	886	744	796	947	930	929	480	235	379	670	444	665	808.667	935.333	0.864576	364.667	593	0.614952
NTRK2-1	NTRK2	x	ACATTTCATCCGATGACAGT	604	518	568	362	522	523	479	550	509	355	373	336	498	792	430	469	512.667	0.914824	354.667	573.333	0.618605
ATR-6	ATR	x	GAAATCAAGCAACATCACGG	1004	829	888	656	642	541	339	304	345	110	273	242	375	298	337	613	329.333	1.86134	208.333	336.667	0.618812
CDK1-2	CDK1	x	ACACAAAACTACAGGTCAAG	1093	1149	1216	444	614	403	532	390	663	257	255	285	386	433	467	487	528.333	0.921767	265.667	428.667	0.619751
ABL2-3	ABL2	x	AGGCACTAAATGAGGCTATC	2126	1867	2093	2071	1928	1963	2156	2161	2320	1245	1207	1537	1921	2103	2404	1987.33	2212.33	0.898297	1329.67	2142.67	0.620566
DYRK1A-9	DYRK1A	x	TACTAAGTTCTGGAGTCGCA	1705	1619	1564	954	1286	1395	2033	2305	2162	1092	852	788	1268	1764	1341	1211.67	2166.67	0.559231	910.667	1457.67	0.624743
TAOK1-9	TAOK1	x	TCTGCTTCGGATTTACTAGA	1659	1514	1484	1498	1793	1829	1727	1941	1473	1279	1577	1337	2450	2313	1940	1706.67	1713.67	0.995915	1397.67	2234.33	0.625541
ACVR1-1	ACVR1	x	AATCCCCGAGACGTGGAGTA	2185	1954	1908	1935	1931	2035	2112	1933	2211	1086	1559	1794	2392	2330	2339	1967	2085.33	0.943254	1479.67	2353.67	0.628664
EIF2AK3-8	EIF2AK3	x	GGAGGCGGCGTTCGGCCTCG	1621	1616	1426	1775	1570	1686	1911	1676	2021	1343	1173	1331	1757	2045	2316	1677	1869.33	0.897111	1282.33	2039.33	0.6288
TBCK-8	TBCK	x	CTCAGAACGACTAGTGGTCG	1307	1383	1373	1285	1407	1395	1435	1521	1424	1022	1411	1188	1742	2032	1957	1362.33	1460	0.933105	1207	1910.33	0.631827
TBK1-2	TBK1	x	AATCAAGAACTTATCTACGA	593	617	552	576	578	411	561	556	518	386	500	309	755	484	651	521.667	545	0.957187	398.333	630	0.632275
RPS6KB1-12	RPS6KB1	x	GCCACAATCGTGCTGTGGAT	4722	4968	4685	3499	3795	4048	4143	4311	4584	2448	2449	2831	4204	3863	4155	3780.67	4346	0.869919	2576	4074	0.632302
RPS6KB1-14	RPS6KB1	x	TCAGAAACTAGTGTGAACAG	2397	2681	2267	2023	2284	1641	2489	2657	2392	1674	1590	1437	2415	2387	2599	1982.67	2512.67	0.789069	1567	2467	0.635184
PLK5-2	PLK5	x	ATGTACCAAAACATCCGTGA	701	919	645	738	598	555	760	824	705	309	538	421	726	653	617	630.333	763	0.826125	422.667	665.333	0.635271
PLK1-4	PLK1	x	GAATCCTACGACGTGCTGGT	1868	1790	1704	444	437	689	526	578	417	386	304	476	744	582	503	523.333	507	1.03222	388.667	609.667	0.637507
MAP4K4-15	MAP4K4	x	GGGCGGAGAAATACGTTCAT	1965	1915	2057	2139	1974	1896	1908	2164	2238	1533	2446	1549	2775	2621	3233	2003	2103.33	0.952298	1842.67	2876.33	0.64063
MAPK1-9	MAPK1	x	GCGGGCAGGTGTTCGACGTG	2515	2233	2355	2261	1898	2124	2159	2774	1936	1218	1359	1412	2041	2059	2121	2094.33	2289.67	0.914689	1329.67	2073.67	0.641215
CDK13-2	CDK13	x	CACGTCGCCGCCCCGCTCGT	2491	2424	2468	2302	2363	2384	2600	2885	3137	1457	1401	1628	2044	2509	2441	2349.67	2874	0.81756	1495.33	2331.33	0.641407
WEE1-2	WEE1	x	AGTTCGATATTTCTCTGCGT	2862	2831	2802	1452	1314	1239	1288	1196	1519	939	983	546	1297	1148	1397	1335	1334.33	1.0005	822.667	1280.67	0.642374
MAP2K7-1	MAP2K7	x	AAGATGCGCTTCCGGAAGAC	1162	1245	1539	1117	1184	1337	1248	1383	1112	835	835	827	1429	1371	1083	1212.67	1247.67	0.971948	832.333	1294.33	0.643059
NEK7-10	NEK7	x	TTATAGAGCAGCCTGTCTCT	1997	1814	2019	1729	1805	1852	2299	2302	2247	1307	956	1006	1323	2038	1714	1795.33	2282.67	0.786507	1089.67	1691.67	0.644138
DYRK1A-5	DYRK1A	x	GAGAAACACCAATTTCCGAG	848	874	877	551	532	465	798	819	820	422	442	343	635	474	761	516	812.333	0.635207	402.333	623.333	0.645455
SIK3-3	SIK3	x	GCATTTGATCCGCCATATGT	1396	1119	1153	1246	1028	1118	1166	1345	1125	927	866	861	1256	1598	1242	1130.67	1212	0.932893	884.667	1365.33	0.647949
CDK13-7	CDK13	x	GCGGCAGCCGCCGAGAATAG	1036	1098	1012	952	956	725	1210	1345	1112	1025	676	400	931	1327	984	877.667	1222.33	0.718026	700.333	1080.67	0.648057
ATM-1	ATM	x	ATATGTGTTACGATGCCTTA	2343	2514	2363	2448	2688	2930	2738	2671	2887	2026	1725	2007	2852	3091	2933	2688.67	2765.33	0.972276	1919.33	2958.67	0.648716
UHMK1-9	UHMK1	x	GCAGCGAACCCGATACACCG	1597	1586	1464	1336	1394	1543	1674	1638	1404	1114	1145	1228	1836	1954	1541	1424.33	1572	0.906064	1162.33	1777	0.654099
MAP2K7-2	MAP2K7	x	AATGCGGCGCTCCGGGAACA	2470	2349	2314	2210	2447	2415	2536	2505	2454	1934	1601	1603	2535	2868	2452	2357.33	2498.33	0.943562	1712.67	2618.33	0.654106
BMPR1A-2	BMPR1A	x	AACGTTTAACTTACCAATAA	204	189	193	245	238	125	187	388	397	168	321	121	360	227	345	202.667	324	0.625514	203.333	310.667	0.654506
SRPK1-2	SRPK1	x	AGTGTGGATGATACGGCACT	2896	2963	2835	2013	2169	1816	2603	2145	2736	1610	1111	1412	1809	2143	2362	1999.33	2494.67	0.801443	1377.67	2104.67	0.654577
GSK3A-7	GSK3A	x	GGCCACCCGGTACACTGTCT	3157	3205	3262	2739	2811	3068	3313	2636	3291	2222	1877	2146	3018	3261	3250	2872.67	3080	0.932684	2081.67	3176.33	0.655368
ATM-4	ATM	x	GACACAATGCAACTTCCGTA	2024	1963	2065	2508	2245	2303	2720	2457	2441	1460	1508	1694	2854	2218	2031	2352	2539.33	0.926227	1554	2367.67	0.656342
MAP3K7-8	MAP3K7	x	GTAAACACCAACTCATTGCG	1831	1718	1883	1948	1903	1601	1899	2221	2234	1460	1421	1822	2553	2191	2421	1817.33	2118	0.858042	1567.67	2388.33	0.656385
GAK-5	GAK	x	CTTCTCGCCGATCGGGAAGT	2840	2693	2918	1717	1754	1601	2238	1773	2015	869	818	891	1238	1212	1476	1690.67	2008.67	0.841686	859.333	1308.67	0.656648
SIK3-10	SIK3	x	TCGTAGTAGCCGATACGGGC	991	1098	1023	1102	1138	1194	1271	1076	1191	1279	921	691	1244	1530	1607	1144.67	1179.33	0.970605	963.667	1460.33	0.659895
ALPK2-1	ALPK2	x	AAGTCAGCACGAGCATCCTT	1031	907	869	1042	1123	810	879	965	814	750	807	646	922	1185	1228	991.667	886	1.11926	734.333	1111.67	0.66057
CASK-7	CASK	x	CTCGAACAGCACGTCGTCGT	1044	1299	1169	964	1107	1172	1204	1315	1332	897	914	970	1317	1229	1660	1081	1283.67	0.842119	927	1402	0.661198
PXK-1	PXK	x	AACTATTCCGCAAACTATAC	314	290	389	398	422	479	444	480	486	288	421	249	378	637	430	433	470	0.921277	319.333	481.667	0.662976
RIPK2-1	RIPK2	x	AGCGCAGGTCGGCGAGTTTG	1823	1897	1850	1807	2082	1896	1960	2063	2182	1420	1511	1531	2497	2045	2181	1928.33	2068.33	0.932313	1487.33	2241	0.663692
MAP4K5-8	MAP4K5	x	TACGAACTCGTCCAGAGGGT	2099	2233	1894	1897	1780	1968	2168	2096	2198	1074	1349	1643	2181	1879	2056	1881.67	2154	0.873569	1355.33	2038.67	0.664814
PRKACB-3	PRKACB	x	ACATGATCAGAAAACAGCTC	225	278	298	296	243	206	184	230	420	168	335	212	187	515	371	248.333	278	0.893285	238.333	357.667	0.666356
MAPK7-12	MAPK7	x	GAAGTACATGCACTCGGCTC	980	1110	1056	1105	1309	1203	1066	1033	1293	982	880	830	1139	1449	1437	1205.67	1130.67	1.06633	897.333	1341.67	0.66882
DYRK1A-10	DYRK1A	x	TATGACTAGAATCGTCTCCC	1740	2254	1682	1112	1299	1449	1680	2115	2152	918	935	1355	1443	1815	1530	1286.67	1982.33	0.649067	1069.33	1596	0.670008
CDK13-4	CDK13	x	CCGCCACAGCTCCTACGAGC	574	658	673	389	499	581	687	588	584	352	310	346	729	325	450	489.667	619.667	0.79021	336	501.333	0.670213
MAP2K7-3	MAP2K7	x	ACGGGCTACCTGACCATCGG	1452	1451	1558	1258	1780	1530	1402	1684	1306	991	1408	937	1657	1923	1377	1522.67	1464	1.04007	1112	1652.33	0.672988
EIF2AK4-4	EIF2AK4	x	CCTACCGGTCCGCAAGCGTC	3017	3044	2940	3123	3243	2930	2825	3449	3127	1931	2760	1785	3370	3437	2811	3098.67	3133.67	0.988831	2158.67	3206	0.673321
SIK3-2	SIK3	x	GATCTCGTAGTAGCCGATAC	2169	2248	2225	1994	2225	2004	2375	2302	2211	2063	1201	2322	2638	2756	2899	2074.33	2296	0.903455	1862	2764.33	0.67358
GSK3B-1	GSK3B	x	ACGAAACATTGGGTTCTCCT	1415	1296	1404	1073	1274	1176	1192	1299	1398	985	676	1228	1408	1507	1372	1174.33	1296.33	0.905888	963	1429	0.673898
NRBP2-3	NRBP2	x	CAGCACCAGCTGCTCGAACA	835	823	780	864	647	702	716	740	774	557	597	606	1083	802	721	737.667	743.333	0.992377	586.667	868.667	0.675365
MAP4K4-5	MAP4K4	x	CCGTCGAGATTCCCCACTGC	2118	2251	2190	2215	2197	2075	2404	2451	2234	1726	1897	1779	2773	2553	2622	2162.33	2363	0.91508	1800.67	2649.33	0.679668
ILK-1	ILK	x	AAGCTCAACGAGAATCACTC	574	667	582	491	611	523	538	586	528	367	241	218	486	271	458	541.667	550.667	0.983656	275.333	405	0.679835
CDK13-1	CDK13	x	AGCGCCACCGCGAGCACCGG	1229	1251	1558	1161	1013	1149	1078	1266	1483	621	542	1685	1265	1642	1281	1107.67	1275.67	0.868304	949.333	1396	0.680038
BUB1-7	BUB1	x	CAAGGAGAAGCTTATTCGTG	1476	1359	1277	359	476	479	327	287	436	260	210	200	334	305	345	438	350	1.25143	223.333	328	0.680894
SRPK3-9	SRPK3	x	GTACCACGTGGTGCGCAAAC	1165	1377	1227	1530	1491	1610	1776	1621	1893	1264	1283	1612	1888	2123	2093	1543.67	1763.33	0.875425	1386.33	2034.67	0.681356
TAOK1-3	TAOK1	x	CCTTTGTGGGAACGCCGTAT	2768	2741	2714	2472	2233	2590	2889	2711	2704	2127	1894	2188	3030	3254	2826	2431.67	2768	0.878492	2069.67	3036.67	0.681559
LCK-9	LCK	x	GCCCTCTCACGACGGAGATC	1893	2065	2063	1850	2373	1887	1984	2137	1906	1414	1518	1634	1997	2204	2464	2036.67	2009	1.01377	1522	2221.67	0.685071
ABL2-16	ABL2	x	TAATCCAGCAAATTCCCGTA	2212	2409	2377	2304	2169	2581	2682	2701	2251	1371	1977	2213	2609	2824	2670	2351.33	2544.67	0.924024	1853.67	2701	0.686289
AURKB-6	AURKB	x	GCGCAGAGAGATCGAAATCC	768	664	893	457	468	344	529	480	568	223	169	258	363	403	181	423	525.667	0.804692	216.667	315.667	0.686378
SIK1-8	SIK1	x	TCCTCTGCCGGTCCACGCCC	2408	2364	2532	2229	2115	2093	2533	2752	2969	1659	1939	1728	2518	2302	2930	2145.67	2751.33	0.779864	1775.33	2583.33	0.687226
CDK12-7	CDK12	x	GGCCTTCAAACTAGACCGAA	1337	1484	1373	687	921	711	678	732	607	337	542	373	451	779	591	773	672.333	1.14973	417.333	607	0.687534
CDK13-10	CDK13	x	TGGAGGAACGCCGCAAGCGG	1189	1125	1103	879	1059	792	1055	1274	1155	869	742	552	1089	1050	998	910	1161.33	0.783582	721	1045.67	0.689512
MAP2K7-8	MAP2K7	x	GTGCAGCAAATGCGGCGCTC	1688	1841	1732	1785	1616	1963	1654	1977	1995	1071	1159	1525	1918	1646	1878	1788	1875.33	0.953431	1251.67	1814	0.690004
PRKDC-9	PRKDC	x	TCTATTGCTATCCGTGGATA	2843	3041	2879	2465	2537	2518	2968	3162	2704	1793	2049	1716	2980	2492	2579	2506.67	2944.67	0.851257	1852.67	2683.67	0.690349
ACVR1-8	ACVR1	x	GCCATCGTTGATGCTCAGTG	4682	4564	4189	4624	4092	4481	4815	4449	5046	2883	3540	3892	4983	4693	5247	4399	4770	0.922222	3438.33	4974.33	0.691215
RPS6KB1-3	RPS6KB1	x	AGCATGGACCATGGGGGAGT	1863	2041	1961	1617	1813	1454	1800	2147	1910	1111	1608	1394	1853	2140	1954	1628	1952.33	0.833874	1371	1982.33	0.691609
CDC7-5	CDC7	x	CAGCCTGAAACCGGTCACGC	1146	970	1073	753	614	957	760	889	676	398	611	367	673	748	566	774.667	775	0.99957	458.667	662.333	0.692501
HUNK-7	HUNK	x	TCATGTGCAGCACGACGCTC	889	763	954	813	739	792	882	854	945	695	404	606	755	867	837	781.333	893.667	0.874301	568.333	819.667	0.693371
KALRN-15	KALRN	x	GCTGCAGGACCGACTCGATG	1804	1739	1963	1476	1637	1476	1645	1464	1522	1187	1442	818	1982	1422	1567	1529.67	1543.67	0.990931	1149	1657	0.693422
BUB1-6	BUB1	x	AGTACTCTTATTCACACATC	1785	1775	1638	770	609	877	783	879	879	661	718	524	706	1178	860	752	847	0.887839	634.333	914.667	0.693513
ALPK1-4	ALPK1	x	CGTCGAGCCCATACAGGAAC	2003	2083	2019	1979	1964	1955	2112	2232	1657	1108	1584	1670	2164	2194	1929	1966	2000.33	0.982836	1454	2095.67	0.693813
HIPK1-11	HIPK1	x	GCAGTCTGTTCAACCAGCGC	921	934	767	629	813	586	672	729	528	575	504	458	755	965	495	676	643	1.05132	512.333	738.333	0.693905
NEK6-1	NEK6	x	ACACCTCGCTGAACTGTCCT	443	428	403	294	422	389	538	409	551	297	241	336	486	325	447	368.333	499.333	0.73765	291.333	419.333	0.694754
MAPK8-3	MAPK8	x	AATTTAAAACCTATAGGCTC	255	230	279	342	302	273	289	458	203	223	269	246	366	416	280	305.667	316.667	0.965263	246	354	0.694915
PRKDC-6	PRKDC	x	GCAAATGCACCGTTGTGGTC	1407	1565	1627	1238	1018	1029	1286	1269	1476	655	687	727	990	1111	871	1095	1343.67	0.814934	689.667	990.667	0.696164
ACVRL1-4	ACVRL1	x	CGCTATGGCGAAGTGTGGCG	609	521	612	624	583	581	649	526	541	288	483	379	641	477	532	596	572	1.04196	383.333	550	0.69697
GSK3A-6	GSK3A	x	GGAACTAGTCGCCATCAAGA	1503	1176	1282	949	1317	1082	1212	1136	1388	1117	814	767	1092	1117	1657	1116	1245.33	0.896146	899.333	1288.67	0.697879
ACVR2B-1	ACVR2B	x	ACCATCGAGCTCGTGAAGAA	1817	1502	1641	1940	1683	1740	2063	2096	1667	1567	1525	1461	2240	2245	2031	1787.67	1942	0.920529	1517.67	2172	0.698742
GAK-8	GAK	x	GCAGTCGGCGCTCGACTTCT	1858	2026	1842	1736	1857	1749	2101	2017	2067	1114	1218	1194	1399	1855	1788	1780.67	2061.67	0.863703	1175.33	1680.67	0.699326
DSTYK-7	DSTYK	x	GGAGGGCGACGGGGTGCCAT	1592	1496	1514	1527	1432	1351	1426	1320	1503	909	1442	849	1432	1703	1437	1436.67	1416.33	1.01436	1066.67	1524	0.699913
NEK8-10	NEK8	x	TACGAGCGGATCCGAGTGGT	1554	1451	1423	1238	1143	1252	1224	1369	984	1089	545	546	1051	1124	939	1211	1192.33	1.01566	726.667	1038	0.700064
RPS6KA1-7	RPS6KA1	x	GGGCTGCTTACCGAGCCGGT	964	757	651	704	744	707	780	713	561	419	445	649	770	711	679	718.333	684.667	1.04917	504.333	720	0.700463
CDK13-9	CDK13	x	GCTGCCGCTCTTGGCGACCT	2692	2837	2774	2810	2711	2930	3003	3246	2940	2075	2484	1840	3364	3142	2628	2817	3063	0.919687	2133	3044.67	0.700569
SRPK2-2	SRPK2	x	ACTATATCCAGGTCCTTCAA	2225	2149	1930	1870	1782	2017	2101	1689	2179	1359	1294	1913	2445	1866	2200	1889.67	1989.67	0.94974	1522	2170.33	0.701275
MAP4K5-3	MAP4K5	x	CGCCTCAGGATGTCCGCGGC	827	850	858	789	826	756	1177	1274	1365	465	673	837	899	823	1092	790.333	1272	0.621331	658.333	938	0.701848
MKNK1-15	MKNK1	x	TGGGTTCACCTTTGGTATGC	1525	1607	1553	1574	1409	1995	2022	1874	2001	2029	869	1688	2477	2004	2053	1659.33	1965.67	0.844158	1528.67	2178	0.701867
MAP3K1-10	MAP3K1	x	GTCCAGAGGAACGAATGATC	1004	946	1153	860	872	814	906	748	883	618	635	700	864	999	914	848.667	845.667	1.00355	651	925.667	0.703277
MAP3K7-10	MAP3K7	x	TAAACACCAACTCATTGCGT	910	859	946	830	895	733	932	1079	1086	915	711	830	1133	1216	1140	819.333	1032.33	0.793671	818.667	1163	0.703927
ACVRL1-1	ACVRL1	x	AGTGGTTGACGAACTCGGTG	671	545	670	430	496	631	418	472	354	435	241	158	392	501	291	519	414.667	1.25161	278	394.667	0.704392
LATS2-9	LATS2	x	TTCTGATAAGGTCCGAACTT	2239	2083	2060	1948	2018	1677	1855	2150	2202	1493	1725	1367	2272	2042	2192	1881	2069	0.909135	1528.33	2168.67	0.704734
FLT1-3	FLT1	x	ACCTTGCTTCGGAATGATTA	1944	1963	1900	2455	2171	1932	2524	1906	2307	2090	1697	1609	2568	2539	2531	2186	2245.67	0.97343	1798.67	2546	0.706468
CDK1-14	CDK1	x	TACTTTGTTTCAGGTACCTA	2488	2224	2424	559	749	671	687	648	591	462	290	546	594	691	552	659.667	642	1.02752	432.667	612.333	0.706587
PAK3-4	PAK3	x	CCAATTCCAGTACTTTGTAC	926	1021	979	1051	964	1002	1061	1098	1312	1092	652	758	919	1178	1440	1005.67	1157	0.869202	834	1179	0.707379
NEK8-7	NEK8	x	GAAGTACGAGCGGATCCGAG	1310	1428	1412	1292	1166	984	1230	1405	1476	939	793	846	990	1591	1063	1147.33	1370.33	0.837266	859.333	1214.67	0.707464
SCYL2-1	SCYL2	x	AACCAATCCTTCTGAACAAG	397	622	416	580	545	447	470	618	656	658	393	364	627	674	699	524	581.333	0.901376	471.667	666.667	0.7075
MAP3K7-2	MAP3K7	x	AACCCAAAGCGCTAATTCAC	1530	1616	1839	1756	1844	1449	1712	2128	1785	1178	1673	1182	2005	2015	1666	1683	1875	0.8976	1344.33	1895.33	0.709286
RAF1-10	RAF1	x	TGCATCAATGGAGCACATAC	513	410	532	653	568	537	614	567	630	376	704	488	799	755	656	586	603.667	0.970734	522.667	736.667	0.709502
PDIK1L-5	PDIK1L	x	CTAATACGGGAGGTAGGCCG	1431	1290	1020	1374	1550	1516	1443	1594	1542	1242	1525	1185	1645	2123	1793	1480	1526.33	0.969644	1317.33	1853.67	0.710664
CDK17-3	CDK17	x	ACTGTGTGGTCTCCGCAATG	3471	3427	3513	2984	3256	3046	3009	3395	4338	2191	2477	2773	3106	3362	3988	3095.33	3580.67	0.864457	2480.33	3485.33	0.711649
MAP2K7-10	MAP2K7	x	TCACCTTAACGGCAATGACG	1753	1817	1712	1600	1701	1606	1621	1562	1493	995	1342	1221	1801	1673	1524	1635.67	1558.67	1.0494	1186	1666	0.711885
MAPK9-4	MAPK9	x	AGCTGAAACCAATTGGCTCT	693	655	750	830	724	926	941	908	1050	737	597	791	925	928	1129	826.667	966.333	0.855467	708.333	994	0.712609
STK24-7	STK24	x	GAGCGCCATGGCTCACTCCC	3611	3549	3582	3555	3381	3238	4073	3682	4311	2880	2801	2855	3844	4138	3996	3391.33	4022	0.843196	2845.33	3992.67	0.71264
CAMK2D-9	CAMK2D	x	GGATCTTTACGTAAAACTTC	1256	1332	1244	1051	1205	1225	1332	1160	1437	985	1266	1058	1751	1405	1482	1160.33	1309.67	0.885976	1103	1546	0.713454
MKNK1-4	MKNK1	x	GACCAACCTTCAAACTTTCC	1522	1547	1580	1627	1391	1802	2060	1711	1608	1478	1397	1534	2521	1622	2036	1606.67	1793	0.896077	1469.67	2059.67	0.713546
PAK3-7	PAK3	x	GAGGATGAATAGTAACAACC	725	691	582	673	545	649	698	710	686	707	335	685	1036	877	506	622.333	698	0.891595	575.667	806.333	0.713931
PRKCE-2	PRKCE	x	ACGAAGTCGTCGTAGCCTAT	2201	2295	2267	1792	2100	1615	1966	2172	2225	1276	1770	1482	2205	2153	1980	1835.67	2121	0.865472	1509.33	2112.67	0.714421
DCLK2-7	DCLK2	x	GGCGCGCTTCTACCGGAACG	2137	1664	1826	1962	1696	1512	2019	1822	1877	1686	1518	1703	2275	2194	2398	1723.33	1906	0.904162	1635.67	2289	0.714577
STYK1-3	STYK1	x	GACATCCGTGGAAAACTTTC	1087	1062	1293	1457	1235	1328	1586	1331	1122	1328	1142	964	1973	1395	1434	1340	1346.33	0.995296	1144.67	1600.67	0.715119
ULK2-1	ULK2	x	AGTGGTATTCGCATCAAAAT	1114	1434	1390	1345	1862	2294	1908	1893	1742	1138	1511	1555	1549	1981	2348	1833.67	1847.67	0.992423	1401.33	1959.33	0.715209
CDK13-5	CDK13	x	CGCGGCAGCCGCCGAGAATA	1976	1751	1864	1965	1639	1972	2127	2107	1788	1395	1145	1103	1490	1791	1810	1858.67	2007.33	0.925938	1214.33	1697	0.715577
TAOK1-7	TAOK1	x	TAGTGGAAAGCAGTCTACTG	2255	2289	2435	2253	2343	2625	2945	2728	2973	2329	2674	2231	3279	3108	3722	2407	2882	0.835184	2411.33	3369.67	0.7156
PDK1-13	PDK1	x	TCAGACTAAATGTTCAAGGC	848	859	984	869	979	890	929	1036	1188	615	607	1034	981	1212	953	912.667	1051	0.868379	752	1048.67	0.717101
GSK3B-3	GSK3B	x	CAGTATCAGGATCCAACAAG	1935	1990	1839	1969	1757	1606	1581	1776	1926	1677	1163	1325	1742	2082	1983	1777.33	1761	1.00928	1388.33	1935.67	0.717238
CHEK1-5	CHEK1	x	CTTACTGCAATGCTCGCTGG	1608	1442	1393	685	506	456	424	488	512	410	417	242	521	565	404	549	474.667	1.1566	356.333	496.667	0.71745
MAP3K7-7	MAP3K7	x	GCGTGGGCAGCAGTATAATA	2150	2191	2361	2343	2233	2335	2732	2690	2910	2084	2487	2388	2881	3159	3651	2303.67	2777.33	0.829453	2319.67	3230.33	0.718089
MAP3K7-3	MAP3K7	x	ACCCAAAGCGCTAATTCACA	1753	1808	1701	1387	1829	1422	1662	2107	1860	1129	1280	1306	1698	1774	1700	1546	1876.33	0.823947	1238.33	1724	0.718291
ABL2-15	ABL2	x	GTGAAGTTCGCTCTAAGAAT	1297	1484	1390	1258	1097	1132	1367	813	1165	652	790	915	1148	968	1165	1162.33	1115	1.04245	785.667	1093.67	0.718379
IRAK4-17	IRAK4	x	TTATTACCACCAACAGAAAT	910	742	905	867	1033	997	982	1101	879	875	707	900	1130	1232	1092	965.667	987.333	0.978055	827.333	1151.33	0.718587
EPHA5-2	EPHA5	x	AATGCACTGCAGCGCCGAAG	1170	1451	1257	1158	1135	1422	1189	1112	892	737	952	1231	1206	1365	1491	1238.33	1064.33	1.16348	973.333	1354	0.718858
MYLK4-1	MYLK4	x	AATGTCGTTCTTAGACTCGA	1023	1059	902	1158	1008	1351	1166	1076	1034	1068	952	864	1587	1148	1273	1172.33	1092	1.07357	961.333	1336	0.719561
TNIK-2	TNIK	x	AATAGATCTCTCGGCTCTGA	966	883	1012	923	813	971	1037	838	945	658	800	618	943	887	1055	902.333	940	0.959929	692	961.667	0.719584
RIPK1-7	RIPK1	x	GGGAAGCGAATCCGGAAGCT	1208	1119	1153	1146	1095	1056	1215	1128	1345	881	880	1061	1443	1276	1199	1099	1229.33	0.89398	940.667	1306	0.720265
CDK10-6	CDK10	x	CCGTCTGAAGTGTATTCGTA	142	90	182	134	82	215	169	117	141	34	24	227	132	139	124	143.667	142.333	1.00937	95	131.667	0.721519
ABL2-11	ABL2	x	GCAGCTCGTAACTGCCTAGT	2107	2152	2267	1824	1726	1543	1794	2104	1982	988	1201	1303	1786	1595	1454	1697.67	1960	0.866156	1164	1611.67	0.722234
BMPR2-8	BMPR2	x	GGAGACAATCGAAGACTGTT	1874	2053	1823	2035	2202	2209	2139	1857	2090	1769	1749	1734	2576	2333	2359	2148.67	2028.67	1.05915	1750.67	2422.67	0.72262
EPHA10-7	EPHA10	x	CGAGATCCGATACTACGAGA	859	751	822	896	803	881	748	789	692	508	486	627	826	779	636	860	743	1.15747	540.333	747	0.723338
GUCY2F-10	GUCY2F	x	TGGAGCTGCTACGTTTCGGA	1680	1841	1459	1846	1611	1932	1931	1884	1873	1417	1601	1479	2243	2025	1946	1796.33	1896	0.947433	1499	2071.33	0.723688
ATM-5	ATM	x	GTAAGGCATCGTAACACATA	2263	2116	2168	2343	2417	2938	2597	2703	2845	1509	2001	2085	2705	2465	2557	2566	2715	0.94512	1865	2575.67	0.724084
FGFR3-9	FGFR3	x	CTCGGGAGATGACGAAGACG	1697	1664	1748	1780	1862	1914	2031	1670	1667	1432	1190	1758	2064	1974	2000	1852	1789.33	1.03502	1460	2012.67	0.725406
SIK1-7	SIK1	x	TACGACATCGAGCGGACCCT	1560	1709	1635	1676	1563	1650	1785	1963	1828	1040	1218	1691	1748	2038	1649	1629.67	1858.67	0.876793	1316.33	1811.67	0.726587
PRKCQ-1	PRKCQ	x	AATCCGAAGAAATGGCGACA	668	593	723	806	949	519	879	640	656	725	511	461	802	755	775	758	725	1.04552	565.667	777.333	0.727702
MAPK9-13	MAPK9	x	GTACCGTGTCACCACGTAAG	3500	3786	3588	3531	4570	4280	4251	4167	4164	3562	3164	3586	4637	4588	4938	4127	4194	0.984025	3437.33	4721	0.728094
CDK15-8	CDK15	x	CTGGATGCTGAGACATATAC	2244	2343	2234	2314	2202	2370	2320	2234	2343	1484	1842	2164	2878	2167	2495	2295.33	2299	0.998405	1830	2513.33	0.728117
TSSK3-1	TSSK3	x	CCTCAACCATCTGACGGAAG	2290	2484	2493	2108	2335	2272	2425	2110	2093	1717	1563	1719	2740	2150	1971	2238.33	2209.33	1.01313	1666.33	2287	0.728611
CAMKV-2	CAMKV	x	CCAGAAGCGGGACGGCCGCA	1208	1030	1241	1127	1000	1006	1023	1209	1490	897	876	1252	1154	1381	1615	1044.33	1240.67	0.841752	1008.33	1383.33	0.728916
CHEK1-7	CHEK1	x	GGTTCAGGCATGCCTATGTC	3616	3418	3574	1037	836	841	847	775	794	517	680	336	761	640	701	904.667	805.333	1.12334	511	700.667	0.729305
SRPK1-3	SRPK1	x	ATGTGATCCGAAAGTTAGGC	1468	1428	1497	1051	1102	1109	1423	1312	1388	1019	990	891	1326	1287	1363	1087.33	1374.33	0.791171	966.667	1325.33	0.729376
NEK7-6	NEK7	x	GAAGGCCTTACGACCGGATA	2287	1760	1853	1792	1476	1802	1557	2218	1660	1001	997	1528	1572	1737	1524	1690	1811.67	0.932843	1175.33	1611	0.729568
MAPK6-4	MAPK6	x	CATACCTTATGGGAATAATG	950	976	838	898	821	944	818	721	794	545	573	958	899	995	950	887.667	777.667	1.14145	692	948	0.729958
CDK11B-14	CDK11B	x	GGATAAAGCTCGCCGGGAAT	3546	3747	3869	2215	2296	1914	2174	2495	1962	1919	1552	1552	2269	2099	2509	2141.67	2210.33	0.968934	1674.33	2292.33	0.730406
GSK3B-9	GSK3B	x	TCTGCGGTTTAATATCCCGA	1076	1032	1059	918	918	912	932	1052	915	790	790	721	1063	965	1120	916	966.333	0.947913	767	1049.33	0.73094
PSMB2-2	PSMB2	p	AGGCGACAAGAACATAGTCG	3616	3708	3852	670	660	684	532	504	538	312	342	212	325	403	455	671.333	524.667	1.27954	288.667	394.333	0.732037
MAPK3-11	MAPK3	x	TACATCGGCGAGGGCGCGTA	1246	1248	1120	864	908	599	1151	870	906	655	738	409	823	640	998	790.333	975.667	0.810044	600.667	820.333	0.732223
CDKL2-1	CDKL2	x	AACCTTACTCCAGCAAACAC	336	305	381	274	437	425	406	428	548	254	321	215	296	352	430	378.667	460.667	0.821997	263.333	359.333	0.732839
FGFR4-10	FGFR4	x	GAGATTCTGCAGGACGATCA	1238	1245	1255	1153	1084	1190	1154	895	932	1178	666	685	1274	1192	984	1142.33	993.667	1.14961	843	1150	0.733043
CLK4-8	CLK4	x	GCTATCGTGGAAGTCACAAG	1745	1847	1894	1683	1473	1744	1782	1792	2100	1695	1566	1361	1973	2326	1997	1633.33	1891.33	0.863588	1540.67	2098.67	0.734117
RPS6KA2-12	RPS6KA2	x	TTCACAGCGCGGACGCCCAC	1127	1083	1142	1204	1107	1042	947	1098	847	946	894	970	995	1486	1346	1117.67	964	1.15941	936.667	1275.67	0.734257
PKN2-3	PKN2	x	ATTATCCTAGTCACGTGAAC	1659	1963	1889	1666	2112	2567	2293	2215	2195	1509	2032	1825	2433	2770	2104	2115	2234.33	0.946591	1788.67	2435.67	0.734364
IRAK1-2	IRAK1	x	CCGAACTGGCACCAGTCGGC	389	305	411	423	373	349	517	323	577	386	255	530	670	389	535	381.667	472.333	0.808045	390.333	531.333	0.73463
BMPR2-1	BMPR2	x	AAATAGACTGGTGCGCCCAG	1546	1386	1280	1557	1573	1583	1402	1594	1388	1457	1301	1455	1994	1998	1742	1571	1461.33	1.07505	1404.33	1911.33	0.73474
RIPK4-9	RIPK4	x	TGACCAGGCCGACAGGTTCG	2094	1942	2176	2516	2552	2438	2825	2139	2602	2004	2122	2107	2600	2749	3128	2502	2522	0.99207	2077.67	2825.67	0.735284
FGFR3-5	FGFR3	x	CATCCGGCAGACGTACACGC	977	1140	971	1061	1082	1051	1049	1242	1011	918	856	958	1077	1368	1270	1064.67	1100.67	0.967293	910.667	1238.33	0.735397
GRK4-2	GRK4	x	ATACCAAACCCACTCTAAAG	419	347	441	316	358	367	479	475	374	86	259	409	302	369	354	347	442.667	0.783886	251.333	341.667	0.73561
RIPK2-3	RIPK2	x	CAGGTCGGCGAGTTTGTGGT	3380	3100	2992	3235	3399	3301	4210	3712	3842	3293	2405	3458	4409	4009	4025	3311.67	3921.33	0.844526	3052	4147.67	0.735835
TNNI3K-8	TNNI3K	x	TATCCAGTAAGAACTGAACC	357	356	287	260	263	425	412	339	338	340	197	252	430	305	337	316	363	0.870523	263	357.333	0.736007
CDC7-9	CDC7	x	TCCCCAGCGTGACCGGTTTC	2169	2071	2145	874	913	930	1329	963	1227	658	566	670	954	819	800	905.667	1173	0.772094	631.333	857.667	0.736106
STK10-6	STK10	x	CTGGGAGCCTACTATCACGA	1353	1263	1012	1124	1123	1042	1066	1033	1217	692	793	788	998	1148	939	1096.33	1105.33	0.991858	757.667	1028.33	0.736791
ACVR1-6	ACVR1	x	CCATGACTTCTCATCACGGG	1519	1359	1514	1384	1514	1395	1262	1638	1204	1258	1107	1306	2029	1412	1539	1431	1368	1.04605	1223.67	1660	0.737149
TAOK1-5	TAOK1	x	CTGATGTAGGTCGATCTTGA	2741	2496	2479	2654	2491	2983	2802	3059	2694	2366	2384	2334	3250	3179	3179	2709.33	2851.67	0.950088	2361.33	3202.67	0.737302
AURKB-11	AURKB	x	TCGGCCGTAGGGCCAGGGGT	719	814	725	794	818	631	815	965	689	796	583	482	1107	823	594	747.667	823	0.908465	620.333	841.333	0.737322
GSK3A-9	GSK3A	x	GTCGCGGTGACACACGCCCT	3004	3005	3226	2963	3023	2818	2965	3102	2868	1781	2032	2179	2664	2797	2664	2934.67	2978.33	0.985339	1997.33	2708.33	0.737477
ULK3-7	ULK3	x	GCGGCAGTATGACGCCCGCG	612	679	654	515	834	778	634	846	764	633	728	488	913	809	783	709	748	0.947861	616.333	835	0.738124
VRK2-10	VRK2	x	GATCTCAACGTCACTTCGTC	1450	1134	1304	1253	1164	1261	1458	1323	1742	1307	1094	1173	1593	1300	1949	1226	1507.67	0.813177	1191.33	1614	0.738125
AURKA-6	AURKA	x	GCTTGTCTCCAGTCACAAGC	1173	3819	1183	588	854	854	748	805	774	346	621	706	668	782	815	765.333	775.667	0.986678	557.667	755	0.738631
RPS6KC1-4	RPS6KC1	x	CTTCGGATTCTTCAGCACTA	1189	1284	1326	1306	1222	1592	1417	1226	1424	973	935	1100	1373	1402	1295	1373.33	1355.67	1.01303	1002.67	1356.67	0.739066
SCYL3-9	SCYL3	x	TATCCCGCTGTACTGCAAGA	1259	1122	1235	1547	1199	1248	1388	1358	1411	1114	1111	764	1505	1232	1307	1331.33	1385.67	0.960789	996.333	1348	0.73912
TAOK2-1	TAOK2	x	ACGATGGCAAAGTGGACGTC	883	841	954	964	1187	1306	1034	870	968	627	752	788	864	995	1072	1152.33	957.333	1.20369	722.333	977	0.739338
MUSK-3	MUSK	x	AGCTACTGGTCCACACGGCC	3146	3244	3237	3395	3660	3430	3900	3994	4124	3482	2922	2904	4011	4019	4551	3495	4006	0.872441	3102.67	4193.67	0.739846
MAPK10-13	MAPK10	x	GGGCTACAAGGAGAACGGTA	1635	1284	1376	1372	1483	1409	1551	1630	1650	1206	1263	1131	1514	1710	1638	1421.33	1610.33	0.882633	1200	1620.67	0.740436
NEK8-8	NEK8	x	GGACCAGCTGGCGAAGCTCA	2290	2209	2170	1831	1872	1838	2229	1893	1765	1169	1580	1376	2114	1771	1686	1847	1962.33	0.941226	1375	1857	0.740442
GRK1-6	GRK1	x	GCCTGCCAGATGAAGGCGAC	1941	1954	1878	1848	1972	1632	1867	1689	1887	1668	1432	1203	2149	1910	1751	1817.33	1814.33	1.00165	1434.33	1936.67	0.74062
CSK-1	CSK	x	ACATTCTGTACCGGATGGCC	1388	1589	1497	1685	1852	1910	1747	2099	1985	1671	1584	1791	2374	2235	2203	1815.67	1943.67	0.934145	1682	2270.67	0.740752
AAK1-2	AAK1	x	ACGTGAGTAGCGGTGATGTA	2666	2831	2793	2984	3276	2621	3202	2722	3537	2378	2812	2340	3709	2719	3733	2960.33	3153.67	0.938696	2510	3387	0.741069
PRKDC-3	PRKDC	x	CACCCAGAAAAGCGCGGAAC	1699	1574	1530	1425	1266	1351	1633	1597	1483	915	756	1188	1203	1280	1372	1347.33	1571	0.857628	953	1285	0.741634
GSK3A-1	GSK3A	x	ATGAGCGGCGGCGGGCCTTC	1868	1589	1688	1974	1621	1923	1957	1966	1919	1356	1659	1619	2046	1984	2217	1839.33	1947.33	0.94454	1544.67	2082.33	0.741796
ACVR1-13	ACVR1	x	TCCTCACTGAGCATCAACGA	2260	2283	2071	1977	2110	2048	2168	2546	2595	1781	1394	2034	2421	2262	2336	2045	2436.33	0.839376	1736.33	2339.67	0.742129
CDK13-8	CDK13	x	GCTCCTTGGACGACTTAGTC	1791	1778	1781	1659	1565	1565	1478	1754	1788	1447	1004	1049	1522	1469	1725	1596.33	1673.33	0.953984	1166.67	1572	0.742154
FLT1-1	FLT1	x	AACTCTCGTGTTCAAGGGAG	1919	2035	1906	2079	1826	1762	2364	1817	2300	1506	1653	1625	2231	2028	2184	1889	2160.33	0.874402	1594.67	2147.67	0.742511
LATS2-10	LATS2	x	TTTCCAGAATAAGTCGTGGC	948	751	764	847	967	792	999	854	1050	637	1028	761	1095	1155	1015	868.667	967.667	0.897692	808.667	1088.33	0.743032
PSMB2-12	PSMB2	p	GAGGCGACAAGAACATAGTC	3047	2786	2669	954	770	1056	763	792	646	529	269	585	688	423	750	926.667	733.667	1.26306	461	620.333	0.743149
PLK1-7	PLK1	x	GTGCTTCGAGATCTCGGACG	1578	1466	1668	750	652	546	760	423	764	376	297	536	559	383	684	649.333	649	1.00051	403	542	0.743542
STK17B-1	STK17B	x	CAGCCAACTCAGGTAAACAC	1093	1224	1335	1387	1447	1485	1484	1518	1516	1200	1408	1212	1534	1866	1737	1439.67	1506	0.955954	1273.33	1712.33	0.743625
FGFR1-5	FGFR1	x	GAACTCCACGTTGCTACCCA	2574	2616	2598	2564	2261	2397	2358	2340	2326	2004	1490	1919	2164	2380	2732	2407.33	2341.33	1.02819	1804.33	2425.33	0.743953
CDK11B-17	CDK11B	x	GTCGCCCATCGAGCTCAAGC	2303	2268	2396	1348	1540	1373	1551	1405	1309	1111	1087	903	1282	1486	1400	1420.33	1421.67	0.999062	1033.67	1389.33	0.744002
RAF1-1	RAF1	x	AGCAGTTTGGCTATCAGCGC	2768	2463	2708	2603	2509	2630	2670	3023	2671	2500	2011	2137	3109	2929	2896	2580.67	2788	0.925634	2216	2978	0.744124
LATS1-6	LATS1	x	GCAGCCATCTGCTCTCGTCG	2416	2592	2714	2963	2836	2988	2851	2961	2992	2564	1853	2789	3156	3437	3086	2929	2934.67	0.998069	2402	3226.33	0.744498
PRKCE-3	PRKCE	x	AGCCTGGTCGCTGCGCCATG	1960	2403	2281	2491	2074	2299	2270	2581	2622	1753	1704	2167	2424	2431	2687	2288	2491	0.918507	1874.67	2514	0.745691
GSK3A-8	GSK3A	x	GGCGCGGACTAGCTCGTTCG	1289	1368	1302	1479	1542	1413	1376	1461	1647	1512	1373	785	1555	1625	1739	1478	1494.67	0.988849	1223.33	1639.67	0.746087
ABL2-5	ABL2	x	AGTACGCGAGAGCAGGGATG	2872	3340	3304	3033	3158	3028	3538	3265	3376	2675	2732	2352	3472	3247	3680	3073	3393	0.905688	2586.33	3466.33	0.746129
GAK-2	GAK	x	AGAACCGTGTCGCACGAAAG	2244	2289	2027	1391	1146	1248	1510	1239	1119	780	731	818	1241	836	1044	1261.67	1289.33	0.978542	776.333	1040.33	0.746235
CLK4-10	CLK4	x	TTCAAGTCATCAGTCACGTT	3431	3208	3458	3657	3588	3547	3970	3644	3166	2375	2974	2986	3847	3562	3759	3597.33	3593.33	1.00111	2778.33	3722.67	0.746329
NEK1-8	NEK1	x	CTCCAGTGACATTTGGGCTC	1240	1332	1412	1433	1401	1369	1510	1589	1978	1203	1038	1228	1262	1866	1519	1401	1692.33	0.827851	1156.33	1549	0.746503
WEE1-11	WEE1	x	CTGTATTTAAGTGTGTGAAG	604	566	557	92	151	148	88	141	115	64	52	64	41	95	105	130.333	114.667	1.13663	60	80.3333	0.746888
CDKL4-5	CDKL4	x	TAATCAAGATTTGTGACTTC	2137	2020	2705	2402	2409	2634	2571	2861	2579	2075	2639	2310	3089	3034	3281	2481.67	2670.33	0.929347	2341.33	3134.67	0.746916
ROCK1-7	ROCK1	x	GCAGCAGCAACATGTCGACT	3576	3220	3381	3963	3583	3345	3716	3378	3176	3216	2957	2782	3944	4307	3731	3630.33	3423.33	1.06047	2985	3994	0.747371
PRKDC-8	PRKDC	x	TCCTGTCCACTTGCGCGTCA	1066	1179	990	898	1000	488	1043	1150	1030	557	752	685	1171	714	783	795.333	1074.33	0.740304	664.667	889.333	0.747376
PLK1-6	PLK1	x	GGCCCCGCACATAGCGCCGC	2419	2340	2228	1678	1706	1467	1791	1838	1483	1451	1063	1297	1654	1683	1756	1617	1704	0.948944	1270.33	1697.67	0.748282
CDC42BPA-8	CDC42BPA	x	GCTGACGAGTGAACTTGATA	2029	1870	1872	1656	1629	1816	1782	1958	1650	973	1290	1722	1777	1727	1816	1700.33	1796.67	0.946382	1328.33	1773.33	0.74906
SCYL2-9	SCYL2	x	TGTACCTGGATCTGAATGGA	3235	3510	3428	3383	3519	3820	3751	3585	3452	2503	3181	2619	3771	3816	3496	3574	3596	0.993882	2767.67	3694.33	0.749165
TNIK-8	TNIK	x	GAACGTGACCTCCCACCGCG	2883	2999	2835	2943	2588	2527	2889	2692	2618	2375	2029	2501	3338	2837	3041	2686	2733	0.982803	2301.67	3072	0.74924
WNK3-8	WNK3	x	GTCGGTCCAAGGACATGTAC	2854	3032	3025	3201	2872	3073	2846	3449	2776	2641	2118	2804	3115	3934	3041	3048.67	3023.67	1.00827	2521	3363.33	0.749554
PRKCE-4	PRKCE	x	AGTTGTGGATACCGAACTTG	1256	1371	1343	1102	1187	1225	1151	1217	1355	1132	776	1231	1396	1314	1476	1171.33	1241	0.943862	1046.33	1395.33	0.749881
BMX-10	BMX	x	TGTGGAGAAAGTAAATCTCG	1203	1248	1299	1136	1332	1105	1379	1291	1060	866	1294	761	1370	1151	1369	1191	1243.33	0.957909	973.667	1296.67	0.7509
ABL1-4	ABL1	x	CCTGAGGGAGTGCAACCGGC	1060	1293	1150	1027	1184	1096	1379	1041	1378	863	1104	937	1244	1236	1386	1102.33	1266	0.870721	968	1288.67	0.751164
MAP4K4-1	MAP4K4	x	AAGAGGATACCTCTCGCGCT	2019	2221	1950	2202	2146	2160	2375	2126	2572	2439	1701	2470	3109	2397	3292	2169.33	2357.67	0.920119	2203.33	2932.67	0.751307
PXK-8	PXK	x	GACAGCACCCTTACATCTAT	2311	2301	2054	2195	1782	2402	2326	2280	1992	1778	1577	1997	2178	2479	2466	2126.33	2199.33	0.966808	1784	2374.33	0.751369
CDK1-8	CDK1	x	GACAAAACACAATCCCCTGT	2134	2146	2165	410	389	546	555	328	515	361	162	382	445	366	393	448.333	466	0.962089	301.667	401.333	0.751661
GUCY2F-2	GUCY2F	x	ACACCCCCTACCGGGTCCTA	1374	1637	1462	1319	1350	1467	1773	1863	1276	1291	1390	1200	1812	1666	1677	1378.67	1637.33	0.84202	1293.67	1718.33	0.752861
SGK1-1	SGK1	x	AAACGATGTTCAGTGAATGC	634	584	582	500	545	465	523	643	551	352	400	433	635	505	433	503.333	572.333	0.879441	395	524.333	0.753338
PRKX-6	PRKX	x	GGAGAGCGACTCCCGCAAGG	1721	2158	2096	1989	2125	2107	2036	2318	2234	1925	1463	1743	2319	2577	1912	2073.67	2196	0.944293	1710.33	2269.33	0.753672
MLKL-4	MLKL	x	CAGGTTTCTAACAGCAAGCC	1484	1556	1304	1678	1419	2004	1601	1608	1749	1585	1390	1373	1900	1842	2025	1700.33	1652.67	1.02884	1449.33	1922.33	0.753945
TAOK1-1	TAOK1	x	ATTTGTATGTCTAGGTTACG	2652	2631	2978	2936	3100	2871	3415	3311	3222	2623	2888	3601	4081	4009	3985	2969	3316	0.895356	3037.33	4025	0.754617
ARAF-11	ARAF	x	GTGCTGACCATATGGACGTT	3015	3100	3389	3431	3245	3896	3824	3406	3908	3152	2650	3449	4128	3985	4144	3524	3712.67	0.949183	3083.67	4085.67	0.754752
MAP4K4-4	MAP4K4	x	AGCAGGCTCGTAGTGGGCTT	1863	1772	2129	2528	2033	2031	2510	2795	2592	1925	2022	1803	2585	2648	2384	2197.33	2632.33	0.834747	1916.67	2539	0.75489
CDK1-12	CDK1	x	TACCTATGGAGTTGTGTATA	6445	6039	5888	4674	4363	4589	4543	4981	4882	3222	3253	3240	4233	4229	4404	4542	4802	0.945856	3238.33	4288.67	0.755091
HIPK2-3	HIPK2	x	CCGATGACTATAACTTCGTC	1036	1068	1166	1287	1256	1266	1163	1649	1257	1197	1459	1061	1742	1713	1465	1269.67	1356.33	0.936102	1239	1640	0.755488
FGFR1-10	FGFR1	x	GGGCAGCCGTAGCTCCATAT	3197	3364	3135	3218	2936	2688	2740	2945	2648	2124	2039	1982	2854	2824	2455	2947.33	2777.67	1.06108	2048.33	2711	0.755564
SIK1-5	SIK1	x	GAGCCTGATCCGCCGCATGC	1699	1622	1748	1693	1818	1785	2036	1996	1828	1809	1887	1103	2044	2164	2141	1765.33	1953.33	0.903754	1599.67	2116.33	0.755867
AKT3-2	AKT3	x	ACACCCGCTCTCTCGACAAA	1876	2161	1930	2307	2458	2469	2542	2644	2431	1833	3253	2064	3455	3037	2964	2411.33	2539	0.949718	2383.33	3152	0.756134
IRAK4-4	IRAK4	x	CCTGGGAGCAAAAGACTCGC	1262	1062	976	1168	880	1051	1224	1166	945	891	1145	852	1177	1348	1287	1033	1111.67	0.929235	962.667	1270.67	0.757608
PAK2-6	PAK2	x	TATGCCACTCTCTTACCAGG	2743	2681	2835	2394	2368	2733	2849	2337	2520	1861	1656	1919	2790	2079	2305	2498.33	2568.67	0.972619	1812	2391.33	0.757736
PEAK1-10	PEAK1	x	TTGGAACTCCGAGCATAAGT	778	596	703	593	552	456	614	534	591	361	621	464	597	637	673	533.667	579.667	0.920644	482	635.667	0.758259
RPS6KA1-3	RPS6KA1	x	CCCTGGCGGTTGACGACCTC	1254	1284	1473	1098	1102	836	1198	990	1303	863	966	1015	1265	1192	1293	1012	1163.67	0.869665	948	1250	0.7584
IRAK4-19	IRAK4	x	TTTGAAGCATTACTTCAAAC	349	533	458	634	417	671	739	583	492	364	297	903	820	549	693	574	604.667	0.949283	521.333	687.333	0.758487
PRPF4B-8	PRPF4B	x	GAAAGTAGAAGTCGCGATCG	1431	1374	1517	901	788	948	909	935	1089	649	793	597	1013	694	981	879	977.667	0.899079	679.667	896	0.758557
CLK1-3	CLK1	x	ACCGGCTTTCATGGTCTCTT	3986	3801	3557	3703	3731	3712	4298	3831	4052	3489	3447	3210	4392	4053	4930	3715.33	4060.33	0.915032	3382	4458.33	0.758579
ABL2-8	ABL2	x	CTTCTCGGTTGCATTCTCGG	1640	1553	1770	1493	1575	1574	1762	1657	1319	985	1308	1297	1710	1517	1505	1547.33	1579.33	0.979738	1196.67	1577.33	0.758664
PRKCI-1	PRKCI	x	ATCTGCACAGACCGAATATG	1476	1493	1569	1515	1332	1570	1630	1643	1522	1080	1352	955	1777	1436	1250	1472.33	1598.33	0.921168	1129	1487.67	0.758907
GSK3B-6	GSK3B	x	GATCTAGCTTTCTCATGATC	2370	2191	2198	2115	2243	2048	2066	2356	2195	2017	1339	1746	2041	2546	2133	2135.33	2205.67	0.968112	1700.67	2240	0.759226
PDGFRA-4	PDGFRA	x	CTTAAAACCGTGTATAAGTC	3052	3050	3009	3516	3117	3278	3439	3471	4003	3195	3229	3013	3891	4114	4421	3303.67	3637.67	0.908183	3145.67	4142	0.759456
NPR1-8	NPR1	x	GTCTCACCTCGGCCTTTGCG	1286	1269	1368	1153	1361	1310	1189	1326	1785	1249	1242	1337	1572	1605	1858	1274.67	1433.33	0.889302	1276	1678.33	0.760278
TBCK-12	TBCK	x	TGGTTGTTTGGACATTATAA	1785	1688	1561	1821	1529	1776	1554	1592	2044	1267	1577	1425	1751	2065	1799	1708.67	1730	0.987669	1423	1871.67	0.760285
EIF2AK3-7	EIF2AK3	x	GCTGGGGCTCGCGGCAAGGA	1229	982	982	1134	1228	1082	1204	1085	869	988	880	867	1212	1551	832	1148	1052.67	1.09056	911.667	1198.33	0.760779
TAOK1-10	TAOK1	x	TGTGCGTACCAATGAAGTGG	3157	2831	3157	3094	3250	3091	3491	3327	3603	2947	3171	4265	4719	4361	4565	3145	3473.67	0.905383	3461	4548.33	0.760938
RAF1-6	RAF1	x	GACTTCTCCACGAACACAAA	655	614	623	816	604	555	625	659	587	563	562	455	729	549	798	658.333	623.667	1.05559	526.667	692	0.761079
ZAP70-6	ZAP70	x	CAATGAGCCGCACGATGTAG	2902	3026	3039	3281	2818	3319	3477	3077	3278	2381	2184	3004	3399	3237	3309	3139.33	3277.33	0.957893	2523	3315	0.761086
IRAK4-6	IRAK4	x	CTGTCTAGCAATGAACCATT	934	967	753	838	941	823	1078	984	912	1120	704	903	1317	1036	1230	867.333	991.333	0.874916	909	1194.33	0.761094
BMPR1A-4	BMPR1A	x	CTAACCTACCTATGACAACA	1042	1167	1026	1287	1105	988	1142	1106	1139	624	1335	912	1502	1151	1117	1126.67	1129	0.997933	957	1256.67	0.761538
STK11-7	STK11	x	GCTCATCGGCAAGTACCTGA	738	883	855	1032	857	979	871	1166	1152	673	825	891	1203	901	1032	956	1063	0.899341	796.333	1045.33	0.761798
MAP4K4-7	MAP4K4	x	CTCGGTCAGCAGGCTCGTAG	1764	2233	1892	2334	2291	2227	2139	2373	2093	1858	2029	1816	2313	2387	2786	2284	2201.67	1.0374	1901	2495.33	0.761822
TRPM7-7	TRPM7	x	TAAGGAAAGCGCTTGGTTTC	2684	2750	2507	2785	2662	3247	2816	3170	3238	2289	2277	2467	2843	3383	2998	2898	3074.67	0.942541	2344.33	3074.67	0.762467
NUP98-2	NUP98	p	ACAACCAGTGGCGGGCTCTT	2295	2325	2548	949	949	868	1174	1036	860	1044	687	585	1130	802	1103	922	1023.33	0.900977	772	1011.67	0.763097
TAOK1-4	TAOK1	x	CGGCGTTCCCACAAAGGAAT	2338	2397	2275	2569	2383	2496	2404	2701	2362	2112	2553	2349	3059	2820	3309	2482.67	2489	0.997455	2338	3062.67	0.763387
PRPF4B-3	PRPF4B	x	CCAGGAGACAGTGTCCGCGA	1307	1511	1266	525	675	559	555	664	584	395	459	424	542	569	563	586.333	601	0.975596	426	558	0.763441
ULK1-7	ULK1	x	CTACGAGAAGAACAAGACGT	2000	1832	1826	1586	1693	1534	1464	1781	1385	985	1218	1140	1461	1381	1536	1604.33	1543.33	1.03952	1114.33	1459.33	0.763591
ERN1-10	ERN1	x	TCTTGCTTCCAAGCGTATAC	776	718	794	707	555	747	757	561	745	667	576	773	957	769	914	669.667	687.667	0.973825	672	880	0.763636
GSG2-3	GSG2	x	CCCAGGGACGGCGACGAGCT	1138	1077	896	903	939	814	1066	1131	1122	881	787	724	1154	1070	905	885.333	1106.33	0.800241	797.333	1043	0.764461
UHMK1-2	UHMK1	x	ACAATATGTTACGTGGTTTG	2757	2664	2744	2746	2770	2648	2951	2977	2599	2592	2363	2504	3112	3122	3518	2721.33	2842.33	0.957429	2486.33	3250.67	0.764869
MERTK-1	MERTK	x	AGTGTGCAGCGTTCAGACAA	2470	2616	2565	2409	2294	2098	2258	2023	2707	1683	2129	1606	2178	2309	2596	2267	2329.33	0.97324	1806	2361	0.76493
EPHB1-9	EPHB1	x	TCGGTAATAACCGGTCCGAC	1103	1035	1037	1299	1138	1270	1341	1166	1194	1062	1004	1021	1405	1266	1363	1235.67	1233.67	1.00162	1029	1344.67	0.765245
CDC42BPA-2	CDC42BPA	x	ACGGGCCCGCTCAGACCAAT	2389	2631	2509	2484	2406	2187	2445	2638	2589	1919	2263	2097	2770	2719	2715	2359	2557.33	0.922445	2093	2734.67	0.765358
CDC42BPB-4	CDC42BPB	x	CACGTACTTGTCGCGGCGCA	3500	3496	3439	3621	3754	4092	4248	4544	4147	3333	3512	3407	4351	4757	4282	3822.33	4313	0.886235	3417.33	4463.33	0.765646
FLT4-10	FLT4	x	TCTCACGAACACGTAGGAGC	1109	1275	1142	1134	1110	1082	1034	1006	1263	1080	680	815	1235	850	1278	1108.67	1101	1.00696	858.333	1121	0.765685
PLK5-4	PLK5	x	CAGACAGGTGAGCGGGTTCG	1957	2110	2046	2574	2238	1861	2521	2432	2625	2090	1870	1922	2652	2306	2724	2224.33	2526	0.880575	1960.67	2560.67	0.765686
TNIK-3	TNIK	x	AGCATGGGGGGTGTTCGAGC	1302	1284	1467	1168	1317	1543	1201	1152	1276	747	1301	1100	1291	1385	1434	1342.67	1209.67	1.10995	1049.33	1370	0.765937
MAP4K4-10	MAP4K4	x	GAGCGAGATGTTGTTCTCAC	2757	2717	2953	2948	2961	2885	3038	2993	3488	2668	2860	3186	3859	3670	3841	2931.33	3173	0.923837	2904.67	3790	0.766403
RIPK4-7	RIPK4	x	GCTGTAGTCGTTATCGAAGG	2196	2325	2256	1802	1944	2424	2077	1895	2202	1371	1328	1822	1929	1788	2181	2056.67	2058	0.999352	1507	1966	0.766531
EPHA10-20	EPHA10	x	TTGCAGGTACCCGCGGCGCC	2419	2502	2686	2805	3087	3104	3129	3202	2743	2460	2543	2385	3542	3369	2727	2998.67	3024.67	0.991404	2462.67	3212.67	0.766549
MAP4K3-9	MAP4K3	x	TTCGAGCTGATTCAGCGCAT	2918	2834	2645	2734	2422	2420	2773	3040	2438	2011	2063	2937	2775	3630	2735	2525.33	2750.33	0.918192	2337	3046.67	0.767068
EPHA5-4	EPHA5	x	ATGATTCCATTGGGACGATC	1423	1302	1445	1102	1424	1100	1584	1212	1165	894	1270	1015	1754	1276	1112	1208.67	1320.33	0.915425	1059.67	1380.67	0.767504
KIT-8	KIT	x	TCAGACTTAATAGTCCGCGT	416	293	309	403	371	237	318	515	266	560	373	155	360	718	339	337	366.333	0.919927	362.667	472.333	0.767819
NonTargetingControlGuideForHuman_0011	NonTargetingControlGuideForHuman_0011	n	CGCGGAAATTTTACCGACGA	1444	1520	1569	1610	1376	1516	1657	1917	1906	1340	1925	1285	1792	2008	2124	1500.67	1826.67	0.821533	1516.67	1974.67	0.768062
ADCK2-3	ADCK2	x	CCTCCGAAAACAGATCGCGC	491	458	411	389	445	277	467	361	361	373	376	291	463	376	515	370.333	396.333	0.934399	346.667	451.333	0.768095
SRPK2-4	SRPK2	x	CATTCATACTGACATAAAGC	856	1041	976	792	869	716	774	1041	774	676	611	649	1007	816	696	792.333	863	0.918115	645.333	839.667	0.768559
ZAK-14	ZAK	x	TGCATGGACGGAAGACGATG	2601	2379	2272	2307	2279	2290	2191	2619	2093	2145	1866	1743	2641	2421	2421	2292	2301	0.996089	1918	2494.33	0.768943
CDK11B-7	CDK11B	x	CACTCTAACGGTGACGATGT	4861	4336	4983	4048	3864	4025	4444	4623	4429	3623	2977	3331	4099	4016	4797	3979	4498.67	0.884484	3310.33	4304	0.769129
IRAK1-4	IRAK1	x	CGGTCTGGTCGCGCACGATC	1412	1457	1456	1569	1563	1485	1621	1724	1467	1555	1904	1206	2190	2238	1632	1539	1604	0.959476	1555	2020	0.769802
GSK3B-8	GSK3B	x	TAAACCGCAGAACCTCTTGT	741	649	596	731	586	546	467	738	528	306	480	446	457	613	529	621	577.667	1.07501	410.667	533	0.770482
AAK1-8	AAK1	x	GGCTACATCGGAAGAGTCTT	1954	1739	1864	1829	1818	1807	1873	1884	2172	1579	1363	1652	1964	1649	2348	1818	1976.33	0.919885	1531.33	1987	0.770676
DYRK1A-7	DYRK1A	x	GCGAAGACACCAACAGGGCC	1903	1811	1856	1967	2140	2138	2372	2373	2628	1775	2184	1779	2169	2722	2551	2081.67	2457.67	0.847009	1912.67	2480.67	0.771029
SIK3-9	SIK3	x	TCCATTCAACAGCTGTAGCG	1820	1700	1867	1829	1859	1852	2127	1903	2083	1398	1604	1555	2026	1842	2042	1846.67	2037.67	0.906265	1519	1970	0.771066
NUAK1-1	NUAK1	x	ATGCTCGAGGACTCATACGG	843	1024	1053	709	795	725	806	797	866	444	511	818	632	945	721	743	823	0.902795	591	766	0.77154
GSG2-7	GSG2	x	GTCAGGATCGTCGGACTGCG	2115	2493	2316	2470	2340	2120	2568	2831	1952	1876	2194	1843	2840	2363	2452	2310	2450.33	0.942729	1971	2551.67	0.772436
PLK2-3	PLK2	x	AGGTGGCTGCGATTCCTCGG	1106	1080	1092	920	1253	1038	1280	841	1391	682	1211	912	1180	1158	1293	1070.33	1170.67	0.914294	935	1210.33	0.772514
CSNK1G2-7	CSNK1G2	x	GCTTGTAGAACCGGTACTCC	2835	2852	2964	2734	3000	3229	2998	2741	2907	1600	2246	2425	3165	2123	2828	2987.67	2882	1.03666	2090.33	2705.33	0.772671
SGK223-5	SGK223	x	GTCACTGATAGCGACACCGT	2907	3020	2967	2511	2713	2429	2863	3481	2812	1864	2004	2655	2579	3149	2710	2551	3052	0.835845	2174.33	2812.67	0.77305
OXSR1-2	OXSR1	x	ATACTCCGAGAAGTACTGGA	1004	619	695	636	719	537	803	697	653	814	745	367	808	846	837	630.667	717.667	0.878774	642	830.333	0.773183
SIK3-4	SIK3	x	GGACCCATGCCCGCCCGTAT	3431	3256	3786	3288	3046	3493	3684	3251	3694	3461	2877	3140	4471	4266	3521	3275.67	3543	0.924546	3159.33	4086	0.773209
SRPK1-8	SRPK1	x	TGAGAGTGATCTACCAGAGC	2062	2403	2110	1593	1667	1668	1995	2288	2415	1839	1587	1170	1798	2109	2034	1642.67	2232.67	0.735742	1532	1980.33	0.773607
LATS2-6	LATS2	x	GGCCGTCAGCGCCGAAGCTT	3538	3822	3585	3642	3892	3860	4073	4490	3980	3798	2481	3640	4330	4280	4209	3798	4181	0.908395	3306.33	4273	0.773773
MASTL-7	MASTL	x	CGCCTTCGGGAAAGTGTATC	2553	2502	2518	2725	3028	2777	2597	2646	2904	2157	2232	2267	2758	2925	2916	2843.33	2715.67	1.04701	2218.67	2866.33	0.774043
CDK16-4	CDK16	x	GATCTTCTTCATCCGATCCA	1659	1739	1517	1969	1652	2089	2013	2259	1949	1799	1404	2161	2638	2214	2076	1903.33	2073.67	0.917859	1788	2309.33	0.774249
FRK-2	FRK	x	AGTCCTCAGCAGTCCGAGCC	891	1182	1103	1219	1215	1337	941	1296	1237	1077	1090	1021	1268	1429	1420	1257	1158	1.08549	1062.67	1372.33	0.77435
ZAP70-5	ZAP70	x	CAACTTTGGCTCAGTGCGCC	2091	2197	2035	2433	2279	2737	2667	2248	2382	2332	2322	2122	2907	2986	2854	2483	2432.33	1.02083	2258.67	2915.67	0.774666
MAP2K5-13	MAP2K5	x	TTATAGGTGAATACTCGGGC	695	712	703	648	570	657	578	597	669	392	355	615	629	657	472	625	614.667	1.01681	454	586	0.774744
TAOK2-10	TAOK2	x	TACGGCAGTAGGCCCGGCGG	2241	2092	2247	1880	2120	2259	2364	2066	2106	1753	1877	2167	2559	2241	2678	2086.33	2178.67	0.957619	1932.33	2492.67	0.775207
TSSK1B-5	TSSK1B	x	CAAGCGACGAGGCTACCTCC	2231	2409	2427	2020	2077	2066	1984	2025	2047	1738	1601	1503	2105	2238	1903	2054.33	2018.67	1.01767	1614	2082	0.775216
CSNK1G1-6	CSNK1G1	x	CCGAACATTTACTTTGAAGA	553	470	455	578	430	523	754	556	515	520	569	330	799	437	594	510.333	608.333	0.838904	473	610	0.77541
STK33-1	STK33	x	ACATGAACACATCATACATC	687	901	676	1073	923	640	678	1001	784	508	693	730	656	1033	800	878.667	821	1.07024	643.667	829.667	0.775814
RPS6KA3-8	RPS6KA3	x	GTTTACACGCTTATCCAAAG	687	811	651	762	887	702	716	851	892	609	783	776	588	1168	1038	783.667	819.667	0.95608	722.667	931.333	0.775948
EIF2AK4-6	EIF2AK4	x	GAGCACTTCGGGCGAGCGCT	1688	1610	1737	2171	2094	2013	2127	1955	1831	1906	1735	1594	2298	2377	2070	2092.67	1971	1.06173	1745	2248.33	0.77613
AKT3-11	AKT3	x	TTTGACTATTTGAAACTACT	1396	1583	1754	1824	2028	1552	1905	2099	1814	1827	1932	1376	2395	2475	1745	1801.33	1939.33	0.928842	1711.67	2205	0.776266
MARK1-3	MARK1	x	GGTGGTGAATCGTTATCCAG	435	410	392	410	332	429	377	366	246	428	176	267	436	406	280	390.333	329.667	1.18402	290.333	374	0.776292
INSRR-8	INSRR	x	GCTTCACCCGTAATAGCAGC	1189	1278	905	1309	1146	1284	1145	1128	1116	1533	869	888	1402	1348	1488	1246.33	1129.67	1.10328	1096.67	1412.67	0.77631
CSNK1G3-13	CSNK1G3	x	GGCACGACCTAGTGGTCGAT	1764	1463	1616	1651	1660	1592	1914	1857	1998	1536	1325	1506	1921	1811	1892	1634.33	1923	0.849887	1455.67	1874.67	0.776494
WNK1-3	WNK1	x	ACCGAGGGTTGTGTCGCAAC	2153	2263	2427	2222	2757	2594	2586	2226	3156	2020	2515	2252	2878	2644	3213	2524.33	2656	0.950427	2262.33	2911.67	0.776989
WEE1-5	WEE1	x	CCGCCCGCCTCGTCCGCGCC	1458	1407	1726	1799	1488	1588	1730	1684	1368	936	1328	1600	1634	1730	1609	1625	1594	1.01945	1288	1657.67	0.776996
DDR1-10	DDR1	x	GCCCAGGGCATAGCGGCACT	1968	2185	2057	1982	2455	2473	2662	2424	2592	1873	1994	1861	2474	2577	2319	2303.33	2559.33	0.899974	1909.33	2456.67	0.777205
EPHA10-6	EPHA10	x	CCGCAAAATCGACACGATCG	931	1083	1147	947	977	881	1043	865	1142	1074	655	633	1074	1148	817	935	1016.67	0.919672	787.333	1013	0.777229
EPHA8-2	EPHA8	x	CATGCTGTTGCAGTCGCGCA	2244	2254	2123	2202	2115	2460	2510	2364	2343	1992	2249	1676	2535	2556	2520	2259	2405.67	0.939033	1972.33	2537	0.777427
MAP3K9-6	MAP3K9	x	CTTAAGGTCGCGGTGGATGA	1815	2068	1831	1955	2056	1606	2188	2025	2156	1652	1791	1497	2231	1869	2254	1872.33	2123	0.881928	1646.67	2118	0.777463
MAPK12-4	MAPK12	x	GCTTGGCGAACAGCTCGGAC	1447	1454	1406	1270	1281	1722	1198	1326	1329	936	990	970	1025	1310	1389	1424.33	1284.33	1.10901	965.333	1241.33	0.777658
ARAF-6	ARAF	x	GATGCGCTGTAGGGGGGCAT	1570	1571	1426	1848	1491	1579	2121	1681	2008	1203	1832	1628	2123	1988	1884	1639.33	1936.67	0.846472	1554.33	1998.33	0.777815
PRKD2-9	PRKD2	x	GGGCAACAGCACGAACTCGC	1176	1212	1326	1253	1263	1199	1417	1323	1631	1212	1011	1131	1537	1124	1649	1238.33	1457	0.84992	1118	1436.67	0.77819
STK4-4	STK4	x	CATTCGATTACGAAATAAAA	285	350	273	357	368	438	345	361	328	309	293	252	357	471	269	387.667	344.667	1.12476	284.667	365.667	0.778487
MAP2K7-4	MAP2K7	x	CAGCTCCCGCTGGCCAACGA	1748	2029	1917	2168	2156	1919	2197	2082	2326	2222	1659	1555	2524	2204	2254	2081	2201.67	0.945193	1812	2327.33	0.778573
GSK3A-4	GSK3A	x	CTCATTTGGGGTCGTGTACC	3911	3816	3822	3815	4250	3891	3649	4073	4009	3348	2698	3255	3712	4161	4073	3985.33	3910.33	1.01918	3100.33	3982	0.778587
SIK1-3	SIK1	x	GACTTCCGGGGCGGCATACG	2998	3133	3279	3783	4163	3752	3821	4113	3832	3984	3657	2367	4175	4466	4209	3899.33	3922	0.994221	3336	4283.33	0.778833
SGK2-1	SGK2	x	ACCTCGGGTAGGAAACCCTC	279	257	262	316	289	215	96	255	302	119	190	227	179	240	269	273.333	217.667	1.25574	178.667	229.333	0.77907
NTRK1-9	NTRK1	x	GGACTTCACCGTCAAGATCG	1890	2137	1828	1717	1609	1941	1502	1765	1828	1659	1539	1500	1935	1889	2206	1755.67	1698.33	1.03376	1566	2010	0.779104
PAK2-9	PAK2	x	TTAGGGCATGCCAGAACAGT	3243	2906	2942	2948	2470	2572	2904	2326	2261	1949	1580	1967	2661	2214	2178	2663.33	2497	1.06661	1832	2351	0.779243
DSTYK-2	DSTYK	x	CAGGCGATGTCGCCGAAACC	2878	2921	2777	2436	2895	2746	2846	3452	2822	1839	2298	2719	2770	3450	2577	2692.33	3040	0.885636	2285.33	2932.33	0.779357
CSNK1A1L-6	CSNK1A1L	x	GCCCAGATAAACGTCTCCAA	910	1032	1053	1090	1184	1140	1154	944	1020	603	1073	824	946	1297	964	1138	1039.33	1.09493	833.333	1069	0.779545
WNK3-1	WNK3	x	AAATGAGGTACGCATTAAGG	1675	1556	1539	1717	1465	1632	1642	1687	1493	1236	1249	1170	1452	1598	1638	1604.67	1607.33	0.998341	1218.33	1562.67	0.77965
SGK3-8	SGK3	x	TCCACAGGTTTATAAAGTTC	765	694	794	852	719	810	701	957	997	698	759	718	951	718	1120	793.667	885	0.896798	725	929.667	0.779849
EPHA8-8	EPHA8	x	GCTCTGGGTCGTCACGGCCG	1331	1484	1202	1428	1486	1525	1505	1388	1696	1053	1687	1118	1599	1405	1943	1479.67	1529.67	0.967313	1286	1649	0.779867
PDK1-7	PDK1	x	CTTTGTACCAATTGAACGGA	1160	1338	1453	1221	1593	1413	1420	1304	1614	985	1597	1343	1619	1727	1686	1409	1446	0.974412	1308.33	1677.33	0.780008
ANKK1-6	ANKK1	x	GATGATGATTATTATCCGAG	1162	961	1178	1248	1332	1163	1426	1632	1339	1662	1073	1003	1402	1781	1607	1247.67	1465.67	0.851262	1246	1596.67	0.780376
SIK3-6	SIK3	x	TACGAGATCGACCGCACCAT	5036	4998	4809	5085	5207	5139	5890	5889	6083	5022	5958	5338	6813	7016	7079	5143.67	5954	0.863901	5439.33	6969.33	0.780467
EPHA2-2	EPHA2	x	CCAGGAGACGCTAAGCGAGG	1976	2029	1961	1758	1739	1820	1788	1687	1811	1662	1832	1131	2064	1828	2028	1772.33	1762	1.00586	1541.67	1973.33	0.78125
CDK17-1	CDK17	x	ACACTGTGTGGTCTCCGCAA	2862	3020	2989	2615	2557	2366	2819	2795	2786	1983	2901	1919	3168	2428	3111	2512.67	2800	0.897381	2267.67	2902.33	0.781325
CDK9-3	CDK9	x	ACACGGTTGGTGTAGCGGTT	3149	3056	3265	1226	1419	1154	1163	979	1152	575	842	497	840	809	800	1266.33	1098	1.15331	638	816.333	0.781543
FER-8	FER	x	GTATGTATTGGCGTTGAAAG	4231	4016	3869	4539	4475	4370	4491	4797	4095	3969	3698	4101	4810	5214	5032	4461.33	4461	1.00007	3922.67	5018.67	0.781615
TBK1-4	TBK1	x	ATGAATCATCTACGAGAGAA	666	847	786	792	737	787	947	716	1037	894	876	730	990	830	1377	772	900	0.857778	833.333	1065.67	0.781983
WEE1-1	WEE1	x	AGATGAAACAAGACCTGCTA	1388	1404	1393	891	708	738	792	645	768	584	504	455	632	569	772	779	735	1.05986	514.333	657.667	0.782058
ACVR2A-6	ACVR2A	x	CACATATTCGTTAAGCAACT	915	883	849	869	1018	1020	1116	1166	1063	707	918	1137	1139	1131	1259	969	1115	0.869058	920.667	1176.33	0.782658
MAP2K7-5	MAP2K7	x	CGGCCACGTCATTGCCGTTA	4359	3840	4335	4398	4056	4218	4406	3964	4341	3945	3457	2779	4028	4568	4407	4224	4237	0.996932	3393.67	4334.33	0.782973
CDK13-3	CDK13	x	CCGCAAGGACCGGGACTCGA	1318	1377	1379	1321	1207	1561	1706	1586	1690	1432	897	1415	1645	1442	1694	1363	1660.67	0.820755	1248	1593.67	0.7831
AKT3-4	AKT3	x	ATATTATCAATTTGTGAAGT	564	581	532	585	591	751	649	664	574	496	645	524	618	985	523	642.333	629	1.0212	555	708.667	0.783161
TTN-22	TTN	x	TATACAATTACATCTCGTCG	1001	1167	1037	1047	977	1252	1326	1388	981	991	921	906	1206	1398	993	1092	1231.67	0.886604	939.333	1199	0.783431
AAK1-3	AAK1	x	AGTATCAACAACGTGAGTAG	1850	1718	1682	1481	1614	1471	1472	1950	1801	1178	1601	1434	1710	1933	1734	1522	1741	0.87421	1404.33	1792.33	0.783522
PRKCI-9	PRKCI	x	TCCAAGCCAAGCGTTTCAAC	1197	1185	1269	1190	1100	1069	1189	1418	1079	832	773	1158	1467	945	1114	1119.67	1228.67	0.911286	921	1175.33	0.783607
NTRK2-5	NTRK2	x	CATCGTGGCATTTCCGAGAT	1592	1649	1544	1897	1892	1722	1972	2139	1854	1414	2067	1731	2368	2255	2028	1837	1988.33	0.923889	1737.33	2217	0.783642
MAP3K13-13	MAP3K13	x	TACGCTCGTCAACACTGTTG	2529	2622	2700	2472	2711	2469	2761	2410	2480	2571	1808	2207	3121	2787	2495	2550.67	2550.33	1.00013	2195.33	2801	0.783768
EIF2AK4-7	EIF2AK4	x	GCAAGGTAGCGTACTACATT	2926	3196	2998	3344	3261	3471	3196	2741	3045	2537	2270	2061	3352	2445	2964	3358.67	2994	1.1218	2289.33	2920.33	0.783929
PASK-6	PASK	x	CATCTTCACGGGTACGTGTC	3020	2954	3287	3421	3805	3104	3807	3490	3648	3427	3212	2728	4058	4063	3824	3443.33	3648.33	0.94381	3122.33	3981.67	0.784177
MASTL-11	MASTL	x	TTATCGCTTATCAGCTCGTT	1592	1715	1638	1518	1683	1351	1721	1616	1647	1499	1025	1079	1517	1385	1691	1517.33	1661.33	0.913323	1201	1531	0.784455
BTK-1	BTK	x	AATGACGTATCACCCCTTGA	1788	2493	2082	2032	1915	2558	2276	2508	2303	1723	1839	2058	2137	2492	2534	2168.33	2362.33	0.917878	1873.33	2387.67	0.784587
PSKH2-10	PSKH2	x	TGAGCTGGACAATGTAACGA	2228	2122	2192	1972	1987	2124	2010	2259	1864	1389	1884	1843	1830	2560	2130	2027.67	2044.33	0.991847	1705.33	2173.33	0.784663
MAP4K4-11	MAP4K4	x	GCAGGCTCGTAGTGGGCTTT	6233	6596	6177	7045	7544	7447	7590	7804	8239	6680	6786	7671	9439	8773	8723	7345.33	7877.67	0.932425	7045.67	8978.33	0.784741
ZAP70-16	ZAP70	x	GTACCAGGGCATCCGCTCGT	2266	2218	2021	1729	2005	1852	2025	1871	1988	1894	1535	1985	2257	2181	2461	1862	1961.33	0.949354	1804.67	2299.67	0.784751
TNK1-2	TNK1	x	GCAGTAGGTTGCGCGTAGCG	2505	1864	2085	2552	2314	2245	2945	2617	2674	2549	2670	2270	3753	2583	3207	2370.33	2745.33	0.863405	2496.33	3181	0.784764
MAP2K7-6	MAP2K7	x	GACGGACGTCTTCATCGCCA	3605	4163	3657	3130	3386	3690	3445	3132	3120	2396	2822	3477	3897	3457	3725	3402	3232.33	1.05249	2898.33	3693	0.784818
DDR1-5	DDR1	x	CCACAGGGGCGGTGTAAGAC	591	515	634	629	578	407	675	659	597	484	490	515	741	474	682	538	643.667	0.835836	496.333	632.333	0.784924
GUCY2F-4	GUCY2F	x	AGCCATTGAGCGAATCAACC	843	946	841	658	875	854	818	895	620	637	738	567	905	613	956	795.667	777.667	1.02315	647.333	824.667	0.784964
CDK13-6	CDK13	x	GCAGCAGCCCCTATTCTCGG	1232	1248	1202	1204	1187	1288	1239	1415	1431	1111	842	961	1139	1249	1321	1226.33	1361.67	0.900612	971.333	1236.33	0.785657
STK4-7	STK4	x	GGATCGTTATGGAGTACTGT	1380	1646	1486	1503	1430	1409	1952	1619	1752	1203	1073	1228	1484	1219	1756	1447.33	1774.33	0.815705	1168	1486.33	0.785826
MAPK13-8	MAPK13	x	TACGTGTCCCCGACGCACGT	2303	2113	2391	2059	2642	2084	2863	2462	2113	1858	2750	2028	2799	2963	2678	2261.67	2479.33	0.912208	2212	2813.33	0.786256
BUB1-12	BUB1	x	TGCAAGGAGAAGCTTATTCG	1238	1434	1269	942	1205	1123	1034	957	945	756	745	818	1028	1056	865	1090	978.667	1.11376	773	983	0.786368
TGFBR1-8	TGFBR1	x	GAGATGCAGACGAAGCACAC	1246	1119	1244	1064	1038	1355	1113	1068	886	572	662	791	899	904	772	1152.33	1022.33	1.12716	675	858.333	0.786408
NEK9-4	NEK9	x	GATAACATCCAGTTTCTGGG	2064	2436	2079	2096	2031	2084	2475	1852	2054	1864	1728	2067	2532	2424	2240	2070.33	2127	0.973358	1886.33	2398.67	0.786409
RNASEL-3	RNASEL	x	CGCTCCCCGCAATCGCTGCG	1552	1490	1382	1423	1483	1955	1525	1784	1595	1579	1470	1506	1926	2008	1858	1620.33	1634.67	0.991232	1518.33	1930.67	0.78643
PRKAA1-11	PRKAA1	x	TCCTGTTACAGATTGTATGC	1401	1416	1387	1294	1245	1140	1697	1377	1670	1034	1183	1249	1707	1226	1474	1226.33	1581.33	0.775506	1155.33	1469	0.786476
PDGFRA-9	PDGFRA	x	TAAGACCAGGAACGCCGGAT	1879	1610	1828	1530	1483	1641	1569	1621	1677	1010	1121	1291	1414	1449	1488	1551.33	1622.33	0.956236	1140.67	1450.33	0.786486
SRPK2-5	SRPK2	x	GGAGCTTTCTGTTGAGGCTC	2419	2355	2145	2258	2171	2205	2451	2717	2244	2124	2111	1579	2342	2739	2311	2211.33	2470.67	0.895035	1938	2464	0.786526
FGFR3-1	FGFR3	x	AATGTGTCGGAGCGGGACGG	958	1125	1211	1175	1437	1154	1288	1120	1148	765	1235	906	1244	1100	1349	1255.33	1185.33	1.05906	968.667	1231	0.786894
MAP2K4-1	MAP2K4	x	ACCAAGAATACTCACATGTG	3702	4145	4004	4155	4440	4692	4362	4490	4607	3733	4537	3537	4959	5197	4848	4429	4486.33	0.98722	3935.67	5001.33	0.786923
MAP3K9-5	MAP3K9	x	CTGAATGGGCGGGTAGCAAC	2593	2424	2760	2212	2601	3037	2396	2706	2379	1753	2060	2273	2415	2655	2662	2616.67	2493.67	1.04932	2028.67	2577.33	0.787118
ACVR2A-8	ACVR2A	x	CCAGTTGCTTAACGAATATG	693	772	681	969	703	733	897	778	656	520	669	697	954	806	636	801.667	777	1.03175	628.667	798.667	0.787145
PTK2B-8	PTK2B	x	GATCGGGCCCAACATCCGGT	572	599	720	525	650	546	614	732	650	435	593	633	644	813	653	573.667	665.333	0.862224	553.667	703.333	0.787204
WNK2-4	WNK2	x	CGTGCGCTTCTACGACTTCT	2582	2553	2452	2727	2734	2379	2945	2511	2700	2216	2318	2152	3097	2783	2613	2613.33	2718.67	0.961256	2228.67	2831	0.787237
STK32C-7	STK32C	x	GCAGTGCATCGAGCGCGACG	1613	1359	1486	1617	1353	1816	1741	1624	1693	1371	1187	1576	1762	1669	1819	1595.33	1686	0.946224	1378	1750	0.787429
EPHA8-7	EPHA8	x	GCATGCTGTTGCAGTCGCGC	2088	2002	1768	2096	2153	2214	2159	2557	2277	1662	2263	2028	2620	2546	2393	2154.33	2331	0.92421	1984.33	2519.67	0.787538
MAP4K4-14	MAP4K4	x	GGAATGGGATCGCGAGACAG	1573	1475	1605	1166	1192	1239	1610	1285	1296	1212	1059	1182	1376	1537	1471	1199	1397	0.858268	1151	1461.33	0.787637
STK10-10	STK10	x	TGGAAGAGATCGAAGACGGC	1208	1182	1456	1117	1064	1047	1376	1071	1119	744	1018	988	1206	1253	1032	1076	1188.67	0.905216	916.667	1163.67	0.78774
LATS2-5	LATS2	x	GCCATCCAAGTCTTCGGTTC	4776	4657	4500	5354	5163	5219	5870	4978	5328	4755	4126	5510	6198	5658	6409	5245.33	5392	0.972799	4797	6088.33	0.7879
STK36-5	STK36	x	CCTCTCCAGATTGAAGGTAC	3036	3376	3260	3084	3747	3082	3424	3275	3442	3369	3240	2698	4166	3579	4067	3304.33	3380.33	0.977517	3102.33	3937.33	0.787928
CDC42BPB-2	CDC42BPB	x	AGGGCGCTCTCGTTGCGCCA	1039	1080	866	1081	1125	1100	1323	1215	1247	759	759	1103	1136	1050	1140	1102	1261.67	0.873448	873.667	1108.67	0.788034
ALPK1-5	ALPK1	x	CTGTATGGGCTCGACGTCTC	1369	1200	1373	1270	1156	1409	1391	1291	1365	1230	1135	1082	1484	1486	1403	1278.33	1349	0.947616	1149	1457.67	0.788246
DYRK1B-6	DYRK1B	x	CTATGCGAAGAAGAAGCGGC	977	922	1012	908	972	810	920	743	948	591	994	585	1069	853	829	896.667	870.333	1.03026	723.333	917	0.788804
GRK4-10	GRK4	x	GTTGCCCATAACTACCTAAG	3047	2930	3122	2967	3146	2943	3240	3463	3383	2528	2581	2404	3490	3098	2933	3018.67	3362	0.897878	2504.33	3173.67	0.789098
EPHA4-9	EPHA4	x	GCATACAACTTACGGGTGCA	2051	1897	1724	1746	2174	1946	2174	2625	1667	1757	1998	1685	2222	2428	2243	1955.33	2155.33	0.907207	1813.33	2297.67	0.789206
IRAK1-8	IRAK1	x	GGGGCTGCAGAACGCTGACC	2639	2807	2926	2848	2695	2983	2887	3381	2782	2702	3253	2482	3721	3403	3564	2842	3016.67	0.942099	2812.33	3562.67	0.78939
MATK-5	MATK	x	CGCGGTAGTGGATGACGTCG	1425	1448	1412	1632	1289	1910	1481	1364	1942	1307	1304	1337	1537	1872	1590	1610.33	1595.67	1.00919	1316	1666.33	0.789758
CDK15-1	CDK15	x	AAACAATCACTGTTACTCCG	741	838	791	884	790	751	830	824	833	793	497	706	966	843	716	808.333	829	0.97507	665.333	841.667	0.790495
PRKD3-5	PRKD3	x	GAGTGGTCGCCCAATCTGGA	1460	1718	1666	1394	1701	1735	1595	1809	1801	1089	1949	1237	1701	1635	2070	1610	1735	0.927954	1425	1802	0.790788
NEK5-7	NEK5	x	GGATAAGTACGATGTGATTA	2298	2268	2322	2610	2736	2509	2621	2692	2395	2176	2125	2501	2770	2980	2843	2618.33	2569.33	1.01907	2267.33	2864.33	0.791575
MAP4K5-5	MAP4K5	x	CTGCTTCAGTGTAATGTGCG	1595	1523	1790	2045	2117	2169	2387	1966	2093	1750	2298	2122	2348	2705	2741	2110.33	2148.67	0.982159	2056.67	2598	0.791635
SGK494-4	SGK494	x	CTCGTGGCTAAAGGCTCCTT	3028	3112	2868	2375	2140	2196	2104	2362	2100	1711	1480	2222	2304	1991	2540	2237	2188.67	1.02208	1804.33	2278.33	0.791953
RNASEL-8	RNASEL	x	TCATAGGGCGGTATATTCTG	2837	2921	2587	2586	2534	2563	2740	2646	2612	1977	2042	2373	3042	2147	2882	2561	2666	0.960615	2130.67	2690.33	0.791971
DYRK2-13	DYRK2	x	GGCCTCCTTACCGGTCGGGT	1385	1553	1464	1217	1634	1252	1499	1456	1552	1328	876	1667	1534	1778	1575	1367.67	1502.33	0.910362	1290.33	1629	0.792101
DYRK1A-13	DYRK1A	x	TTCAACCAAAATACACCCGA	956	949	946	675	829	783	1017	1261	1034	704	593	858	864	982	874	762.333	1104	0.690519	718.333	906.667	0.792279
MST4-17	MST4	x	TTTCCCCTTAAGCTTCGAGC	239	212	121	165	205	219	129	252	305	129	241	103	117	254	226	196.333	228.667	0.858601	157.667	199	0.792295
CASK-3	CASK	x	CCGCACCCCCAGACGTCTAC	2013	2271	2148	1608	2077	2227	2445	2226	2185	1209	1946	2013	2003	2225	2294	1970.67	2285.33	0.86231	1722.67	2174	0.792395
STK38-7	STK38	x	TCAAGTAATTACCTCCAGGC	2134	2131	2176	1897	2337	1923	2212	2440	2484	2277	1828	1734	2076	2831	2461	2052.33	2378.67	0.862808	1946.33	2456	0.792481
RIOK1-6	RIOK1	x	CAGGTACAACTCCCGAGCCT	1254	1445	1340	1382	1488	1530	1689	1687	1394	1148	1397	1297	1549	1595	1703	1466.67	1590	0.922432	1280.67	1615.67	0.792655
TIE1-9	TIE1	x	TCACATTGACCTTGAAGCGC	851	793	841	765	936	716	882	1066	850	921	1007	667	943	1114	1216	805.667	932.667	0.863831	865	1091	0.792851
AURKB-12	AURKB	x	TCGTTGCCCCTCCCAGATCA	2513	2610	2474	1622	1821	1610	1414	1293	1253	1154	1038	1085	1455	1527	1151	1684.33	1320	1.27601	1092.33	1377.67	0.792887
PAK1-2	PAK1	x	AGCAAGCGGGCCCACTGCTC	1707	1703	1856	1790	1829	1972	1914	1828	2257	1717	1207	1870	1762	1859	2424	1863.67	1999.67	0.931989	1598	2015	0.793052
RPS6KB1-9	RPS6KB1	x	CTACTTCGGGTACTTGGTAA	2577	2379	2570	2695	2401	2733	2434	2831	2372	2265	2018	1964	2515	2719	2642	2609.67	2545.67	1.02514	2082.33	2625.33	0.793169
MAPKAPK3-3	MAPKAPK3	x	CCGCCGGGTGCAACTGGCGG	360	401	317	432	432	349	470	344	400	303	535	221	427	447	461	404.333	404.667	0.999176	353	445	0.793258
CHEK1-8	CHEK1	x	TAGGTTTATCTGCATGGTAT	2376	2415	2432	1064	1015	979	763	1104	866	643	869	864	1013	1138	843	1019.33	911	1.11892	792	998	0.793587
DSTYK-6	DSTYK	x	GCGGATCATTCCGCCGCCGC	1020	868	905	1061	1153	895	1069	1223	1348	1148	890	1128	1309	1368	1312	1036.33	1213.33	0.854121	1055.33	1329.67	0.793683
RPS6KA2-11	RPS6KA2	x	TTAATAGACGCTGTACCGGA	1337	1248	1216	1362	1506	1288	1262	1234	1345	995	994	1325	1218	1547	1409	1385.33	1280.33	1.08201	1104.67	1391.33	0.793963
FGR-7	FGR	x	GATGCAGGCCGGGCCTTAGT	2749	2460	2592	2020	2652	2335	2139	2280	2264	1717	1922	1894	2228	2309	2430	2335.67	2227.67	1.04848	1844.33	2322.33	0.794173
CSNK1G3-7	CSNK1G3	x	CGATCGGGACACAACACTCG	1522	1870	1707	1637	1478	1740	1648	1654	1900	1625	1069	1379	1505	1872	1751	1618.33	1734	0.933295	1357.67	1709.33	0.794267
CDKL3-11	CDKL3	x	TACAAATTGATCCTGCTGAC	2228	2325	2363	2763	2634	2657	2974	2557	2513	1839	2515	2470	3027	2953	2611	2684.67	2681.33	1.00124	2274.67	2863.67	0.79432
GRK6-1	GRK6	x	AAGTGACCCCGGATGACAAG	921	1000	882	886	1005	899	874	935	1030	891	631	1258	1127	1012	1360	930	946.333	0.98274	926.667	1166.33	0.794513
SGK494-3	SGK494	x	CCTCTGTAGGACCTTTACCT	3004	3370	2984	2479	2440	2845	2957	2665	2471	1965	2725	2052	2696	3058	2729	2588	2697.67	0.959348	2247.33	2827.67	0.794766
HIPK1-2	HIPK1	x	AGCACTGCCCGAGCTATCAG	1471	1634	1511	1418	1537	1561	1639	1497	1375	1083	1977	1043	1552	1916	1694	1505.33	1503.67	1.00111	1367.67	1720.67	0.794847
EPHA10-14	EPHA10	x	GCCGCGCTCAACGGCGTCTC	2241	2068	2292	2297	2227	2455	1917	2427	2592	2050	2167	1813	2445	2577	2563	2326.33	2312	1.0062	2010	2528.33	0.79499
VRK2-14	VRK2	x	TCTGGTCTGACTGAATTCAA	2223	2406	2165	2115	1706	2183	2510	2259	1801	1695	1546	1903	2348	2076	2045	2001.33	2190	0.913851	1714.67	2156.33	0.795177
BLK-3	BLK	x	ACTAGAATAGTGCTGCACCA	2505	2400	2697	2508	2811	2353	2574	2926	2858	1937	2446	2598	2796	3190	2792	2557.33	2786	0.917923	2327	2926	0.795284
GAK-9	GAK	x	GCGGAGTACGACCAGCCGTA	2440	2466	2520	1574	1368	1726	1505	1470	1601	988	918	1206	1168	1608	1137	1556	1525.33	1.0201	1037.33	1304.33	0.795298
NEK5-2	NEK5	x	AGAAAACCCCGGAGATATTG	1522	1535	1481	1255	1514	1561	1359	1448	1289	976	1456	1300	1411	1957	1324	1443.33	1365.33	1.05713	1244	1564	0.795396
MAK-12	MAK	x	TCATGACCGAAATGTTGAAT	1613	1451	1646	1608	1547	1413	1852	1941	1782	1582	1659	1661	2184	2042	1935	1522.67	1858.33	0.819372	1634	2053.67	0.79565
PRPF4B-7	PRPF4B	x	CTGGCTGCTCCCGTAGCGAC	1514	1589	1357	1187	1187	1221	1125	1030	1388	594	969	1128	951	1141	1290	1198.33	1181	1.01468	897	1127.33	0.795683
FGFR3-11	FGFR3	x	GGGCGCTAACACCACCGACA	1595	1553	1608	1496	1514	1445	1490	1415	1404	918	1204	1291	1458	1263	1567	1485	1436.33	1.03388	1137.67	1429.33	0.795942
EPHA4-2	EPHA4	x	ACACCGAGATCCGGGATGTA	2271	2831	2485	2564	2782	2402	2787	2321	2786	2185	2229	2370	2849	2682	2992	2582.67	2631.33	0.981505	2261.33	2841	0.795964
MAP3K7-6	MAP3K7	x	CTGCTGCCCACGCAATGAGT	3487	3490	3555	3215	2992	3064	3830	3555	3448	2987	2943	2913	3762	4077	3267	3090.33	3611	0.855811	2947.67	3702	0.796236
NUAK1-8	NUAK1	x	GTCAATGGGAGACCTTACCG	2207	2418	2225	1984	2302	2017	2276	2766	2451	1763	2374	1600	2386	2465	2353	2101	2497.67	0.841185	1912.33	2401.33	0.796363
EPHA3-1	EPHA3	x	ACCGCAGCAAACTGTCTTGG	2462	2346	2418	2618	2488	2523	2685	2462	2326	2555	1735	2073	2761	2644	2585	2543	2491	1.02088	2121	2663.33	0.79637
ROR1-8	ROR1	x	CGTGGCAACAAACGGCAAGG	2035	2101	2074	1629	1580	1843	1896	1662	1814	1389	1480	1561	2038	1598	1926	1684	1790.67	0.940432	1476.67	1854	0.796476
DAPK1-9	DAPK1	x	TGATTACTACGACACCGGCG	1535	1472	1362	1700	1355	1619	1727	1521	1493	1313	945	1876	1812	1947	1431	1558	1580.33	0.985868	1378	1730	0.796532
MAP3K9-9	MAP3K9	x	TGAATGGGCGGGTAGCAACT	2872	3029	3009	3650	2995	3046	3322	2825	3005	2990	2563	2740	3282	3586	3541	3230.33	3050.67	1.05889	2764.33	3469.67	0.796714
VRK2-3	VRK2	x	ATGATATGGAAGGCAATCAG	2609	2780	2664	2678	2844	2858	2925	2974	3078	2592	2622	2355	2922	3058	3516	2793.33	2992.33	0.933497	2523	3165.33	0.797072
PLK3-7	PLK3	x	GGTCCGTGATGAGGCGCCCG	1267	1230	1409	1180	1258	1208	1291	1348	1539	1221	852	1167	1358	1314	1392	1215.33	1392.67	0.872666	1080	1354.67	0.797244
INSR-11	INSR	x	TATCGACTGGTCCCGTATCC	2958	2777	2931	2795	3146	3444	2901	2899	3648	2102	2725	3058	3194	2763	3931	3128.33	3149.33	0.993332	2628.33	3296	0.797431
TBK1-8	TBK1	x	GGTAGTCCATAGGCATTAGA	1659	1858	1608	1797	1575	1668	1604	1654	1434	1092	1601	1103	1818	1466	1476	1680	1564	1.07417	1265.33	1586.67	0.797479
KPNB1-7	KPNB1	p	GAAGGGAGCACTACAGTATC	6381	5884	6094	1506	1307	1230	1382	1337	1355	606	659	1055	981	901	1027	1347.67	1358	0.992391	773.333	969.667	0.797525
ACVR2B-6	ACVR2B	x	GCATCTACTACAACGCCAAC	827	904	899	1071	1100	859	1099	1155	1011	946	925	1061	1224	1138	1312	1010	1088.33	0.928025	977.333	1224.67	0.79804
RPS6KB1-10	RPS6KB1	x	CTCACAATGTTCCATGCCAC	3874	4028	4059	3800	4089	3976	3728	4059	4170	3531	2815	3204	3569	4222	4175	3955	3985.67	0.992306	3183.33	3988.67	0.798095
MST4-13	MST4	x	TACTGCTATTGAACTAGCCA	846	796	836	959	903	1024	1069	735	1047	998	790	849	987	1155	1162	962	950.333	1.01228	879	1101.33	0.798123
ARAF-12	ARAF	x	GTGGTCTACCGACTCATCAA	2537	2475	2788	2217	2752	2616	2638	2942	2625	2157	2315	2919	3118	3003	3139	2528.33	2735	0.924436	2463.67	3086.67	0.798164
RPS6KL1-2	RPS6KL1	x	CTCACTAACATCGCGCTCCA	1361	1080	1200	1146	1261	1172	1268	922	1375	456	1032	1152	1200	891	1216	1193	1188.33	1.00393	880	1102.33	0.798307
BMX-1	BMX	x	ATAGTGGGTTCTTCGTGGAC	2950	2831	2959	3067	2941	3359	3220	3042	3409	2916	3295	3149	3797	4083	3844	3122.33	3223.67	0.968566	3120	3908	0.798362
RYK-3	RYK	x	CGGGCCGGAGTTGCCTCCCG	1071	1024	1147	1112	1299	1275	973	1182	1198	762	1142	1018	1063	1280	1315	1228.67	1117.67	1.09931	974	1219.33	0.798797
PTK6-1	PTK6	x	ACAGCCTGCGTGTCCCGCAC	2217	2227	2162	1870	1808	2080	1502	2275	1890	1649	1511	1419	1897	1825	2008	1919.33	1889	1.01606	1526.33	1910	0.799127
CDK5-7	CDK5	x	CTTCCAGCTACTAAAAGGGC	1256	1386	1470	1338	1588	1431	1715	1532	1355	1659	1487	1049	1818	1717	1714	1452.33	1534	0.946762	1398.33	1749.67	0.7992
CDK11B-15	CDK11B	x	GGGCGACAGGGCAGGGGAGT	2743	2628	2402	1957	2202	1695	1852	2215	2139	1420	1794	1246	1540	1828	2212	1951.33	2068.67	0.943281	1486.67	1860	0.799283
PTK2B-16	PTK2B	x	TTCCCGACGAAACCCTGCGA	1238	982	1125	1343	1092	1114	1101	1017	1043	949	752	1055	1151	951	1346	1183	1053.67	1.12275	918.667	1149.33	0.799304
ULK1-5	ULK1	x	CGCCTTCCCGTCGTAGTGCT	4064	3633	4101	4575	4133	4137	4692	4387	5036	4232	3674	4207	4813	5367	4969	4281.67	4705	0.910025	4037.67	5049.67	0.799591
CDKL5-3	CDKL5	x	AGTTGAAGGAAGCATTTCGT	878	880	993	1010	731	805	1061	971	879	750	759	915	867	1344	820	848.667	970.333	0.874614	808	1010.33	0.799736
TSSK3-8	TSSK3	x	GGCGGCGCTAGACAGCATGG	717	922	913	794	921	738	938	952	620	842	642	552	928	918	699	817.667	836.667	0.977291	678.667	848.333	0.8
ADCK3-1	ADCK3	x	ATTGGCCGGCTGGCCAACTT	1608	1440	1657	1904	1872	2120	1870	1817	2179	1371	1804	2037	2038	2123	2350	1965.33	1955.33	1.00511	1737.33	2170.33	0.800491
PSKH2-4	PSKH2	x	CAAGCCGGCGTCGGAGGCGC	2244	2197	2289	2280	2243	2518	2352	2473	2467	2148	1732	2091	2819	2363	2277	2347	2430.67	0.965579	1990.33	2486.33	0.800509
CDK16-8	CDK16	x	GTCATGTAGCGTAACGATGT	2190	1930	2079	2110	2008	2133	2650	2326	2602	1815	2211	1973	2573	2167	2752	2083.67	2526	0.824888	1999.67	2497.33	0.800721
IRAK4-11	IRAK4	x	GTAGCTATTAAAAAACCATC	650	497	626	527	721	564	722	759	650	502	690	785	960	775	733	604	710.333	0.850305	659	822.667	0.801053
RPS6KA6-6	RPS6KA6	x	GCAATACCCAATCTATTTGC	1468	1676	1423	1680	1611	1449	1695	1857	1778	1270	1891	1637	1783	2126	2079	1580	1776.67	0.889306	1599.33	1996	0.801269
CDK17-7	CDK17	x	CTACGAGACCTTCGACTCAT	2676	2532	2600	2421	2552	2822	2676	2511	2687	2063	2505	2437	2913	2573	3255	2598.33	2624.67	0.989967	2335	2913.67	0.801396
CASK-4	CASK	x	CCTTTGCGTCGTTATTCTCA	2446	2897	2694	3021	2887	2827	2889	3137	3091	2283	2425	2185	2755	2871	2975	2911.67	3039	0.9581	2297.67	2867	0.801418
SRMS-3	SRMS	x	CCAAGGGCGAATTCGGAGTG	2258	2379	2179	2139	2325	1955	2279	2587	2398	2258	1842	2219	2497	2841	2546	2139.67	2421.33	0.883673	2106.33	2628	0.801497
NTRK2-15	NTRK2	x	GGTGCGGCCAGATTTGCAGA	4808	5267	4898	5447	5882	5600	6267	5873	6208	4863	5082	5674	6529	6315	6638	5643	6116	0.922662	5206.33	6494	0.801714
MYO3B-5	MYO3B	x	ATGACGCTCGCTGTGACGTC	2558	2463	2446	2802	3258	2420	3243	3159	3192	2522	2570	2743	3054	3518	3199	2826.67	3198	0.883886	2611.67	3257	0.801863
MAP3K19-6	MAP3K19	x	AGTCTGAAGAACCTATCCTA	1385	1437	1641	1387	1557	1288	1446	1144	1647	1151	987	1537	1250	1673	1660	1410.67	1412.33	0.99882	1225	1527.67	0.801877
ABL1-2	ABL1	x	AGGTCTTCACGGCCACCGTC	1761	1855	1746	1678	1555	1695	2019	1616	1604	1209	1632	1685	1964	1646	2034	1642.67	1746.33	0.940638	1508.67	1881.33	0.801914
PRKACG-9	PRKACG	x	TGATGGAGTACGTGCCGGGT	3514	3397	3282	2797	2813	2746	2907	3072	2943	2454	2891	2631	3370	3054	3521	2785.33	2974	0.936561	2658.67	3315	0.802011
PRKG2-1	PRKG2	x	AACATGGGCACTAGATCGAG	2317	2263	2143	2139	2452	2558	2463	2570	2431	1809	2367	2070	2597	2333	2857	2383	2488	0.957797	2082	2595.67	0.802106
EPHA5-11	EPHA5	x	TTGCACATGCATTTCCCGAT	2306	2568	2526	2511	2468	2728	2489	2709	2599	2632	2229	2455	2966	3464	2690	2569	2599	0.988457	2438.67	3040	0.802193
PRPF4B-6	PRPF4B	x	CGCGGAGACCCAGTCGCTAC	2558	2765	2272	1812	1675	1999	2016	1814	1903	1671	1684	1300	2313	1791	1697	1828.67	1911	0.956916	1551.67	1933.67	0.802448
DDR1-13	DDR1	x	GTGGAATGTCGCTTCCGGCG	1173	1203	1384	1355	1404	997	1212	1518	1250	1230	1421	873	1370	1720	1301	1252	1326.67	0.943719	1174.67	1463.67	0.802551
TTBK1-7	TTBK1	x	GGGCTTTGGTGAGATCTACG	2204	2322	2126	2229	2156	2241	2156	2261	2001	1671	2039	1973	2474	2407	2198	2208.67	2139.33	1.03241	1894.33	2359.67	0.802797
PIM3-4	PIM3	x	CGGGTAGCCGCATCGCCGAC	2118	1906	2129	1943	2325	2312	2410	2408	2293	1579	2225	1667	2366	2431	2017	2193.33	2370.33	0.925327	1823.67	2271.33	0.802906
ABL1-10	ABL1	x	TGGGGAAACAAGGCGTCCGT	2389	2670	2374	2149	2358	2124	2118	2646	2661	1588	2246	1879	2102	2407	2605	2210.33	2475	0.893064	1904.33	2371.33	0.803064
TGFBR1-7	TGFBR1	x	CCTCTTCATTTGGCACTCGA	1399	1685	1462	1634	1892	1606	1668	1895	1739	1334	1352	1552	1748	1483	2045	1710.67	1767.33	0.967937	1412.67	1758.67	0.80326
ZAP70-14	ZAP70	x	GCGGCTCATTGGCGTCTGCC	2641	2598	2686	2921	3273	3064	3117	2974	3291	2757	2905	2631	3314	3437	3572	3086	3127.33	0.986783	2764.33	3441	0.803352
MAP2K5-4	MAP2K5	x	ATACGATATCGGGACACTCT	1238	1454	1371	1440	1455	1252	1359	1396	1178	1405	869	994	1519	1168	1380	1382.33	1311	1.05441	1089.33	1355.67	0.803541
EPHA7-1	EPHA7	x	ACAACTGGCTGCGGACTAAC	2180	2002	2294	2411	2373	2880	2556	2451	2671	1815	2322	2385	2705	2797	2613	2554.67	2559.33	0.998177	2174	2705	0.803697
PTK2B-6	PTK2B	x	GAGCGAGGCGTACTGCTGGA	2217	2080	2112	2528	2366	2147	2364	2931	2851	2418	2329	2067	2705	3149	2622	2347	2715.33	0.864351	2271.33	2825.33	0.803917
STK38-3	STK38	x	CAGGCAGGAACTCCATGATT	2867	2592	3058	2703	2828	2840	3024	2692	2989	2292	2363	2546	2641	3142	3173	2790.33	2901.67	0.961631	2400.33	2985.33	0.804042
EPHA5-9	EPHA5	x	GCCTGACACTTCGAGCAATT	1772	1814	1762	1882	1854	1735	1548	1941	1782	2185	1394	1470	1844	2164	2271	1823.67	1757	1.03794	1683	2093	0.804109
FRK-9	FRK	x	GTATAAAACCGTGGACCAAT	1345	1269	1365	1219	1289	1212	1283	1342	1040	759	1390	1088	1364	1510	1151	1240	1221.67	1.01501	1079	1341.67	0.804224
SGK1-17	SGK1	x	GCTTATCAGAGGCATGTAGC	2429	2316	2239	2431	2386	2661	2255	2874	2858	2430	1946	2228	2474	2807	2930	2492.67	2662.33	0.936271	2201.33	2737	0.804287
PRKCI-6	PRKCI	x	GCCGCCGCCTGCGACCGTGT	894	1027	1111	813	841	501	803	1082	945	695	680	549	849	593	950	718.333	943.333	0.761484	641.333	797.333	0.804348
CDKL4-4	CDKL4	x	GAGTGATCAAAAGCGTATTA	2478	3232	2860	2933	2874	3104	2927	3248	2950	2436	2639	2867	3027	3399	3445	2970.33	3041.67	0.976548	2647.33	3290.33	0.804579
NonTargetingControlGuideForHuman_0025	NonTargetingControlGuideForHuman_0025	n	AATCGACTCGAACTTCGTGT	982	1062	918	1221	1105	886	1283	930	1014	988	749	812	1156	1009	1001	1070.67	1075.67	0.995352	849.667	1055.33	0.805117
MST4-2	MST4	x	AACAATCCTCCAACTCTTGT	650	739	629	809	665	895	713	496	866	529	790	676	820	684	973	789.667	691.667	1.14169	665	825.667	0.80541
CDK20-1	CDK20	x	ATCCGACAGCATGAACTCAA	1407	1529	1406	1719	1468	1463	1703	1508	1506	1521	1421	1288	1680	1723	1847	1550	1572.33	0.985796	1410	1750	0.805714
PSKH2-8	PSKH2	x	TAATGGAGCTGGCTACCGGA	1895	2158	1955	1979	1969	2116	1922	2012	1955	1665	1932	1655	2330	2035	2152	2021.33	1963	1.02972	1750.67	2172.33	0.805892
GSK3B-2	GSK3B	x	ATTGCAGGACAAGAGATTTA	2231	2325	2170	1994	2140	2616	2495	2218	2372	1395	2525	2264	2998	2248	2424	2250	2361.67	0.952717	2061.33	2556.67	0.806258
PIK3CG-2	PIK3CG	x	AGGACAACTGCCGAAGGCGC	1715	1679	1842	1814	1846	1597	2004	1727	1965	1331	1615	1267	1792	1957	1476	1752.33	1898.67	0.922928	1404.33	1741.67	0.806316
NEK8-3	NEK8	x	CACCGATCTTGACGACCATG	2137	2038	2303	1812	2179	2142	2121	2031	2323	1264	1980	2040	2038	2638	1872	2044.33	2158.33	0.947181	1761.33	2182.67	0.806964
EIF2AK3-4	EIF2AK3	x	CAGAGTTGCGACCGCGCGGC	2378	2589	2416	2632	2383	2751	2603	2687	2809	2307	2098	2631	2764	2902	3052	2588.67	2699.67	0.958884	2345.33	2906	0.807066
RPS6KA1-1	RPS6KA1	x	AGGACCACCAGTCCGCACTA	2553	2430	2490	2392	2614	2317	2366	2391	2487	2347	2301	1861	2453	2631	2978	2441	2414.67	1.01091	2169.67	2687.33	0.807368
KPNB1-9	KPNB1	p	GCATCCCGGTACCGCCAATC	6357	6270	6287	2914	2524	2594	2536	2782	2805	2004	1387	1849	2046	2160	2282	2677.33	2707.67	0.988797	1746.67	2162.67	0.807645
CDK11B-11	CDK11B	x	CTTGAGCTCGATGGGCGACA	1538	1514	1605	639	632	765	900	797	761	490	728	470	852	599	639	678.667	819.333	0.828316	562.667	696.667	0.807656
DCLK1-9	DCLK1	x	CTTGGCGACTTGCCTGAGCG	1766	1766	1475	1761	1954	1874	1922	2082	1657	1249	1987	1906	2494	2147	1725	1863	1887	0.987281	1714	2122	0.807729
SGK1-21	SGK1	x	TGGAGGAGCCGGTGTACTTC	2483	2352	2785	2542	2038	2053	2285	2400	2339	2390	1511	1855	2216	2204	2704	2211	2341.33	0.944334	1918.67	2374.67	0.807973
MERTK-6	MERTK	x	GTATAGCTCTCACCGTGTGC	1855	2056	1646	1406	1427	1297	1540	1377	1276	1503	1373	1200	1613	1740	1691	1376.67	1397.67	0.984975	1358.67	1681.33	0.808089
PRKD1-3	PRKD1	x	CCTGGCGCACGTCCGCGAGA	1444	1254	1260	1270	1225	1221	1388	1228	1572	1157	1135	1100	1367	1304	1522	1238.67	1396	0.887297	1130.67	1397.67	0.808967
CASK-9	CASK	x	TACGTCGTGAGTCTGAAGTA	3699	3747	3709	3468	3920	3994	4111	3723	4000	3486	3481	3346	4160	4016	4568	3794	3944.67	0.961805	3437.67	4248	0.809244
NTRK2-4	NTRK2	x	ATGTAAATGGATTGCCCACC	1804	1933	1826	2064	2519	2277	1908	2730	2238	1668	2080	1937	2041	2746	2237	2286.67	2292	0.997673	1895	2341.33	0.809368
RPS6KA1-5	RPS6KA1	x	GGACCACCAGTCCGCACTAT	2719	2786	2686	2365	2140	2616	2399	2465	2241	1518	1901	2064	2737	1896	2141	2373.67	2368.33	1.00225	1827.67	2258	0.809418
PRKCZ-9	PRKCZ	x	GAGTGTAATCCGACCAGGAA	1643	1613	1575	1906	1529	1467	1662	1817	1864	1163	1904	1485	1888	1832	1903	1634	1781	0.917462	1517.33	1874.33	0.809532
MAPK8-7	MAPK8	x	CCTTGAGCTCCTGAGCCTAT	2695	2909	2567	2173	2383	2764	2413	2354	2451	1616	1977	2422	2380	2468	2582	2440	2406	1.01413	2005	2476.67	0.809556
AAK1-4	AAK1	x	AGTGGCCTCGGTCATGCAAG	2349	2409	2416	2256	2097	2370	2434	2451	2526	2509	1794	1955	2699	2665	2362	2241	2470.33	0.907165	2086	2575.33	0.809992
MAPK1-5	MAPK1	x	CGCCCTCGCCGATGTACGAG	2980	2984	3086	3266	3092	2639	3859	3322	3632	3152	2563	2858	3747	3142	3694	2999	3604.33	0.832054	2857.67	3527.67	0.810073
DAPK1-7	DAPK1	x	TACCAGAGTATCATCGCTTC	2046	2002	2231	2382	2197	1776	2258	2405	2582	2191	1918	1858	2041	2556	2769	2118.33	2415	0.877157	1989	2455.33	0.810073
SLK-2	SLK	x	ATTATAGGAGAACTGGGCGA	1297	1030	1131	1059	1184	1208	1224	1339	1096	829	1004	1391	1315	1388	1276	1150.33	1219.67	0.943154	1074.67	1326.33	0.810254
NonTargetingControlGuideForHuman_0032	NonTargetingControlGuideForHuman_0032	n	CTAGCCGCCCAGATCGAGCC	1240	1113	1304	1285	1455	1355	1230	1551	1260	1062	1390	1540	1394	1957	1575	1365	1347	1.01336	1330.67	1642	0.810394
RPS6KA6-5	RPS6KA6	x	GAAATTCTACCTCGCAGAAC	1283	1179	1255	1637	1343	1570	1829	1611	1654	1640	797	1449	1493	2062	1239	1516.67	1698	0.893208	1295.33	1598	0.810597
EIF2AK2-4	EIF2AK2	x	ACCTACCTCCTATCATGTGG	2193	1873	1911	1744	1818	2107	2159	1787	2192	1818	1694	1682	2240	1923	2243	1889.67	2046	0.923591	1731.33	2135.33	0.810802
EPHA7-4	EPHA7	x	CACCTGGTATGTTCGTATCG	3747	4034	3679	3825	4307	4338	4514	4311	3908	3091	3778	4037	4555	4500	4392	4156.67	4244.33	0.979345	3635.33	4482.33	0.811036
MAST4-19	MAST4	x	GGACGCGGCGACCAGCGCAG	1495	1577	1597	1671	1639	1319	1543	1247	1562	1301	1232	1382	1777	1608	1442	1543	1450.67	1.06365	1305	1609	0.811063
MAP4K5-4	MAP4K5	x	CTCGTCCAGAGGGTCGGCAG	2317	2858	2584	2865	2624	2303	2527	2953	2956	2249	2518	2591	3461	2655	2953	2597.33	2812	0.923661	2452.67	3023	0.811335
NEK8-1	NEK8	x	ACGAGCGGATCCGAGTGGTG	1578	1392	1395	1362	1230	1337	1099	1716	1795	1175	1052	1279	1230	1524	1567	1309.67	1536.67	0.852278	1168.67	1440.33	0.811386
TSSK2-9	TSSK2	x	GGCACTTGATGAACTCGAGG	851	751	761	748	744	890	874	632	571	606	514	924	992	840	687	794	692.333	1.14685	681.333	839.667	0.811433
MAPKAPK5-5	MAPKAPK5	x	GACGCCCTACACTTACAACA	1439	1419	1266	1396	1647	1369	1627	1790	1450	1640	1511	1052	1645	1862	1672	1470.67	1622.33	0.906513	1401	1726.33	0.811547
MAP2K4-5	MAP2K4	x	CGCCGGGGACCCTACGGGGC	513	482	620	765	665	537	605	762	456	444	486	655	609	775	569	655.667	607.667	1.07899	528.333	651	0.811572
EPHA3-6	EPHA3	x	GGATCTCTTATCCATCACAT	389	416	361	206	320	358	321	407	322	214	214	421	304	352	390	294.667	350	0.841905	283	348.667	0.811663
MST4-4	MST4	x	AATGTCTTGCTCTCAGAACA	1973	2020	2104	2015	2322	2281	2387	2633	2382	1604	2039	2516	2898	2258	2432	2206	2467.33	0.894083	2053	2529.33	0.811676
CIT-4	CIT	x	CCGTGATCTCCCGGCGGAGA	2376	2412	2187	2380	2360	2250	2665	2484	2690	1561	1763	2522	2287	2367	2546	2330	2613	0.891695	1948.67	2400	0.811944
LATS1-7	LATS1	x	GTAACACTCCTTACTTGAGG	2389	2508	2140	2346	2391	2603	2612	2690	2612	2188	2367	2346	2954	2875	2670	2446.67	2638	0.92747	2300.33	2833	0.811978
TESK2-6	TESK2	x	GCGGGGAAGATAGTCCGGAT	3020	2864	2851	2812	2790	3144	2615	3086	2973	2610	2125	2473	2442	3399	3035	2915.33	2891.33	1.0083	2402.67	2958.67	0.812078
STK39-8	STK39	x	GTGTAATAGGTCACTACGTT	5039	5252	5314	4441	4867	4996	5019	4734	4459	3779	4630	3840	5363	4818	4887	4768	4737.33	1.00647	4083	5022.67	0.812915
PRKCZ-17	PRKCZ	x	TTTCTTACCGACTTGTCGTC	2148	2074	2173	2440	2343	2478	2802	2538	2507	2733	2060	2125	2969	2888	2650	2420.33	2615.67	0.925322	2306	2835.67	0.813213
STRADB-1	STRADB	x	AGAACGCCTGAAAGCTTTAC	1624	1416	1875	1729	1386	1601	1560	1502	1358	1175	1314	1461	1560	1676	1621	1572	1473.33	1.06697	1316.67	1619	0.813259
NEK3-14	NEK3	x	TGGTTTACCCAAATGTGCCT	1525	1401	1553	1724	1621	1861	1800	1621	1883	1815	1411	1522	2134	1656	2048	1735.33	1768	0.981523	1582.67	1946	0.813292
SGK3-9	SGK3	x	TCTTCTTGCAAAACGGAAAC	193	251	185	197	240	250	193	244	364	233	321	239	322	240	413	229	267	0.857678	264.333	325	0.813333
MATK-4	MATK	x	CGCACAGGACGTAGTCGCCG	416	617	483	389	294	394	505	412	381	217	200	494	468	383	269	359	432.667	0.829738	303.667	373.333	0.813393
EPHA5-1	EPHA5	x	AAATGCACTGCAGCGCCGAA	1079	1215	1078	947	1077	1190	1148	1543	1385	1025	1114	1055	1361	1182	1383	1071.33	1358.67	0.788518	1064.67	1308.67	0.813551
NEK10-6	NEK10	x	GCCAATGAGTACCTCGGCTA	2569	2628	2518	2674	3197	2791	2746	3148	2438	1971	2791	2291	3270	2797	2602	2887.33	2777.33	1.03961	2351	2889.67	0.813589
LATS1-3	LATS1	x	CAGTTAACCGCAAACAGAGC	387	371	408	316	402	416	412	290	243	282	183	570	351	437	484	378	315	1.2	345	424	0.813679
CDK16-14	CDK16	x	TTGCTCAGATCGCCATGGAT	2311	2188	2267	2028	2158	2429	2521	2617	2159	2017	2022	1976	2822	2265	2305	2205	2432.33	0.906537	2005	2464	0.813718
STK11-4	STK11	x	CACCCTCAAAATCTCCGACC	2059	2167	2024	1989	2051	2263	2247	2362	2241	2090	1711	2340	2617	2414	2514	2101	2283.33	0.920146	2047	2515	0.813917
ACVR1-4	ACVR1	x	ACTCCACGTCTCGGGGATTG	2945	3193	3257	3307	3371	3292	3813	3349	3967	2981	3312	3295	3788	4199	3793	3323.33	3709.67	0.895858	3196	3926.67	0.813922
RNASEL-4	RNASEL	x	CGCTGCGAGGATAAAAGGCG	1968	1924	2052	2193	2470	2268	2358	2465	2113	2041	1663	2294	2506	2539	2322	2310.33	2312	0.999279	1999.33	2455.67	0.814171
TSSK1B-7	TSSK1B	x	GCCAGAATCTCAATTTCCCG	1302	1643	1222	1338	1217	1302	1344	1307	1555	1086	1114	1285	1344	1595	1341	1285.67	1402	0.917023	1161.67	1426.67	0.814252
PRKD3-7	PRKD3	x	GGATCCATCTGATCTCGATG	2225	2382	2154	1846	2015	2093	2063	1890	2330	1414	2018	1891	2295	1879	2362	1984.67	2094.33	0.947636	1774.33	2178.67	0.814412
GRK7-10	GRK7	x	TGTTGGCGATCAGGTTGTCC	1619	1505	1456	1566	1519	1655	1668	1605	1385	1108	1380	1422	1446	1808	1547	1580	1552.67	1.0176	1303.33	1600.33	0.814414
RAF1-2	RAF1	x	ATTCGAAGTCACAGCGAATC	1844	2002	2118	2098	1949	1713	2016	1993	2297	1732	1773	1767	1909	2214	2350	1920	2102	0.913416	1757.33	2157.67	0.81446
ACVR2A-5	ACVR2A	x	ATTGCAGAAACCATGGCTAG	2446	2068	2206	2533	2381	2192	2448	2638	2635	2350	2270	2055	3042	2353	2797	2368.67	2573.67	0.920347	2225	2730.67	0.814819
MAST4-23	MAST4	x	TCAGAAACTCTGTCGGAGGA	3090	2924	2667	3273	3401	3077	3734	3538	3770	3146	2770	3531	3765	3846	3982	3250.33	3680.67	0.883083	3149	3864.33	0.814888
ROCK1-6	ROCK1	x	CTACTTAAATCGGGTACAAC	658	790	637	857	798	863	625	808	827	603	1076	879	987	1026	1126	839.333	753.333	1.11416	852.667	1046.33	0.814909
SIK1-2	SIK1	x	CTTCCGGGGCGGCATACGGG	1487	1428	1542	1644	1788	1816	1934	1825	1919	1420	1811	1910	1818	2208	2282	1749.33	1892.67	0.924269	1713.67	2102.67	0.814997
TESK2-2	TESK2	x	ATAAGAGCTCGATACGAAGA	964	832	924	903	785	953	757	775	784	487	787	685	870	775	758	880.333	772	1.14033	653	801	0.815231
EPHA10-5	EPHA10	x	CCCTGCCTGGCGCGGTAGGA	2789	2556	2587	2780	2634	2639	3158	3186	2530	2307	3019	2337	3434	3193	2772	2684.33	2958	0.907483	2554.33	3133	0.815299
NEK1-6	NEK1	x	CAGAATAAAGCTCGAGCCGA	1318	1146	1059	1197	1414	1149	1461	1508	1332	848	1242	1364	1435	1503	1298	1253.33	1433.67	0.874215	1151.33	1412	0.815392
STK3-6	STK3	x	ATAACTGTGTGGCCGACATC	3815	3810	3811	4016	4000	3994	4032	3934	4301	3158	3854	3225	4219	4124	4211	4003.33	4089	0.979049	3412.33	4184.67	0.815437
MAP4K4-12	MAP4K4	x	GCCTGCTGACCGAGCGCGAG	2486	2511	2369	2496	2532	2111	2860	2630	3097	2338	3164	2319	3229	2793	3569	2379.67	2862.33	0.831373	2607	3197	0.815452
FGFR2-4	FGFR2	x	CGCCGTGATCAGTTGGACTA	2134	2149	2239	2317	2227	2200	2293	2804	2543	1799	2205	2446	2568	2993	2345	2248	2546.67	0.882723	2150	2635.33	0.815836
FLT1-2	FLT1	x	ACACGAGAGTTCAAATGACC	1431	1499	1470	1333	1649	1516	1525	1499	1555	1037	1439	1194	1209	1815	1474	1499.33	1526.33	0.982311	1223.33	1499.33	0.815918
FASTK-13	FASTK	x	GTGGATACCGCAGAAAACGG	1377	1296	1371	1491	1401	1185	1505	1529	1312	1340	987	1185	1358	1419	1527	1359	1448.67	0.938104	1170.67	1434.67	0.815985
FGFR4-14	FGFR4	x	TTGCACATAGGGGAAACCGT	1272	1194	1131	862	1066	1230	1031	900	1004	756	783	818	940	1080	868	1052.67	978.333	1.07598	785.667	962.667	0.816136
SNRK-1	SNRK	x	ATCATTCAGCGCATGGTGCT	2056	2218	2063	2334	2483	2420	2329	2329	2536	1989	1960	2158	2304	2330	2848	2412.33	2398	1.00598	2035.67	2494	0.816226
SRMS-1	SRMS	x	ACTTCACGGCGCGGTGTGGC	945	826	902	1093	1100	1056	1069	1128	974	820	987	979	1186	1158	1069	1083	1057	1.0246	928.667	1137.67	0.816291
CSF1R-8	CSF1R	x	GAACGTGCTAGCACAGGAGG	961	733	940	743	846	1011	725	971	1027	563	866	691	752	860	984	866.667	907.667	0.954829	706.667	865.333	0.816641
ROR1-10	ROR1	x	GACGTGGTGATGTTATTCAT	3227	2732	2920	2924	2933	3126	3465	3077	2769	2632	2643	2955	3742	3122	3213	2994.33	3103.67	0.964773	2743.33	3359	0.816711
ULK4-6	ULK4	x	GCGTCGAAGATCTCAGTCTC	1428	1434	1351	1418	1381	1413	1829	1787	1506	1175	1421	1576	1862	1805	1440	1404	1707.33	0.822335	1390.67	1702.33	0.816918
CDK3-9	CDK3	x	TGAAGCACCCCAACATCGTC	1847	1778	1522	1661	1785	1257	1975	1762	1768	1114	1666	1218	1754	1646	1493	1567.67	1835	0.854314	1332.67	1631	0.817086
CDK11B-18	CDK11B	x	TCTCCCTCAGCGACGTGATC	2346	2289	2223	1809	1711	1449	2156	1700	1962	1227	1515	1440	1464	1693	1960	1656.33	1939.33	0.854074	1394	1705.67	0.817276
CAMK1-5	CAMK1	x	GGATGACATCTATGAGAGTG	2910	2747	3066	2586	2900	2697	2875	2600	2986	2136	2674	2016	2673	2624	3052	2727.67	2820.33	0.967143	2275.33	2783	0.817583
CAMKK1-2	CAMKK1	x	ACGGTGTGGACCCCCCACCA	1823	1847	1974	2144	2105	2666	1987	2240	2136	1805	1915	2152	2304	2567	2311	2305	2121	1.08675	1957.33	2394	0.8176
TRIB1-9	TRIB1	x	GGGGGGCTGAGGTAGTCCGG	1807	1912	1735	1768	2089	1494	1814	2137	2188	1894	1480	1591	1786	2015	2271	1783.67	2046.33	0.87164	1655	2024	0.817688
LIMK2-10	LIMK2	x	GGTCCAGGCGTTGGGAGACG	1468	1368	1575	1576	1504	1471	1478	1613	1440	1337	1483	1237	1546	1927	1488	1517	1510.33	1.00441	1352.33	1653.67	0.817779
AURKB-9	AURKB	x	GGGCACTTACGTTAAGATGT	2556	2415	2225	1348	1417	1395	1303	1345	1322	1132	973	979	1168	1480	1123	1386.67	1323.33	1.04786	1028	1257	0.81782
DDR2-9	DDR2	x	TGTTTGAATTTGACCGCATC	2607	2206	2311	2657	2762	2961	3003	3606	3514	2662	2698	3277	3586	3264	3711	2793.33	3374.33	0.827818	2879	3520.33	0.81782
MYO3B-2	MYO3B	x	ACGGATGATGGTCTCGCCCC	2655	2577	2725	1979	2452	2594	2057	2025	2310	1830	2101	1773	2383	1839	2752	2341.67	2130.67	1.09903	1901.33	2324.67	0.817895
IKBKE-8	IKBKE	x	GCCCCAGCAAAAAGCGTTCG	2287	2376	2181	2385	2343	2496	2220	2549	2238	1692	2232	1861	2184	2377	2512	2408	2335.67	1.03097	1928.33	2357.67	0.817899
ULK1-8	ULK1	x	GTCCCAGCACTACGACGGGA	1745	1814	1635	1809	1491	1302	1727	2101	1401	1408	1211	1118	1721	1629	1219	1534	1743	0.880092	1245.67	1523	0.817903
PRKAA2-7	PRKAA2	x	GTTATTTAAGAAGATCCGAG	373	491	425	440	332	344	462	415	446	392	328	400	460	555	354	372	441	0.843537	373.333	456.333	0.818115
TRIB2-10	TRIB2	x	TGCGACAAGTTCGGAGTCTC	1965	2005	2123	2100	1946	2084	2133	2044	2021	2139	1715	1916	2216	2519	2314	2043.33	2066	0.989029	1923.33	2349.67	0.818556
MAPK10-4	MAPK10	x	CAAGAGAGCGTACCGGGAGC	1949	2430	2132	2550	2199	1843	2378	2161	2254	1640	2063	1706	2304	2086	2217	2197.33	2264.33	0.970411	1803	2202.33	0.818677
FASTK-12	FASTK	x	GGGGCTCCCGCAACCGGTGC	1087	985	968	1236	1097	1114	1063	1353	929	1184	780	958	1194	1351	1024	1149	1115	1.03049	974	1189.67	0.818717
EIF2AK1-9	EIF2AK1	x	GGCCATCGACTTTCCCGCCG	2754	2714	2884	2822	2920	2442	2957	2730	2536	2362	2060	1891	2518	2594	2591	2728	2741	0.995257	2104.33	2567.67	0.819551
NonTargetingControlGuideForHuman_0014	NonTargetingControlGuideForHuman_0014	n	CGGAGTAACAAGCGGACGGA	459	497	543	709	693	559	570	569	722	355	956	588	749	714	854	653.667	620.333	1.05373	633	772.333	0.819594
DYRK1A-6	DYRK1A	x	GATGGTTTCGAAACATAAAG	1141	1062	1009	716	724	693	859	968	968	734	793	318	940	677	634	711	931.667	0.763148	615	750.333	0.819636
PDPK1-4	PDPK1	x	CCGCGCGCTCACCAGCTGGC	875	916	916	874	1028	1078	1017	1017	981	829	638	1024	1151	935	953	993.333	1005	0.988391	830.333	1013	0.819678
GSK3A-5	GSK3A	x	CTTGATGGCGACTAGTTCCC	2607	2637	2719	2207	2164	2281	2428	2291	2507	2500	1984	1955	2436	2810	2608	2217.33	2408.67	0.920565	2146.33	2618	0.819837
TSSK2-8	TSSK2	x	GCTGCCTGCGGGACAGCAAT	2048	2083	2154	1836	2258	2044	1896	1996	2225	1230	1887	1473	1698	1700	2200	2046	2039	1.00343	1530	1866	0.819936
DYRK1B-7	DYRK1B	x	GCGTACCTGCGTGTGCTCCT	1997	2020	2303	2348	2391	2169	2460	2316	2313	1652	2456	2137	2486	2705	2424	2302.67	2363	0.974467	2081.67	2538.33	0.820092
NonTargetingControlGuideForHuman_0033	NonTargetingControlGuideForHuman_0033	n	GAATCGACCGACACTAATGT	1297	1607	1475	1792	1624	1928	1808	1654	1857	1726	1732	1325	2166	1551	2113	1781.33	1773	1.0047	1594.33	1943.33	0.820412
ANKK1-3	ANKK1	x	ATCGAGAGGTCGGCTCTGCG	2561	2316	2057	2241	2501	2442	2279	2112	2644	1735	2153	2297	1967	2719	2851	2394.67	2345	1.02118	2061.67	2512.33	0.820618
MAP3K4-8	MAP3K4	x	GGCGGCAGGCGTGACGGCAA	2196	2433	2435	2392	2782	2491	2419	2505	2579	2173	2291	2213	3045	2523	2568	2555	2501	1.02159	2225.67	2712	0.820674
PDPK1-10	PDPK1	x	TGGCTGGTGGTCCTGGCCAT	1780	1739	1878	1382	1616	1565	1829	1705	1860	1099	1501	1713	2076	1669	1510	1521	1798	0.84594	1437.67	1751.67	0.820742
PTK2-8	PTK2	x	TTAATTGCAACCGCCAAAGC	1058	1230	1048	1107	1056	1105	1183	1331	1398	1276	852	1185	1276	1405	1355	1089.33	1304	0.835378	1104.33	1345.33	0.820862
TRIB3-9	TRIB3	x	TCGTTTCTGGACGGGACGCT	1342	1514	1478	1129	1555	1485	1508	1605	1371	1184	1304	1252	1555	1453	1547	1389.67	1494.67	0.92975	1246.67	1518.33	0.821076
LATS2-3	LATS2	x	CGCTGCAGGGCGCGCACTAC	2389	2200	2264	2552	2608	2339	2673	2766	2897	2555	2387	1828	2822	2783	2639	2499.67	2778.67	0.899592	2256.67	2748	0.821203
STK25-14	STK25	x	TCAGGAACAGGACGCGCATG	2029	1808	1900	2091	2171	2263	2442	2313	2576	2240	1949	1897	2491	2414	2506	2175	2443.67	0.890056	2028.67	2470.33	0.821212
CDK9-8	CDK9	x	TACGAGAAGCTCGCCAAGAT	3439	3729	3817	2834	2897	2894	2907	2660	2969	2029	2246	2379	2925	2705	2472	2875	2845.33	1.01043	2218	2700.67	0.821279
CSNK2A2-2	CSNK2A2	x	ACCGGATATCAAAGTCTGTC	1705	1589	1779	2115	1864	1955	2068	1697	2097	1925	1991	1600	2190	2214	2311	1978	1954	1.01228	1838.67	2238.33	0.821445
PRKCZ-12	PRKCZ	x	TAAGCCAGTTATCGATGGGA	2590	2765	2843	2525	3071	2795	2954	3118	2887	2292	2750	2313	2863	3369	2721	2797	2986.33	0.9366	2451.67	2984.33	0.821512
CSNK1A1-9	CSNK1A1	x	GGTTTAATCCTGAGAAAGAT	1546	1754	1456	1746	1729	1673	1797	1697	1818	1588	1432	1888	2108	1937	1929	1716	1770.67	0.969127	1636	1991.33	0.82156
ACVR1-12	ACVR1	x	TAGTGCCATACTCCACGTCT	2829	3023	2912	2579	3130	3247	3202	2763	2959	2203	2736	2698	3622	2722	2950	2985.33	2974.67	1.00359	2545.67	3098	0.821713
TTN-15	TTN	x	GAGCTGTACCTAACGACGAA	1004	1027	902	913	944	1123	1014	1142	1129	1197	942	846	949	1192	1491	993.333	1095	0.907154	995	1210.67	0.821861
MELK-1	MELK	x	AATGACGAACCTGTGATGTT	1909	1790	1991	1955	2194	2312	2217	1841	2041	2216	1559	2216	2327	2648	2314	2153.67	2033	1.05935	1997	2429.67	0.821923
MAP3K7-11	MAP3K7	x	TTTGGGAAGTGATAACGCGT	1283	1212	1147	1107	1222	1136	1224	1114	1237	832	942	1076	1007	1046	1414	1155	1191.67	0.969231	950	1155.67	0.822036
HIPK1-21	HIPK1	x	TGAACAGACTGCCGCTGTAC	1412	1440	1401	1299	1215	1239	1417	1565	1076	939	1176	1097	1300	1459	1148	1251	1352.67	0.92484	1070.67	1302.33	0.822114
VRK3-11	VRK3	x	GGCTACCCCTGGTCACCTGA	3425	3935	3657	3990	4028	4634	4528	4783	4646	4370	3474	3764	4737	4957	4424	4217.33	4652.33	0.906499	3869.33	4706	0.822213
CDK17-5	CDK17	x	CACTGTGTGGTCTCCGCAAT	4145	4307	3971	3931	3879	3220	3792	4184	3970	3553	2667	2995	3551	4171	3485	3676.67	3982	0.923322	3071.67	3735.67	0.822254
PRKCD-3	PRKCD	x	CCTGTTTGATGGCTCCGCGG	2440	2197	2286	2154	1826	2200	1870	1895	2156	1787	1504	2055	1827	2306	2367	2060	1973.67	1.04374	1782	2166.67	0.822462
LATS2-1	LATS2	x	AGGTAGTCCACGTACGGCCG	1361	1233	1417	1382	1532	1556	1288	1605	1299	1007	1335	1264	1455	1656	1273	1490	1397.33	1.06632	1202	1461.33	0.822536
PRPF4B-5	PRPF4B	x	CGAAGGCGGTCTCGATCACG	2188	2149	1781	1901	2312	1981	2326	2606	2254	2096	1842	1631	2284	2313	2172	2064.67	2395.33	0.861954	1856.33	2256.33	0.822721
STK17A-9	STK17A	x	GCTGACAGAGATACGCGCCG	679	874	720	833	737	783	1002	716	837	991	562	655	896	924	863	784.333	851.667	0.920939	736	894.333	0.822959
SRPK2-7	SRPK2	x	GTAGCTGTACCTTTCTGAAG	1758	1706	1729	1950	1859	2035	2150	1914	2067	1867	1659	1634	2357	2086	1827	1948	2043.67	0.953189	1720	2090	0.822967
RET-4	RET	x	CTGGCGGTGTCGACGCCCGC	838	500	778	736	749	653	827	727	666	664	655	630	1001	691	676	712.667	740	0.963063	649.667	789.333	0.823057
RIPK2-6	RIPK2	x	GAGATCATACGTGCTCGGTG	1544	1664	1776	1593	1647	1682	1659	1836	2044	1288	1425	1400	1578	1585	1833	1640.67	1846.33	0.888608	1371	1665.33	0.823259
PAK3-13	PAK3	x	TTAGATCTATACTCGTTCTG	3211	2822	2851	3089	3199	3037	3220	3818	3507	2968	3491	2752	3103	3823	4262	3108.33	3515	0.884305	3070.33	3729.33	0.823293
ALPK1-3	ALPK1	x	CAGGGCCTCTCCACGTCGCT	3044	3253	3169	3091	3163	3301	3179	3378	3032	3372	2960	2664	3961	4009	2956	3185	3196.33	0.996454	2998.67	3642	0.823357
PLK3-5	PLK3	x	GGGCTTCGCCCGCTGCTACG	2701	2472	2556	2729	2468	2075	2752	3289	2677	2846	2132	1876	2705	3102	2517	2424	2906	0.834136	2284.67	2774.67	0.823402
MAPKAPK3-10	MAPKAPK3	x	GTCCGCCGGGTGCAACTGGC	1511	1365	1486	1649	1376	1512	1773	1516	1729	1389	1259	1737	1997	1419	1909	1512.33	1672.67	0.904145	1461.67	1775	0.823474
CDK19-8	CDK19	x	GGGGGAGAGTCAAAATAGGT	1611	1266	1348	1287	1350	1337	1522	1418	1467	1392	1159	1173	1423	1591	1508	1324.67	1469	0.901747	1241.33	1507.33	0.823529
ALK-10	ALK	x	TTCAGTTGGTGGATTCGCCA	1901	2023	1831	1984	1703	1928	1657	1708	2057	1175	1911	1673	1929	1693	2155	1871.67	1807.33	1.0356	1586.33	1925.67	0.823784
PRKCD-7	PRKCD	x	GCGGTTCATCGTTGGGAACT	3101	3008	2777	3043	3007	3131	3164	3332	3501	2577	2553	3831	3733	3819	3323	3060.33	3332.33	0.918376	2987	3625	0.824
ACVR1C-1	ACVR1C	x	AACTTGGACTCAACTTTGGC	886	850	1064	1170	992	760	906	1009	791	872	769	706	831	1019	996	974	902	1.07982	782.333	948.667	0.824666
MAP3K7-4	MAP3K7	x	CCCAGCTTTCCGAATCATGT	1474	1484	1362	1183	1268	1217	1256	1356	1378	875	1018	1346	1303	1337	1287	1222.67	1330	0.919298	1079.67	1309	0.824803
TTN-5	TTN	x	ACACTATCCACGTTGCGCAA	1718	1691	1724	1690	2148	1816	1659	1654	2218	1096	1597	1719	1789	1754	1805	1884.67	1843.67	1.02224	1470.67	1782.67	0.824981
NUP98-14	NUP98	p	TTGGCCGGACTCTAGTGGCA	5208	4432	4862	1707	1992	1735	1838	1716	1942	1389	1235	1170	1537	1446	1615	1811.33	1832	0.988719	1264.67	1532.67	0.825141
C9orf96-10	C9orf96	x	TTTATCGTTATTCGATCCGA	1154	1071	968	1136	1164	1056	1245	1093	984	805	1045	1103	1238	1158	1182	1118.67	1107.33	1.01023	984.333	1192.67	0.825321
STK25-2	STK25	x	CAAACGAGCCCTTGCCAATG	2456	2113	2316	2477	2782	2567	2659	3029	2802	2369	3174	2491	2975	3772	2987	2608.67	2830	0.92179	2678	3244.67	0.825354
CDK9-6	CDK9	x	GGCAAAGCAGTACGACTCGG	1664	1969	1792	864	893	859	821	944	955	315	762	606	662	687	690	872	906.667	0.961765	561	679.667	0.825405
SIK2-1	SIK2	x	AATAATCGATAAGTCTCAGC	443	413	433	435	312	666	611	393	551	251	445	467	545	312	552	471	518.333	0.908682	387.667	469.667	0.825408
DDR2-2	DDR2	x	ATCTCTTGGCGGAACCGTCA	1264	1218	1274	1251	1235	1463	1508	1228	1322	1169	1049	1361	1221	1432	1683	1316.33	1352.67	0.973139	1193	1445.33	0.825415
MOS-3	MOS	x	CAAGTCATCTATGGCGCCGC	1919	1790	1950	2049	1821	1829	1721	2410	1805	1582	1677	1770	2003	2279	1810	1899.67	1978.67	0.960074	1676.33	2030.67	0.825509
AATK-3	AATK	x	ATCGCAACAATTTCGTGCAC	1597	1694	1638	1510	1880	1525	1686	1703	2198	1521	1715	1385	1950	1876	1771	1638.33	1862.33	0.879721	1540.33	1865.67	0.825621
MAP4K4-8	MAP4K4	x	CTGCAGTGGGGAATCTCGAC	2263	2251	2606	2851	1885	2120	2565	2305	2228	2271	2370	2267	2775	3054	2537	2285.33	2366	0.965906	2302.67	2788.67	0.825723
STK40-3	STK40	x	CCGCACCTGTGAAATCGTTG	1361	1607	1710	1763	1603	1561	1911	1703	1496	1564	1532	1740	1762	2096	1997	1642.33	1703.33	0.964188	1612	1951.67	0.825961
PRKD1-6	PRKD1	x	GCCGTTCTTGGCTCCTGTCG	2848	2903	2485	2472	2915	2791	2840	2481	2487	2121	2470	2622	3329	2682	2721	2726	2602.67	1.04739	2404.33	2910.67	0.826042
ULK4-10	ULK4	x	TGCTCACGTAATTGGTTTAC	2752	3044	2945	3455	3294	3225	3602	3810	3973	2938	2843	3264	3695	3508	3745	3324.67	3795	0.876065	3015	3649.33	0.826178
MAP4K4-13	MAP4K4	x	GCGGGGCTTTACCAGTAACA	4104	3334	3739	4033	4373	3913	4362	4609	4485	4235	4682	3786	5320	4554	5501	4106.33	4485.33	0.915502	4234.33	5125	0.826211
ALPK1-1	ALPK1	x	ACACGTGCCACGGATATTCT	5584	5555	5832	5794	6580	6172	6588	6288	5788	5416	5403	6489	7044	7053	6850	6182	6221.33	0.993678	5769.33	6982.33	0.826276
PRKCI-3	PRKCI	x	CATCTGCACAGACCGAATAT	1098	1173	1255	901	964	886	941	1074	991	1019	583	949	1083	880	1123	917	1002	0.91517	850.333	1028.67	0.826636
ROS1-7	ROS1	x	CTTGACCACATAGGACGGTC	2480	2640	2587	2926	2923	2737	2738	3040	2664	3005	2439	2097	2995	3156	2970	2862	2814	1.01706	2513.67	3040.33	0.826773
PINK1-4	PINK1	x	GCCAAGGCCACTCGGCTCGC	1713	1772	1939	2222	2176	2402	2466	2389	2297	1897	2594	2016	2670	2607	2591	2266.67	2384	0.950783	2169	2622.67	0.827021
EIF2AK4-3	EIF2AK4	x	ATCGAGACACCGTCAGACTC	2209	2215	2245	2533	2562	3073	2472	2457	2297	1579	2198	1567	2366	2109	1986	2722.67	2408.67	1.13036	1781.33	2153.67	0.827117
ARAF-13	ARAF	x	TCATTCAGGGGGCGGTTCGA	2174	2170	2308	2542	2394	2634	2372	2378	2326	2197	2015	2243	2743	2685	2376	2523.33	2358.67	1.06981	2151.67	2601.33	0.82714
KSR1-8	KSR1	x	TCGGGCTGTCGGTGACGCAC	2311	2439	2421	2232	2320	1928	2428	1977	2238	1900	1766	1664	2342	1852	2249	2160	2214.33	0.975463	1776.67	2147.67	0.827254
MYLK-12	MYLK	x	GCGAATGGTCTTAGAGAAAT	1909	1682	1881	1967	2064	2272	2092	2139	2005	1698	1953	1994	2322	2238	2263	2101	2078.67	1.01074	1881.67	2274.33	0.827349
NEK6-8	NEK6	x	CAAGGAGATCGGCCTCTTGA	3492	3376	3397	3332	3348	3757	3807	3389	3757	3247	3105	3237	4248	3968	3374	3479	3651	0.95289	3196.33	3863.33	0.827351
TAOK3-9	TAOK3	x	TGGCATCACTTGTATTGAAT	4545	4618	4564	5014	5074	5510	5858	5683	5368	4908	5175	5295	5858	6552	6174	5199.33	5636.33	0.922467	5126	6194.67	0.827486
TXK-1	TXK	x	AAAAATACACCCAGCGTCGC	685	533	574	697	734	877	745	887	673	416	662	852	700	738	894	769.333	768.333	1.0013	643.333	777.333	0.827616
MARK4-4	MARK4	x	GATGTCTTCGCGGACGGTGC	921	619	769	772	887	738	876	987	676	790	652	964	1036	907	964	799	846.333	0.944072	802	969	0.827657
ABL2-19	ABL2	x	TTCAGTGTCCGAGTCTTGGA	1565	1544	1451	1523	1555	1463	1423	1424	1263	1512	1163	1197	1874	1466	1338	1513.67	1370	1.10487	1290.67	1559.33	0.827704
SIK1-9	SIK1	x	TGTCTCAGCGTCGGCAGGTT	3973	3855	3847	3735	3685	3283	3748	4430	4223	3131	3353	4152	4465	4043	4336	3567.67	4133.67	0.863076	3545.33	4281.33	0.828091
RIPK2-4	RIPK2	x	CCACGCAGACTGGCGCGTCC	596	530	427	503	437	461	675	491	509	321	507	594	659	416	642	467	558.333	0.836418	474	572.333	0.828189
MET-1	MET	x	ACAAGTATTTCGCCGAAATA	1667	1760	1798	1785	1795	1798	1630	2229	1670	1949	1287	1461	1683	2299	1689	1792.67	1843	0.972689	1565.67	1890.33	0.828249
ACVR2A-4	ACVR2A	x	ATCCCCGCAATTAACATAAG	1458	1326	1266	1559	1493	1395	1560	1600	1204	1371	1128	1558	1871	1757	1270	1482.33	1454.67	1.01902	1352.33	1632.67	0.828297
NEK6-3	NEK6	x	AGATGATGGACGCCAAGGCG	1637	1547	1583	1685	1522	1480	1695	1567	1342	1331	1142	1218	1786	1219	1451	1562.33	1534.67	1.01803	1230.33	1485.33	0.828321
HIPK1-13	HIPK1	x	GGAGGCCCTGGTCGTAAGCA	4641	4666	4694	4536	4012	4634	4476	4449	4442	3969	3823	4589	4877	4886	5182	4394	4455.67	0.98616	4127	4981.67	0.828438
RPS6KA2-6	RPS6KA2	x	CTGCGGGACGATCGAGTACA	4121	3909	3781	4087	4112	4312	4593	4428	3665	3782	3567	3652	4336	4828	4115	4170.33	4228.67	0.986205	3667	4426.33	0.828451
RIPK4-2	RIPK4	x	AGCTGCCATCGTCCGGCAGT	3170	3289	3428	3429	3053	3390	3629	3620	3416	2567	3112	3092	3367	3586	3632	3290.67	3555	0.925645	2923.67	3528.33	0.828625
MAPK15-9	MAPK15	x	TGTGGAAGGCAGTGGACCGG	1680	1413	1486	1394	1138	1364	1230	1377	1266	1233	1035	1049	1235	1368	1400	1298.67	1291	1.00594	1105.67	1334.33	0.828629
LRRK1-7	LRRK1	x	GACGCCCGACAACGACATCA	1683	1586	1900	1957	1867	2017	1820	1898	1880	1876	1528	1625	2125	1964	1980	1947	1866	1.04341	1676.33	2023	0.828637
HUNK-3	HUNK	x	GGATCTGACCCTCTCGCCGC	2784	2702	2730	2851	3105	3435	2910	3256	3055	2831	2774	2713	3223	3389	3425	3130.33	3073.67	1.01844	2772.67	3345.67	0.828734
DSTYK-8	DSTYK	x	GGCACTTGACGTTACAATCC	1557	1628	1586	1476	1683	1843	1493	1334	1880	982	1435	1485	1481	1324	1901	1667.33	1569	1.06267	1300.67	1568.67	0.829154
FGFR2-6	FGFR2	x	GGCAGTAAATACGGGCCCGA	1525	1538	1608	1724	1675	1525	1543	1784	1627	1447	1673	1603	1549	2319	1827	1641.33	1651.33	0.993944	1574.33	1898.33	0.829324
PRKX-10	PRKX	x	TCCTGCAGGCTGTACACAGG	1812	2131	1773	1693	1931	1436	1832	1928	2290	1640	1504	1752	2172	1646	2085	1686.67	2016.67	0.836364	1632	1967.67	0.829409
NPR1-10	NPR1	x	TGGGGCGCTTCACCGCGCAC	1651	1754	1619	1719	1913	1950	1823	1714	1742	1288	1825	1673	1885	1761	2124	1860.67	1759.67	1.0574	1595.33	1923.33	0.829463
MAP3K13-4	MAP3K13	x	CACCTCGATTGCTAGTAGAC	2714	2678	2636	2664	2429	2514	2831	2611	2398	1971	2256	2428	2796	2902	2325	2535.67	2613.33	0.970281	2218.33	2674.33	0.82949
FLT1-8	FLT1	x	CTGATGGAAAACGCATAATC	1111	886	1252	1202	1153	1333	1014	1131	1345	995	969	1215	1250	1148	1434	1229.33	1163.33	1.05673	1059.67	1277.33	0.829593
SBK2-1	SBK2	x	ATCGTGACGGCCTACGGCAT	2475	2233	2664	2506	2396	2317	2337	2318	2881	2066	1932	1973	2380	2458	2359	2406.33	2512	0.957935	1990.33	2399	0.829651
CAMK2B-6	CAMK2B	x	CTCTGTGGACGACCCCCATT	2037	1841	1917	1824	1875	2102	1753	1925	1880	1766	1880	1652	1891	2455	2039	1933.67	1852.67	1.04372	1766	2128.33	0.829757
NEK7-9	NEK7	x	TTACCTTGATCATTCTGGAT	3619	3475	3213	2657	2504	2366	3293	3050	3166	2096	1728	1631	2377	2265	1932	2509	3169.67	0.791566	1818.33	2191.33	0.829784
CSNK1G3-15	CSNK1G3	x	GTTGGACCTAACTTTAGAGT	553	718	455	440	534	720	538	624	784	321	393	715	416	687	619	564.667	648.667	0.870504	476.333	574	0.829849
ABL1-3	ABL1	x	CAGTACGGGGAGGTGTACGA	1399	1254	1453	1622	1468	1463	1677	1776	1588	1738	1187	1588	1616	2123	1697	1517.67	1680.33	0.903194	1504.33	1812	0.830206
TBK1-3	TBK1	x	ATCACTTCTTTATTCCTACG	1729	2230	1980	2025	2366	2039	2387	2419	2261	1842	2101	2107	2518	2644	2124	2143.33	2355.67	0.909863	2016.67	2428.67	0.83036
MAST4-24	MAST4	x	TTCCGAAACGGCATGGGTGG	1876	2274	1599	2052	2110	2013	2112	2299	2503	2044	1791	2079	2486	2573	2062	2058.33	2304.67	0.893115	1971.33	2373.67	0.830501
GSG2-2	GSG2	x	CCCAGCTCGTCGCCGTCCCT	1635	1697	1712	1666	1693	1324	1525	1939	1670	1481	1149	1225	1423	1954	1264	1561	1711.33	0.912154	1285	1547	0.83064
STK3-13	STK3	x	GGTTTGGCATTCTTGATAAA	3506	3678	3499	4298	3665	3994	4093	4043	4423	4150	3812	3589	4555	4822	4528	3985.67	4186.33	0.952066	3850.33	4635	0.830708
FGR-12	FGR	x	TTCGAGCCTCATAGTCATAC	1227	1374	1354	1520	1353	1297	1551	1502	1391	1402	1294	1655	1900	1994	1343	1390	1481.33	0.938344	1450.33	1745.67	0.830819
IRAK2-7	IRAK2	x	CGCTGAGCGCGTCCATGTTG	1833	1927	1963	1996	2317	1887	2153	2432	1883	1640	1825	1800	2137	2106	2093	2066.67	2156	0.958565	1755	2112	0.830966
SIK2-5	SIK2	x	GACTTGATGGCCGCCAGCGT	3417	4079	3737	3642	3637	4285	4023	3831	3911	3583	3961	3410	4286	4381	4514	3854.67	3921.67	0.982915	3651.33	4393.67	0.831045
TRIB1-10	TRIB1	x	TTTGGCCGGGACGCCTCGGG	1546	1523	1508	1479	1481	1355	1540	1456	1381	1245	1725	1155	1499	1933	1530	1438.33	1459	0.985835	1375	1654	0.831318
FGFR4-3	FGFR4	x	CCCCTATGTGCAAGTCCTAA	4295	4148	4489	4449	5043	4151	4277	5111	5164	3712	4237	4022	4667	5008	4721	4547.67	4850.67	0.937534	3990.33	4798.67	0.83155
CDK11B-10	CDK11B	x	CTCGATGGGCGACAGGGCAG	1882	2376	2090	966	1002	886	1075	868	847	808	738	703	949	904	851	951.333	930	1.02294	749.667	901.333	0.831731
CSNK1A1L-7	CSNK1A1L	x	TACGTCCTCGCCGTTGGTGG	2352	2658	2722	2909	2834	2876	3383	3416	2854	2968	3001	3131	3683	3454	3804	2873	3217.67	0.892883	3033.33	3647	0.831734
MAP3K7-1	MAP3K7	x	AAAAATGTGACGTCTTCAGC	1919	2065	1845	1982	2240	2111	2527	2234	2287	1576	2432	2076	2333	2573	2407	2111	2349.33	0.898553	2028	2437.67	0.831943
TXK-2	TXK	x	ACACCCAGCGTCGCAGGCCG	3084	3100	3226	2904	3240	2858	3690	3311	2989	2684	3184	2604	3715	3339	3128	3000.67	3330	0.901101	2824	3394	0.832057
PRKACG-8	PRKACG	x	TAAACCTTCCGACGCGCTGT	3557	3490	3406	2703	2670	2362	2761	2329	2349	2543	2225	2231	3051	2749	2611	2578.33	2479.67	1.03979	2333	2803.67	0.832125
CDKL1-10	CDKL1	x	TGAGCATTCGGATTTCCCGA	1401	1460	1473	1207	1286	1221	1294	1329	1460	1117	1101	1346	1329	1398	1556	1238	1361	0.909625	1188	1427.67	0.832127
WNK3-4	WNK3	x	AGGGTCAACTTACGTCTTTA	2714	2415	2771	2994	3181	3055	3141	3243	3481	3198	2819	2288	3065	3589	3326	3076.67	3288.33	0.935631	2768.33	3326.67	0.832164
STK17A-1	STK17A	x	AAAAGGCCAAGATTGTCGGA	3184	2828	2865	2989	3033	3184	2755	3221	3327	2785	3001	2861	3177	3586	3626	3068.67	3101	0.989573	2882.33	3463	0.832323
TTN-2	TTN	x	AACGGTCTGACCGGATCTAC	1305	1149	1056	1003	905	953	1008	884	1056	964	762	1034	1250	833	1233	953.667	982.667	0.970488	920	1105.33	0.832328
MAST1-8	MAST1	x	GCAGCTGCCGCACCAGTAAT	3208	3223	2970	2946	3230	3010	3293	3376	3258	2583	2888	2625	3109	3115	3502	3062	3309	0.925355	2698.67	3242	0.832408
PTK2B-11	PTK2B	x	GTGGTCCTGAATCGTATTCT	4032	4232	4023	4454	4020	4638	4283	4390	4813	4492	3298	4501	4875	5099	4791	4370.67	4495.33	0.972268	4097	4921.67	0.832442
MET-10	MET	x	TTTACTTCTTGACGGTCCAA	2639	2520	2592	2559	2603	2446	2881	3189	2562	2405	2805	2479	2989	2831	3414	2536	2877.33	0.881372	2563	3078	0.832684
PRKCG-7	PRKCG	x	CGGCGTAGGCGATTCAGAGG	1484	1272	1360	1251	1095	1239	1303	1304	1227	1288	859	934	1101	1188	1411	1195	1278	0.935055	1027	1233.33	0.832703
IRAK1-6	IRAK1	x	GCTGAGGATGGCAACTTCCG	1815	1781	1707	1904	1703	1910	1613	1841	1955	1894	1697	2055	2202	2245	2333	1839	1803	1.01997	1882	2260	0.832743
MAP3K7-9	MAP3K7	x	GTCCCTGTGAATTAGCGCTT	2585	2705	3169	2761	2754	2867	2790	2787	3425	2418	2898	2061	3036	2793	3029	2794	3000.67	0.931126	2459	2952.67	0.832807
EIF2AK1-4	EIF2AK1	x	CACCGTCATATTCGGGGTCC	2145	2110	2311	2113	2100	2375	2291	2532	2097	2212	1573	2055	2357	2712	1943	2196	2306.67	0.952023	1946.67	2337.33	0.832858
ULK3-6	ULK3	x	CTCGCTTCATCCATACCCGC	1219	1018	1304	1251	1015	1051	1072	990	1381	1187	769	970	1279	1229	1004	1105.67	1147.67	0.963404	975.333	1170.67	0.833144
CDC42BPB-9	CDC42BPB	x	CTCGAGCTCTTCGGTCATCT	2531	2699	2744	2630	2926	2612	3237	2945	2900	2503	2743	2519	3578	3095	2647	2722.67	3027.33	0.899361	2588.33	3106.67	0.833155
PDK2-16	PDK2	x	GGGTGTGCTCAGCACTCGGT	991	922	877	1010	795	944	695	697	669	737	328	630	799	616	619	916.333	687	1.33382	565	678	0.833333
SYK-8	SYK	x	GCCATTCAGCTCCCGCTCGA	1527	1368	1495	1331	1432	1525	1472	1288	1601	998	1297	1500	1423	1524	1607	1429.33	1453.67	0.983261	1265	1518	0.833333
PASK-9	PASK	x	CTGTCGGAACGAGTTCGGCG	2330	2699	2416	2479	2568	2491	2594	2532	2874	2191	2056	2325	2409	2475	3001	2512.67	2666.67	0.94225	2190.67	2628.33	0.833481
MINK1-4	MINK1	x	CGGCAATGGAACCTACGGAC	1211	994	1153	1170	1148	1114	1163	1106	1139	1310	811	1067	934	1405	1485	1144	1136	1.00704	1062.67	1274.67	0.833682
AMHR2-8	AMHR2	x	CGGGCAGCTGCAAGGAAAAC	1965	1790	1688	1722	1619	1458	1546	1768	1759	1224	1114	1512	1379	1669	1570	1599.67	1691	0.945989	1283.33	1539.33	0.833694
STK10-7	STK10	x	GATCGAAGACGGCCGGGATG	2126	2035	1690	2181	1890	1467	2127	2009	1955	1986	1383	1455	2011	1879	1895	1846	2030.33	0.90921	1608	1928.33	0.833881
ACVR1-10	ACVR1	x	GTGGAGTATGGCACTATCGA	2684	2900	2851	2727	2805	2460	2776	2779	2733	2007	3081	2243	2682	3088	3021	2664	2762.67	0.964286	2443.67	2930.33	0.833921
CSNK1G2-10	CSNK1G2	x	TTCTTGCCGACGCGGAAGTT	1034	1167	1257	1190	1205	1118	1513	1562	1004	1270	1101	1149	1379	1764	1078	1171	1359.67	0.861241	1173.33	1407	0.833926
SLK-7	SLK	x	GCACGCTTACTTGCAGGTAT	2566	2583	2760	2307	2481	2527	2621	2936	2592	2494	2191	2443	2696	2898	2953	2438.33	2716.33	0.897656	2376	2849	0.833977
ROS1-2	ROS1	x	AGAGAACTGCTCAAACATCG	628	754	532	685	742	581	783	591	630	539	766	570	629	674	945	669.333	668	1.002	625	749.333	0.834075
NEK9-2	NEK9	x	CGTGCAAGGAATTCGGGCCA	2110	2152	2322	2275	2419	2442	2577	2833	2943	2886	1653	2146	2468	2800	2746	2378.67	2784.33	0.854304	2228.33	2671.33	0.834165
PDIK1L-3	PDIK1L	x	AGCCAAAGTACGATCTAATA	1659	1733	1539	1955	1770	1834	1683	1559	1480	1503	1069	2031	1985	1994	1539	1853	1574	1.17726	1534.33	1839.33	0.834179
RPS6KB1-4	RPS6KB1	x	AGCCCCGGACTTCCGAGACA	4131	3980	3353	3601	3371	3493	3912	3753	3609	2402	2874	3977	3393	3410	4288	3488.33	3758	0.928242	3084.33	3697	0.83428
EIF2AK2-10	EIF2AK2	x	TTATGAACAGTGTGCATCGG	1415	1484	1536	1416	1432	1521	1630	1657	1509	1181	1235	1109	1727	1270	1228	1456.33	1598.67	0.910967	1175	1408.33	0.83432
FRK-1	FRK	x	ACGACAAATCAAATGGAGCT	1541	1541	1542	1654	1483	1682	1484	1836	1693	1536	1245	1591	1859	1605	1776	1606.33	1671	0.961301	1457.33	1746.67	0.834351
ARAF-8	ARAF	x	GCCCAACAAGCAACGCACGG	1251	1215	1180	1270	1222	1364	1417	990	1427	958	1383	985	1461	1368	1157	1285.33	1278	1.00574	1108.67	1328.67	0.83442
YES1-2	YES1	x	ATTTATCTAGAACATGCTGA	1705	1820	1845	1899	2051	2169	1987	2017	1828	1879	2046	2197	2187	2431	2718	2039.67	1944	1.04921	2040.67	2445.33	0.834515
NonTargetingControlGuideForHuman_0015	NonTargetingControlGuideForHuman_0015	n	CGAGTGTTATACGCACCGTT	3543	3540	3392	3866	4401	3985	4230	4658	4262	3816	3533	3558	4336	4530	4203	4084	4383.33	0.931711	3635.67	4356.33	0.83457
EPHA6-12	EPHA6	x	CGCTTCATCCCAAGACATAC	1573	1487	1853	1659	1649	1525	1522	1719	1719	1539	1221	1843	1792	1791	1932	1611	1653.33	0.974395	1534.33	1838.33	0.834633
MAPK9-17	MAPK9	x	TAGTGGACATCTGGTCTGTC	3138	3289	3215	3820	3670	3623	3909	3503	3760	3290	3812	3431	4301	3907	4407	3704.33	3724	0.994719	3511	4205	0.834958
ULK4-1	ULK4	x	ATCTTACCTTTCGGAATAGG	1909	1766	1980	2045	1788	2236	1572	2196	1972	1649	1973	1434	1944	2038	2073	2023	1913.33	1.05732	1685.33	2018.33	0.835012
PDK2-20	PDK2	x	TCAGCACTCGGTCGGGAAGC	1697	1442	1373	1430	1314	1431	1274	1101	1490	1166	894	1273	1467	1158	1366	1391.67	1288.33	1.08021	1111	1330.33	0.835129
AKT3-7	AKT3	x	TAGTCACTTACTGTTAAAAA	1114	1149	1202	1255	1143	1386	1323	1226	1424	1068	1249	1067	1560	1029	1462	1261.33	1324.33	0.952429	1128	1350.33	0.835349
JAK3-8	JAK3	x	GCCCGAGGCTCTGTCGTTCG	3127	3068	3064	3261	3606	3211	3839	3791	3642	3418	2725	3619	4640	3555	3490	3359.33	3757.33	0.894074	3254	3895	0.83543
MOS-5	MOS	x	CCACGCGCACGATGTTATCG	4134	4366	4269	4769	5199	5175	5650	5577	5200	4930	5065	4498	6136	5898	5312	5047.67	5475.67	0.921836	4831	5782	0.835524
WEE1-8	WEE1	x	CGGCGAGTCGGGCTCTTGAA	1737	1604	1624	1100	931	957	952	868	955	1239	756	643	957	1100	1100	996	925	1.07676	879.333	1052.33	0.835603
SCYL2-6	SCYL2	x	GTCGAAGCCGAGTTAACTGT	2059	1799	2088	1901	1798	1619	1820	1562	1595	1582	1332	1246	1622	1520	1836	1772.67	1659	1.06852	1386.67	1659.33	0.835677
EPHA1-5	EPHA1	x	CCGACGGCCCTTGTTCCAGA	2553	2182	2270	2734	2391	2885	3021	2855	2832	2601	2211	3155	3340	2993	3199	2670	2902.67	0.919844	2655.67	3177.33	0.835816
CSNK1G3-5	CSNK1G3	x	AGGCTGACACATTAAAGGAG	1973	1990	2126	1642	2153	1896	2022	1865	2700	1542	2239	1422	2073	2076	2076	1897	2195.67	0.863974	1734.33	2075	0.835823
NTRK2-2	NTRK2	x	ACCAATCACACGGAGTACCA	1879	1757	1897	1916	2041	1659	2361	2012	1818	1851	1953	1700	2254	2167	2164	1872	2063.67	0.907123	1834.67	2195	0.835839
CDKL1-2	CDKL1	x	ATCTCGTGAAGAGCATAACT	564	500	477	503	442	452	485	637	420	379	279	621	542	552	436	465.667	514	0.905966	426.333	510	0.835948
VRK2-6	VRK2	x	CCTGCAATTAGGTATCCGAA	1493	1562	1677	1877	1376	1628	2054	1990	1850	1995	1528	1143	2064	1811	1706	1627	1964.67	0.82813	1555.33	1860.33	0.836051
NEK11-2	NEK11	x	CATTATCACGGAGTACTGTG	2384	2182	2032	2122	2146	1977	2317	2530	2379	2167	1653	2534	2658	2472	2469	2081.67	2408.67	0.86424	2118	2533	0.836163
PNCK-5	PNCK	x	CGAGCTGTTTGACCGCATCA	3173	2478	2799	3181	2795	2880	2872	2915	3058	2785	1815	2740	2749	2773	3255	2952	2948.33	1.00124	2446.67	2925.67	0.836277
TTN-13	TTN	x	CTCCCAAGCTCTCGAACCGA	2352	2598	2399	2647	2721	2737	2676	2660	2799	2393	2760	2658	3083	3058	3199	2701.67	2711.67	0.996312	2603.67	3113.33	0.836296
GSG2-4	GSG2	x	CTTGGCACAATGCGGCCCTT	1758	1897	1870	1705	1665	1731	1884	1806	1969	1377	1559	1194	2038	1395	1505	1700.33	1886.33	0.901396	1376.67	1646	0.836371
EPHA1-2	EPHA1	x	AGCAGATACGGGGGGACGCC	666	700	728	806	823	644	891	887	761	939	918	715	1010	914	1151	757.667	846.333	0.895234	857.333	1025	0.836423
EIF2AK4-10	EIF2AK4	x	TTGGAAGTCCGCGCCGTAAA	2631	2804	2992	3266	3404	3158	3243	3134	3376	3039	3364	2761	3879	3535	3541	3276	3251	1.00769	3054.67	3651.67	0.836513
PKN1-9	PKN1	x	GTTATTGGCCTCCGCCATCC	3251	3163	2951	3519	3527	3149	3553	2942	3114	2886	3605	3298	4096	4090	3516	3398.33	3203	1.06098	3263	3900.67	0.836524
NEK3-5	NEK3	x	CATACTTACTGGATGCTTAA	695	763	791	636	598	988	929	843	787	777	583	946	975	796	984	740.667	853	0.868308	768.667	918.333	0.837024
EPHA2-4	EPHA2	x	CGTGTGCAAGGCATCGACGC	1337	1368	1304	1513	1396	1489	1508	1356	1519	1172	1390	1276	1356	1622	1607	1466	1461	1.00342	1279.33	1528.33	0.837077
MAP3K7-5	MAP3K7	x	CGAGTCATCAGGCTCTCAAT	2980	2729	2904	2360	2542	2523	3100	2717	3094	2978	2470	2194	3130	2892	3106	2475	2970.33	0.83324	2547.33	3042.67	0.837204
RNASEL-2	RNASEL	x	CATCACTATCGTCAGAGCTC	1109	1077	1238	1085	1407	1610	1137	1291	1040	1267	1287	961	1496	1138	1564	1367.33	1156	1.18281	1171.67	1399.33	0.837303
STK24-14	STK24	x	TTCTCTTCTTAGTTAGAACC	1439	1457	1605	1280	1726	1547	1481	1396	1657	1105	1180	1685	1473	1463	1805	1517.67	1511.33	1.00419	1323.33	1580.33	0.837376
MST4-11	MST4	x	GGATGCATATCGGAGTTAGG	3098	3430	3351	3266	3744	3797	4017	4276	3731	2592	3384	4298	3941	4053	4271	3602.33	4008	0.898786	3424.67	4088.33	0.837668
STK25-13	STK25	x	GTCTCGGTGGATCTTGCGTT	5350	5055	5195	5816	5642	5546	5756	5827	6634	5820	5058	4907	6092	5952	6799	5668	6072.33	0.933414	5261.67	6281	0.837712
MAPK4-3	MAPK4	x	CACCAAAGCCATCGACATGT	4064	3906	4128	4602	4181	4638	4718	4900	4285	4003	3919	4556	5217	4818	4853	4473.67	4634.33	0.965331	4159.33	4962.67	0.838125
FLT4-6	FLT4	x	GAGCCACTCGACGCTGATGA	2660	2774	2873	3261	3018	3171	3012	3457	3412	3042	3302	2207	3238	3217	3742	3150	3293.67	0.956381	2850.33	3399	0.83858
IRAK4-16	IRAK4	x	TGTAAACATATACTAAGCAG	964	1290	1263	1032	1243	1154	1061	1011	1119	851	818	1082	1326	1046	908	1143	1063.67	1.07458	917	1093.33	0.83872
CHEK2-7	CHEK2	x	CTGGTAAAAATAGAGCTTGC	856	685	797	935	867	586	1049	971	1171	924	1149	718	1259	945	1123	796	1063.67	0.748355	930.333	1109	0.838894
FGFR1-15	FGFR1	x	TTCTTCTGGTTCGGCCATCA	2405	2538	2634	2788	2493	3019	2799	3267	2756	1836	2460	2719	2781	2959	2622	2766.67	2940.67	0.94083	2338.33	2787.33	0.838914
SGK2-5	SGK2	x	CGACTATGTCAACGGGGGAG	2942	2891	3615	3426	3212	3614	3389	3739	3429	3461	2698	3255	3914	3647	3657	3417.33	3519	0.971109	3138	3739.33	0.839187
BCKDK-3	BCKDK	x	CGCTCCTCAGCACCGACGCC	2209	2289	2214	2754	2539	2545	2624	2394	2572	3238	1939	2301	2887	3251	2772	2612.67	2530	1.03267	2492.67	2970	0.839282
BMPR1A-9	BMPR1A	x	TAACCTACCTATGACAACAG	913	730	689	884	959	868	725	846	728	823	607	837	588	1100	1013	903.667	766.333	1.17921	755.667	900.333	0.839319
LYN-3	LYN	x	AGTTTGGCCACATAGTTGCT	3586	3789	3971	3961	3821	3556	4233	4460	3655	3837	3378	3474	4945	4263	3527	3779.33	4116	0.918205	3563	4245	0.83934
EPHA10-11	EPHA10	x	CGGACCATGGAGACCTGCGC	1203	1041	1384	1234	1276	1279	1373	1413	1345	1187	1073	1306	1356	1314	1578	1263	1377	0.917211	1188.67	1416	0.839454
AATK-6	AATK	x	GAGTGGCAGGACGTACACGT	2588	2801	2918	2533	2161	2487	2904	2343	2799	2310	2094	2097	2389	2773	2582	2393.67	2682	0.892493	2167	2581.33	0.839489
MYO3B-10	MYO3B	x	TACAAAGCGGATCACTGTGT	1425	1137	1434	1217	1112	1248	1490	1581	1181	991	1173	1279	1478	1229	1394	1192.33	1417.33	0.841251	1147.67	1367	0.839551
MAP4K5-6	MAP4K5	x	GTGTAATGTGCGTGGTTATC	3170	2673	2887	2980	2974	3135	3021	2801	3071	2482	2184	2767	2957	3152	2744	3029.67	2964.33	1.02204	2477.67	2951	0.839602
PRKCE-8	PRKCE	x	GGTGGGCTGCCGAAGATAGG	1925	1778	1795	1523	1662	1525	1569	1659	1529	1441	1742	1367	1417	2008	1994	1570	1585.67	0.99012	1516.67	1806.33	0.839638
TEX14-1	TEX14	x	AGCAGTTTACTCGTTCATGA	1256	1317	1133	1268	1419	1503	1321	1242	1352	1034	1311	1603	1373	1595	1734	1396.67	1305	1.07024	1316	1567.33	0.839643
EIF2AK2-3	EIF2AK2	x	AATACATACCGTCAGAAGCA	1431	1511	1426	1690	1327	1521	1601	1516	1545	1457	1425	1434	1921	1669	1550	1512.67	1554	0.973402	1438.67	1713.33	0.839689
FGFR2-12	FGFR2	x	TACCGTAACCATGGTCAGCT	1978	2044	2176	2246	2105	2245	2217	2457	1933	1616	2256	2158	2193	2434	2554	2198.67	2202.33	0.998335	2010	2393.67	0.839716
CAMKK2-3	CAMKK2	x	ACGCACCTGCATACCCGTGA	2993	3127	3191	2635	2611	2943	2749	2275	2589	2099	2039	1779	2658	2120	2268	2729.67	2537.67	1.07566	1972.33	2348.67	0.839767
NTRK1-3	NTRK1	x	CAACGGCAACTACACGCTGC	1294	1311	1307	1039	1095	1257	1321	1179	1119	1010	894	891	1306	1097	925	1130.33	1206.33	0.936999	931.667	1109.33	0.839844
MAP3K6-10	MAP3K6	x	TTTCCGGGAGACCATTCGGC	2660	3014	2802	2783	2547	2460	2834	2874	2530	2387	2470	2182	2916	3010	2455	2596.67	2746	0.945618	2346.33	2793.67	0.839876
EPHA6-7	EPHA6	x	ATAGCCACCGCCGCTGTTGG	3455	3172	3009	3298	3174	3350	3272	3370	3288	2864	2667	3052	3510	3708	3001	3274	3310	0.989124	2861	3406.33	0.839906
ACVR2B-2	ACVR2B	x	CGCGGAACATGACGGCGCCC	1458	1661	1660	1649	1632	1431	1376	1521	1244	1316	997	1161	875	1558	1703	1570.67	1380.33	1.13789	1158	1378.67	0.839942
TAOK1-2	TAOK1	x	CCAATACGGCGTTCCCACAA	2803	2619	2854	2632	3053	2715	3015	3132	3055	2886	3167	2498	3698	3237	3244	2800	3067.33	0.912845	2850.33	3393	0.840063
MAPK9-11	MAPK9	x	GCTGCATTTGATACAGTTCT	2998	2948	3080	3373	3624	3931	3339	3479	4000	3008	3526	3183	3420	3782	4364	3642.67	3606	1.01017	3239	3855.33	0.840135
DYRK3-3	DYRK3	x	CGATAAGCTAGATGGTCTCG	2169	2233	2148	2317	2496	2585	2717	2722	2366	1781	3081	2285	2729	3115	2662	2466	2601.67	0.947854	2382.33	2835.33	0.84023
SIK1-6	SIK1	x	GGGCGTGGTGCTGTACGTCC	1549	1799	1451	1421	1130	1391	1788	1497	1713	1640	1377	1176	1637	1537	1816	1314	1666	0.788715	1397.67	1663.33	0.840281
FLT1-16	FLT1	x	TACCATATGCGGTACAAGTC	3487	3478	3524	3885	3943	3931	3953	4268	4131	3274	4450	3013	4526	3965	4285	3919.67	4117.33	0.951992	3579	4258.67	0.840404
DCLK1-16	DCLK1	x	GGGGACTTGCTACGCCTGGA	2803	2397	2504	3077	3209	2786	2957	3067	2533	2393	3026	2740	3466	2963	3278	3024	2852.33	1.06018	2719.67	3235.67	0.840527
PKMYT1-10	PKMYT1	x	GCGGGTGTCATTCCGGGGCG	1809	1712	1652	1901	1852	1762	2139	1985	1837	1735	1546	1500	2029	1761	1898	1838.33	1987	0.92518	1593.67	1896	0.840541
TAOK3-8	TAOK3	x	TACTGGCCATCATGCGTAAA	3495	3543	3160	3506	3721	3779	3821	4140	3734	3449	3298	4049	3797	4547	4500	3668.67	3898.33	0.941086	3598.67	4281.33	0.840548
STK32A-15	STK32A	x	TGAAGTGGACGTTCTGTTGC	2641	2667	2592	2965	3013	3363	3076	3091	3301	3167	3081	2658	3264	3735	3595	3113.67	3156	0.986586	2968.67	3531.33	0.840665
MAP4K1-5	MAP4K1	x	GCCAACATCGTGGCCTACCA	1345	1377	1269	1289	1307	1078	1312	1418	1444	964	1159	858	1104	1172	1270	1224.67	1391.33	0.880211	993.667	1182	0.840666
PLK3-2	PLK3	x	CCCACCTTCTCGCGCTGATG	4531	4773	4034	4670	5099	4200	4768	4238	4623	3917	4875	3786	5191	4402	5363	4656.33	4543	1.02495	4192.67	4985.33	0.841
JAK3-4	JAK3	x	CCACCGCTTCGGGCTACGCA	2620	2825	2818	2700	2764	3176	2650	3061	2595	2705	2177	2449	3156	2888	2673	2880	2768.67	1.04021	2443.67	2905.67	0.841
TSSK1B-6	TSSK1B	x	CTCGAGTTAATCAAAACCCG	478	542	436	379	425	344	415	225	354	422	293	327	568	332	339	382.667	331.333	1.15493	347.333	413	0.841001
DAPK3-1	DAPK3	x	ACTTCCGCACGATCGCAAAC	1549	1688	1677	2001	1844	1579	1882	2044	2018	1839	1332	1697	2032	1683	2073	1808	1981.33	0.912517	1622.67	1929.33	0.84105
AXL-12	AXL	x	CGCGTAGCACTAATGTTCTC	1187	1221	1175	1297	1450	1686	1505	1350	1831	1138	1477	1855	1666	1818	1830	1477.67	1562	0.946009	1490	1771.33	0.841174
PRKDC-5	PRKDC	x	GAAACGACGTTTGCCGCGGT	1667	1811	1721	1139	1424	1530	1394	1448	1322	563	1408	1191	1104	1422	1233	1364.33	1388	0.982949	1054	1253	0.841181
AURKA-7	AURKA	x	GTTTACCAGGTGCCGATGGC	2472	2999	2967	3145	2711	2639	2577	2549	3534	1824	2429	2876	3024	2502	2947	2831.67	2886.67	0.980947	2376.33	2824.33	0.841378
SGK3-2	SGK3	x	ACCAGAACTTTATAAACCTG	1409	1454	1547	1600	1284	1709	1595	1668	1286	1414	859	1255	1458	1219	1516	1531	1516.33	1.00967	1176	1397.67	0.841402
ARAF-5	ARAF	x	GACGAAAGACGGTCACTGCC	4405	4118	4765	4728	5018	4835	5408	4539	5194	4147	4792	4889	5513	5323	5597	4860.33	5047	0.963014	4609.33	5477.67	0.841478
DCLK1-20	DCLK1	x	TATCACGGTGGACGATGTTC	2676	2430	2716	2606	2442	2281	2875	2516	3025	2136	2339	2652	2828	2817	2823	2443	2805.33	0.870841	2375.67	2822.67	0.841639
NonTargetingControlGuideForHuman_0027	NonTargetingControlGuideForHuman_0027	n	ACGTTCGAGTACGACCAGCT	1858	1960	2085	2392	2591	2558	2533	2663	2480	2356	2608	2255	2793	2793	2990	2513.67	2558.67	0.982413	2406.33	2858.67	0.841768
MKNK2-4	MKNK2	x	CGGGCCTCACCTTGAACGAA	3181	2996	3196	3336	3271	3184	3670	3351	4144	3721	3226	3183	3949	3958	4127	3263.67	3721.67	0.876937	3376.67	4011.33	0.841782
IRAK2-5	IRAK2	x	CCCCAATGTCTTACCTGTGC	2121	2236	2281	2453	2406	2769	2717	2885	2553	2797	2260	2431	3086	2624	3185	2542.67	2718.33	0.935377	2496	2965	0.841821
CDK2-4	CDK2	x	CAGAAACAAGTTGACGGGAG	1884	2053	1897	1965	1798	1762	1426	1505	1519	1028	697	1112	1010	1161	1199	1841.67	1483.33	1.24157	945.667	1123.33	0.84184
GAK-7	GAK	x	GAAGTCACTCTGGTCGCGGC	1592	1520	1682	1731	1647	1829	1718	1884	1752	1383	1266	1197	1537	1354	1677	1735.67	1784.67	0.972544	1282	1522.67	0.841944
NPR1-5	NPR1	x	GCAGTACCACGGCTACCGTC	1906	1685	1575	1605	1721	1534	2036	1771	1673	1350	1694	1470	2076	1632	1652	1620	1826.67	0.886861	1504.67	1786.67	0.842164
EPHA3-10	EPHA3	x	TCCGATCTTTCTTAATCGTC	569	622	673	711	933	872	774	773	1017	774	683	740	981	674	953	838.667	854.667	0.981279	732.333	869.333	0.842408
ROCK2-3	ROCK2	x	CTTACTAGCGAAAGTAGAAC	631	670	629	770	734	626	730	773	781	649	838	676	867	897	803	710	761.333	0.932574	721	855.667	0.842618
ARAF-14	ARAF	x	TGGAGCGGATGCGCTGTAGG	3425	3801	3745	3761	4000	3650	3877	3631	3301	2733	3429	2889	3610	3762	3369	3803.67	3603	1.05569	3017	3580.33	0.842659
EPHB3-1	EPHB3	x	ATATTCACGGCCGCATAACG	2062	2517	2143	2304	2355	2111	1960	2560	2497	2157	1621	2325	2202	2644	2396	2256.67	2339	0.9648	2034.33	2414	0.842723
CDK15-3	CDK15	x	AGCTGCTACCATTGTTCAGA	2292	2457	2319	2297	2905	2285	2892	2741	2946	2139	2336	2476	2418	3010	2820	2495.67	2859.67	0.872712	2317	2749.33	0.84275
PLK3-9	PLK3	x	TGCTGATAGGGAGTCGATCG	2647	2373	2427	2489	2399	2639	2656	2486	2707	2430	2022	2910	2898	2932	2905	2509	2616.33	0.958976	2454	2911.67	0.842816
IGF1R-7	IGF1R	x	TCGTTGCGGATGTCGATGCC	2048	1727	2071	2071	1990	2209	2375	2429	2139	2243	2274	1716	2345	2502	2548	2090	2314.33	0.903068	2077.67	2465	0.842867
STK3-4	STK3	x	AGACCTGATCACAGAAGCTA	2491	2541	2325	2865	2665	2630	2548	2991	2763	2993	2474	1919	2688	2756	3318	2720	2767.33	0.982896	2462	2920.67	0.842958
WNK3-7	WNK3	x	GAATCGCCACCGACCAACTG	1825	1685	1533	1566	1862	1990	1908	1665	1900	1643	1880	1258	1882	1839	1949	1806	1824.33	0.989951	1593.67	1890	0.84321
CSNK2A1-4	CSNK2A1	x	AGTTGTTGTTAAAATTCTCA	1195	1170	1326	1401	1499	1163	1683	1456	1647	1301	1718	1149	1660	1337	1946	1354.33	1595.33	0.848934	1389.33	1647.67	0.843213
FLT1-5	FLT1	x	CGCCCAGTCAAATTACTTAG	3224	3379	3031	3361	3614	3064	3342	2999	3734	3124	3450	2591	3742	3132	3994	3346.33	3358.33	0.996427	3055	3622.67	0.843301
WEE2-4	WEE2	x	ACGTTGCTAAGGGGAGTCCA	1815	1861	1586	1501	1726	1977	1627	2110	1965	1735	1570	1625	1686	2370	1790	1734.67	1900.67	0.912662	1643.33	1948.67	0.843312
MAPK13-4	MAPK13	x	CGGCCATCGACAAGCGGTCA	1412	1215	1423	1396	1583	1351	1566	1410	1470	1249	1577	1176	1730	1358	1657	1443.33	1482	0.973909	1334	1581.67	0.843414
DSTYK-1	DSTYK	x	AGCGAGCCCGTCTCGGGTCC	1911	1975	1806	1814	2120	2232	2025	2077	2041	1787	1746	1922	2169	2160	2138	2055.33	2047.67	1.00374	1818.33	2155.67	0.843513
IRAK1-9	IRAK1	x	GGTCTGGTCGCGCACGATCA	1882	2023	2198	2037	2199	2124	2425	2554	2231	2298	2408	2337	2632	2736	2981	2120	2403.33	0.882108	2347.67	2783	0.843574
HIPK2-1	HIPK2	x	AAGACGATGGTCTGCTCGTA	2781	2783	2708	2640	2619	2871	2618	2955	2444	2445	2581	2291	2764	3355	2554	2710	2672.33	1.0141	2439	2891	0.843653
GSK3B-5	GSK3B	x	CGTTATTTCTTCTACTCCAG	3635	3822	3681	3817	3680	3421	3900	3652	3406	3302	3667	3083	4163	4006	3742	3639.33	3652.67	0.99635	3350.67	3970.33	0.843926
CSNK1G3-11	CSNK1G3	x	GATAGAATGGCACGACCTAG	2558	2625	2658	2654	2307	2147	2568	2801	2090	2745	1563	2100	2456	2641	2489	2369.33	2486.33	0.952943	2136	2528.67	0.844714
BMX-2	BMX	x	CGTCCACGAAGAACCCACTA	3031	3256	3025	3283	3634	3158	3783	3601	3757	3360	3198	3040	3727	3559	4076	3358.33	3713.67	0.904317	3199.33	3787.33	0.844746
ATM-3	ATM	x	CCGAATATCAGCTGCCCTAA	2988	3223	3003	3120	3143	3032	3196	3281	3399	3232	2822	2573	3130	3521	3561	3098.33	3292	0.941171	2875.67	3404	0.84479
STK36-2	STK36	x	AGGTCCGCTGTGTGGTCGTA	2435	2867	2771	3310	3179	2912	3529	3259	3553	3400	2484	2934	3551	3620	3264	3133.67	3447	0.9091	2939.33	3478.33	0.845041
NTRK3-8	NTRK3	x	TCTTCACACGCTCAACGCCG	1791	1760	1963	1969	1662	1664	1607	2063	1955	1506	1446	1440	1543	2096	1558	1765	1875	0.941333	1464	1732.33	0.845103
RPS6KA5-12	RPS6KA5	x	TGGCACCAGATATTGTCAGA	1667	1670	1726	2018	1926	1843	1695	1912	2087	1931	1439	1694	1888	1940	2164	1929	1898	1.01633	1688	1997.33	0.845127
CSNK1D-10	CSNK1D	x	TTTGACACATTCAAGCTTGA	2327	2385	2427	2593	2378	2424	2457	2524	2457	1845	1742	2591	2650	2177	2483	2465	2479.33	0.994219	2059.33	2436.67	0.845144
TSSK4-3	TSSK4	x	CATGGATGAATATGGTTATG	2752	2960	2975	3327	3071	3068	3220	3400	3494	2941	3112	2949	3794	3413	3442	3155.33	3371.33	0.93593	3000.67	3549.67	0.845338
JAK2-2	JAK2	x	AGCAACAGAGCCTATCGGCA	2727	2598	2642	2491	2473	2263	2282	3121	2667	1815	2463	1994	2307	2837	2271	2409	2690	0.895539	2090.67	2471.67	0.845853
TTN-12	TTN	x	CGGGCCAGTACCAGTAGATC	2209	2173	2606	2370	2396	2357	2282	2188	2602	2411	2011	1946	2538	2289	2701	2374.33	2357.33	1.00721	2122.67	2509.33	0.845909
STK39-3	STK39	x	ACTGCCATTGAATTAGCAAC	2225	2161	2071	2334	2130	2370	2250	2188	2352	1818	1942	2085	2489	2367	2051	2278	2263.33	1.00648	1948.33	2302.33	0.846243
ROR2-1	ROR2	x	ACCAGTGGAATTGCGATGCT	3578	3214	3486	3866	3660	3815	4435	4108	3931	3366	3850	3410	3873	4520	4163	3780.33	4158	0.909171	3542	4185.33	0.846289
DCLK1-7	DCLK1	x	CAGCTCTCTACTCCGCGCTC	1391	1604	1360	1379	1488	1288	1630	1190	1650	1426	1311	1094	1648	1107	1771	1385	1490	0.92953	1277	1508.67	0.846443
MAP3K13-5	MAP3K13	x	CATTTGCTGGCACGGTCGCA	2494	2343	2452	2516	2657	2438	2963	3096	3005	2350	2998	2558	3080	2959	3301	2537	3021.33	0.839695	2635.33	3113.33	0.846467
CSNK1E-5	CSNK1E	x	GCGTGTTGATGGAAGCGTAG	1847	1906	1983	2385	2054	2388	2165	2505	1850	2381	2277	2003	2693	2871	2305	2275.67	2173.33	1.04709	2220.33	2623	0.846486
ADRBK2-1	ADRBK2	x	ACACACCGTGTTGTGAAAGG	3044	3208	3089	3446	3647	3444	3468	3303	3648	3143	3139	3189	3721	3775	3691	3512.33	3473	1.01133	3157	3729	0.846608
ATR-5	ATR	x	ATCCGGGCTAGTTGTGTTAG	4045	4154	4109	4395	4769	4294	4864	4721	5099	3587	4457	5080	5132	5343	5026	4486	4894.67	0.916508	4374.67	5167	0.846655
NEK6-9	NEK6	x	CAGCGAAAAGACAGCGTGTT	1938	1912	1941	1790	1910	1547	1911	2063	1847	1643	2001	1791	2193	2079	2147	1749	1940.33	0.901392	1811.67	2139.67	0.846705
KALRN-4	KALRN	x	AGCAAGCCTTTCGGATCGGG	1592	1748	1525	1387	1588	1382	1309	1583	1191	1132	1242	985	1440	1246	1281	1452.33	1361	1.06711	1119.67	1322.33	0.846736
CSNK1A1-2	CSNK1A1	x	AGTGTTTAGAATCTCCAGTG	2609	3062	2876	3086	2869	2755	3298	3389	3419	2724	2570	3046	3425	2973	3451	2903.33	3368.67	0.861864	2780	3283	0.846786
MAP4K3-3	MAP4K3	x	CAAATCGAAGCCGGGGTTCA	2008	1829	1999	2117	2271	2022	2244	1985	2408	2011	2018	2094	2257	2357	2616	2136.67	2212.33	0.965798	2041	2410	0.846888
MAST4-1	MAST4	x	AATGGGGGAGAAAGTTTCGG	1060	1260	1222	1212	1192	1257	1265	1394	1161	1160	1142	1094	1411	1351	1247	1220.33	1273.33	0.958377	1132	1336.33	0.847094
CDK14-6	CDK14	x	CCCGGTTACTCTGCCTTCGT	2580	2251	2567	2241	2245	1981	2609	2473	2421	2118	2070	1758	2527	2563	1929	2155.67	2501	0.861922	1982	2339.67	0.847129
GRK5-10	GRK5	x	TGAGAAGCAGATCCTCGAGA	2011	2301	1828	1833	1977	1896	1846	1985	1919	1203	1414	1864	1771	1798	1720	1902	1916.67	0.992348	1493.67	1763	0.84723
DSTYK-3	DSTYK	x	CGGCGCCTCCGCTTCACCTA	4220	4393	4393	3946	3854	3520	3713	3696	3465	2849	3284	2713	3771	3369	3301	3773.33	3624.67	1.04102	2948.67	3480.33	0.847237
CLK1-8	CLK1	x	CTTCACATCGTCGTTCACAT	926	892	976	945	795	751	874	968	1063	777	907	649	943	877	933	830.333	968.333	0.857487	777.667	917.667	0.847439
MYO3B-4	MYO3B	x	ACTCAGATGTGGCCAGCGGT	1858	1302	1566	1263	1215	1476	1335	1470	1401	1105	811	1752	1326	1483	1519	1318	1402	0.940086	1222.67	1442.67	0.847505
ACVR1C-18	ACVR1C	x	TGTAGGAGCACTGTCGACCC	1874	1921	1801	1510	1736	1454	1779	1733	1683	1965	1580	1485	1815	2089	2031	1566.67	1731.67	0.904716	1676.67	1978.33	0.847515
NonTargetingControlGuideForHuman_0016	NonTargetingControlGuideForHuman_0016	n	CGACTAACCGGAAACTTTTT	2437	2505	2038	2399	2741	2482	3050	2725	2667	2702	2991	2100	3627	2536	3032	2540.67	2814	0.902867	2597.67	3065	0.847526
TRIB2-2	TRIB2	x	CAGAGTTTCAGCCCGAACCT	2217	2331	2446	2423	2256	2200	2770	2551	2540	2160	2732	2091	2790	2804	2645	2293	2620.33	0.87508	2327.67	2746.33	0.847554
PIM2-4	PIM2	x	CAGCCCAGCACACGATTCCG	1570	1442	1500	1559	1949	1637	1607	1689	2028	1258	1621	1709	1543	1828	2042	1715	1774.67	0.966379	1529.33	1804.33	0.847589
CHEK1-6	CHEK1	x	GCTGTCAGGAGTATTCTGAC	2236	2508	2245	1037	910	738	745	675	771	615	566	661	788	630	755	895	730.333	1.22547	614	724.333	0.847676
MKNK1-8	MKNK1	x	GGTGCCGTGAGCCTACAGAA	2561	2227	2201	2292	2176	2008	2270	2031	2093	2323	1942	1767	2650	2255	2209	2158.67	2131.33	1.01282	2010.67	2371.33	0.847906
MAPK11-6	MAPK11	x	GACATGTCGGGCCCTCGCGC	1890	1993	2071	1605	1662	1955	1584	1874	1854	1310	1759	1731	1850	1947	1864	1740.67	1770.67	0.983057	1600	1887	0.847907
NEK11-3	NEK11	x	CCGACTTTGTGTCATAGCCT	1382	1422	1252	1168	1598	1288	1616	1638	1490	1365	1566	1067	1417	1564	1734	1351.33	1581.33	0.854553	1332.67	1571.67	0.847932
CLK4-9	CLK4	x	GGAGATACGTTGACGAATAC	1262	1323	1404	1413	1527	1436	1706	1356	1326	1371	1021	1370	1511	1395	1530	1458.67	1462.67	0.997265	1254	1478.67	0.848061
FASTK-10	FASTK	x	GACTCGGTGGCTAGCCGATG	3788	3816	3974	4444	4588	4897	4724	5241	4689	3617	4606	4580	4957	5214	4924	4643	4884.67	0.950525	4267.67	5031.67	0.848162
MYO3B-7	MYO3B	x	CATCTTGTACGGGGCCCTCT	3272	2625	2964	2861	2596	2639	2881	2402	3107	2102	2753	2188	2936	2445	2922	2698.67	2796.67	0.964958	2347.67	2767.67	0.848248
PIK3CG-8	PIK3CG	x	TGAGAGAGGACAACTGCCGA	2827	2526	2454	2348	2233	2549	2548	2511	2736	1701	1770	2316	2412	2133	2277	2376.67	2598.33	0.914689	1929	2274	0.848285
NEK3-1	NEK3	x	AGAGAAGCGTTGTAGCCGAG	4641	4244	4589	4558	4355	4781	4815	4317	4987	4431	3829	4595	4980	4693	5481	4564.67	4706.33	0.969899	4285	5051.33	0.848291
IKBKE-6	IKBKE	x	GAACATCATGCGCCTCGTAG	3047	2903	2647	2457	1972	2116	2083	2218	2001	1708	1542	1819	2067	2004	1903	2181.67	2100.67	1.03856	1689.67	1991.33	0.84851
ACVR1C-14	ACVR1C	x	TCTTGTTAGATAATGGAACT	2467	2233	2281	2732	2900	2643	2635	2538	2530	2035	2888	2792	2898	3105	3089	2758.33	2567.67	1.07426	2571.67	3030.67	0.848548
CSNK1G3-10	CSNK1G3	x	GAAAATTGGAGATACAAAAC	757	856	819	811	762	841	751	824	643	609	683	518	770	633	730	804.667	739.333	1.08837	603.333	711	0.84857
CDKL3-13	CDKL3	x	TATGAAACCCTTGGAAAAGT	1079	1212	1031	1000	1054	899	1005	1101	971	866	790	1040	893	1006	1278	984.333	1025.67	0.959701	898.667	1059	0.848599
DYRK2-16	DYRK2	x	TTACCGGTCGGGTAGGCGGC	1664	1604	1751	1746	1795	1910	1978	2072	1942	1775	1873	1667	2067	2004	2192	1817	1997.33	0.909713	1771.67	2087.67	0.848635
EPHA7-6	EPHA7	x	CCTCTTTAGTCGAGGTTCGA	1796	1631	1768	1603	1800	2048	2039	2316	1818	1389	2139	1800	1926	2120	2232	1817	2057.67	0.883039	1776	2092.67	0.848678
FGFR1-3	FGFR1	x	CTCTGCATGGTTGACCGTTC	2794	2924	3149	3526	2910	3211	3062	2817	3176	2644	2232	2825	3241	2631	3202	3215.67	3018.33	1.06538	2567	3024.67	0.848689
CSNK2A3-6	CSNK2A3	x	GTATGAGATTCTGAAGGCCC	3627	3813	3508	3470	3803	3645	3743	3270	3612	3051	3788	3677	4831	3718	3841	3639.33	3541.67	1.02758	3505.33	4130	0.848749
ICK-3	ICK	x	ACCTACGGTTCCGTCCTGCT	1930	1996	1999	1637	2386	1793	2299	2229	2274	1573	2391	1491	2087	2231	2107	1938.67	2267.33	0.855043	1818.33	2141.67	0.849027
DSTYK-10	DSTYK	x	GTTTCGGCGACATCGCCTGC	2829	2714	2653	2406	2588	2594	2553	2934	3163	2531	2353	2458	2922	2729	2995	2529.33	2883.33	0.877225	2447.33	2882	0.849179
TEK-6	TEK	x	CTTACTCCGGACTATCAGCC	1493	1329	1340	1345	1662	1606	1914	1681	1778	1600	1570	1652	2123	1629	1926	1537.67	1791	0.858552	1607.33	1892.67	0.849243
ACVR1C-4	ACVR1C	x	AGGGTCGACAGTGCTCCTAC	3935	3756	3828	4070	3718	3757	3930	3777	3786	4183	2895	3689	4166	4300	4211	3848.33	3831	1.00452	3589	4225.67	0.849333
AAK1-1	AAK1	x	AACATCCTCTTGCATGACCG	2956	3166	3083	2868	2731	2938	2831	2874	2451	2555	1825	2610	3068	2624	2534	2845.67	2718.67	1.04671	2330	2742	0.849745
TEX14-3	TEX14	x	GAATATACCGGATATCTTGA	1715	1927	1566	1530	1652	1682	1630	1611	1873	1279	1563	1564	1739	2028	1417	1621.33	1704.67	0.951115	1468.67	1728	0.849923
PRKCD-10	PRKCD	x	TCGAACGTCGACTTCCACTC	2813	2852	2645	2717	2616	2455	2483	2831	2838	2604	2122	2061	2641	2804	2540	2596	2717.33	0.955348	2262.33	2661.67	0.849969
CDK7-4	CDK7	x	CGTTTCTACCAGATCAAACT	1283	1248	1117	804	982	895	1049	992	991	909	683	652	884	779	976	893.667	1010.67	0.884235	748	879.667	0.850322
MAP3K9-1	MAP3K9	x	CACTGGATGGCTCGAAGGCG	1624	1760	1649	1899	1813	1641	1873	1565	1788	1515	1777	1737	2281	1642	1991	1784.33	1742	1.0243	1676.33	1971.33	0.850355
EPHA10-4	EPHA10	x	CAGACTGGCTGGATAAGCCG	2800	2732	2747	2899	2401	2455	2063	2429	2402	2466	2104	2204	2333	2753	2879	2585	2298	1.12489	2258	2655	0.850471
WNK2-1	WNK2	x	AGACGTCCCCGGCACGCTGA	2499	2385	2358	2045	2233	2388	2136	2188	2093	1408	2008	2182	2099	1920	2563	2222	2139	1.0388	1866	2194	0.850501
MAPK9-12	MAPK9	x	GGTGTTTGGTAGTGGACATC	2244	2230	2576	2348	2373	2241	2448	2476	2546	1952	1763	2934	2486	2539	2792	2320.67	2490	0.931995	2216.33	2605.67	0.850582
LATS1-11	LATS1	x	TCTGACTTGTCGAGGATCTT	3884	3947	3916	3783	3695	4414	4160	4558	4118	3516	3129	3840	4067	4039	4220	3964	4278.67	0.926457	3495	4108.67	0.850641
LATS2-4	LATS2	x	CGTAGGGGGTACCGCTCAGC	1635	1556	1484	1593	1445	1758	1470	1516	1775	1258	1621	1522	1487	1822	1864	1598.67	1587	1.00735	1467	1724.33	0.850764
CDK11B-16	CDK11B	x	GGTGACGATGTTGGGATGCT	2284	2218	2107	874	629	742	701	1277	751	539	535	540	691	708	498	748.333	909.667	0.822646	538	632.333	0.850817
PXK-10	PXK	x	TCTTCCGATCAGAACCAAAG	682	614	684	702	637	483	742	762	591	435	404	970	656	653	817	607.333	698.333	0.86969	603	708.667	0.850894
NEK8-4	NEK8	x	CACCGCATGGTCGTCAAGAT	4848	4806	4713	5442	5263	5716	5694	5767	6037	5322	4916	4862	6479	5407	5855	5473.67	5832.67	0.93845	5033.33	5913.67	0.851136
ROR1-12	ROR1	x	GCTGCGAACTGTATCCGGAT	1042	1158	1169	971	931	912	1142	1128	1001	845	1204	652	1010	1080	1083	938	1090.33	0.860287	900.333	1057.67	0.851245
TESK2-9	TESK2	x	GTCCGGATCGGCCTGGATGC	1648	1918	1657	1520	1401	1673	1508	1551	1549	1490	1018	1785	1514	1642	1887	1531.33	1536	0.996962	1431	1681	0.851279
CASK-5	CASK	x	CGACGACGACGTGCTGTTCG	4311	4232	4379	5107	4997	4772	4829	4875	5227	5511	4261	4340	5498	5414	5665	4958.67	4977	0.996316	4704	5525.67	0.8513
KALRN-5	KALRN	x	AGTGAGGACGTGTGCAAACG	3347	3217	3177	3222	2990	3421	3322	3259	3343	2359	2881	3486	3458	3267	3521	3211	3308	0.970677	2908.67	3415.33	0.851649
NUAK1-4	NUAK1	x	CGCTGCTGATTTGCCGAATG	3568	3612	3723	3868	4145	4146	4546	4441	4607	3648	5372	3474	5003	5204	4463	4053	4531.33	0.894439	4164.67	4890	0.85167
BUB1B-7	BUB1B	x	GCGTTTATGCAATGAGCCTT	2609	2756	2664	3184	3276	3435	3410	3205	2943	2727	3070	3201	3493	3667	3405	3298.33	3186	1.03526	2999.33	3521.67	0.85168
ROCK2-4	ROCK2	x	GAAAGGAGGGATCGAACCCA	2013	1766	1950	2278	2176	1910	2039	1681	2234	1711	1804	1700	1997	1849	2277	2121.33	1984.67	1.06886	1738.33	2041	0.851707
MST4-6	MST4	x	ATTGGATGCATATCGGAGTT	1882	1808	1688	1744	1803	1749	1779	1985	1752	1668	1525	1858	2079	1795	2056	1765.33	1838.67	0.960116	1683.67	1976.67	0.851771
ROR1-6	ROR1	x	CAGAAGCTGCGAACTGTATC	2091	2119	2234	1744	2031	1883	1925	1844	2349	1610	1780	1719	1786	2062	2150	1886	2039.33	0.924812	1703	1999.33	0.851784
IRAK2-2	IRAK2	x	ACATGGACGCGCTCAGCGAG	1688	1811	1586	1841	1949	1995	1733	2044	1703	1350	1577	2025	1836	1859	2118	1928.33	1826.67	1.05566	1650.67	1937.67	0.851884
RPS6KA5-3	RPS6KA5	x	CGCTAAAGCACTCATTTCTT	1662	1640	1729	1884	1736	2071	2188	2123	1883	1913	1577	1934	2287	1913	2167	1897	2064.67	0.918792	1808	2122.33	0.851893
RPS6KA1-2	RPS6KA1	x	CCCTGAGGTCGTCAACCGCC	2384	2119	2209	2319	2355	2688	2705	2345	3015	1995	2605	2449	2494	2634	3145	2454	2688.33	0.912833	2349.67	2757.67	0.852049
INSRR-2	INSRR	x	CACGTTGGACACGAAGCGCA	2220	2071	2054	1676	1762	2004	2083	2082	1978	1747	1408	1849	1844	2011	2017	1814	2047.67	0.885886	1668	1957.33	0.85218
BRSK1-3	BRSK1	x	CAAGGGCACCATGTCGTCCG	1356	1673	1481	1581	1624	1834	1499	1692	1381	1086	1818	1709	1686	2191	1536	1679.67	1524	1.10214	1537.67	1804.33	0.852208
CDK1-10	CDK1	x	GGGTTCCTAGTACTGCAATT	2658	2759	2948	1882	1990	1959	2001	2058	2001	1258	1439	2079	1962	1781	1861	1943.67	2020	0.962211	1592	1868	0.852248
PAK3-6	PAK3	x	CTTGGTGCGATAACTGGTGG	1986	2179	1999	2321	2069	2044	2288	2516	2467	2194	1980	2070	2336	2773	2217	2144.67	2423.67	0.884885	2081.33	2442	0.852307
CAMK1G-9	CAMK1G	x	TGATCTTAGAGTTCTCTTCA	2029	2307	1991	2054	2220	2335	2153	2072	2280	1619	2094	1837	2257	2201	2053	2203	2168.33	1.01599	1850	2170.33	0.852404
STK25-12	STK25	x	GTCGGCCTACGACTTCAAGG	523	329	612	352	471	362	339	442	262	407	331	285	386	291	523	395	347.667	1.13615	341	400	0.8525
MAP3K12-14	MAP3K12	x	TTCATTGCGGATCACCTCAG	2942	2676	3433	2933	2772	3050	3012	2974	3071	2552	2622	3052	3446	3196	3007	2918.33	3019	0.966656	2742	3216.33	0.852524
CDK20-6	CDK20	x	GCTGTCGGATCTGGCCGAGG	2164	2077	1955	1850	1805	1682	1782	1982	1736	1986	1584	1479	1888	1981	2053	1779	1833.33	0.970364	1683	1974	0.852584
PDK4-9	PDK4	x	GCTGGCTCGCTCAACGGCGC	2250	2185	2570	2253	2284	2791	2612	2202	2330	2127	2877	2091	2846	2590	2882	2442.67	2381.33	1.02576	2365	2772.67	0.852969
TAOK2-12	TAOK2	x	TGCCATGGCCAATTTCCCGG	2816	2744	2620	2652	2235	2330	2542	2622	3133	2433	1953	2425	2380	2644	2961	2405.67	2765.67	0.869832	2270.33	2661.67	0.852974
IKBKE-3	IKBKE	x	CATCATGCGCCTCGTAGGGG	1721	1604	1530	1462	1493	1793	1744	1657	1362	1527	1107	1885	1742	1889	1666	1582.67	1587.67	0.996851	1506.33	1765.67	0.853124
MAPK3-6	MAPK3	x	CGGGGAGCCCCGTAGAACCG	2209	2239	2316	2397	2450	2487	2501	2560	2280	1585	1901	2861	2284	2519	2636	2444.67	2447	0.999046	2115.67	2479.67	0.853206
ABL2-2	ABL2	x	ACTGTAGGCTTATTACACTT	2513	2900	2352	2797	2570	2952	3152	2592	2507	2310	3053	2319	2966	3098	2936	2773	2750.33	1.00824	2560.67	3000	0.853556
STK24-12	STK24	x	TCCCCTCACCTTCGAGTCAT	4113	4097	3919	3460	3532	3475	3728	4197	4518	2968	3657	3189	3616	4060	3821	3489	4147.67	0.841196	3271.33	3832.33	0.853614
MAP3K13-8	MAP3K13	x	GACCAGTCTACTAGCAATCG	4062	3654	4095	4194	4253	4159	4117	3639	4577	3547	4433	3598	4661	4192	4706	4202	4111	1.02214	3859.33	4519.67	0.853898
PDK2-17	PDK2	x	GGTGTGCTCAGCACTCGGTC	1254	1182	1120	1183	931	1002	1142	1022	955	976	956	764	1271	924	962	1038.67	1039.67	0.999038	898.667	1052.33	0.853975
RPS6KA5-8	RPS6KA5	x	GTCAAGCACGAGCTGCGGAC	1895	2122	2082	2200	2222	2071	2033	2082	1611	1833	1283	1358	1745	1788	1706	2164.33	1908.67	1.13395	1491.33	1746.33	0.85398
DCLK1-8	DCLK1	x	CTTCCTGGGCTGGTGGGTGA	2690	3050	2672	3018	2967	2903	2843	3679	3110	3048	2587	3013	3273	3555	3298	2962.67	3210.67	0.922757	2882.67	3375.33	0.854039
GRK7-4	GRK7	x	CTCTTTGCTGTCGCAGTCCG	1973	2206	2245	2399	2637	2531	2276	2847	2576	2512	2757	2076	2714	2749	3137	2522.33	2566.33	0.982855	2448.33	2866.67	0.85407
CDK11B-12	CDK11B	x	GAAACGACATCGAGAAGAAC	1187	1167	1166	1379	1304	1637	1198	1169	1627	1282	1121	1194	1241	1662	1307	1440	1331.33	1.08162	1199	1403.33	0.854394
RPS6KB1-8	RPS6KB1	x	CGCCTCCTTCGTCGCCTCAT	4145	4091	4365	4301	4012	3216	4277	3723	4098	4428	2474	3195	3982	4016	3818	3843	4032.67	0.952967	3365.67	3938.67	0.854519
RPL3-4	RPL3	p	CGTGCGGGAAGTCGACAGGC	2209	2283	2206	707	742	671	736	995	794	450	480	821	758	714	577	706.667	841.667	0.839604	583.667	683	0.854563
CDK16-6	CDK16	x	GGCCCTAACGATGGATTGTT	3914	3765	3999	4662	4808	4938	4362	4609	4416	4893	3395	4168	4992	4974	4605	4802.67	4462.33	1.07627	4152	4857	0.854849
MUSK-6	MUSK	x	CGTGTGGACCAGTAGCTCTT	1216	1074	1161	1217	1235	1145	1087	1318	1253	744	1214	2010	1282	1832	1527	1199	1219.33	0.983324	1322.67	1547	0.854988
PDK3-5	PDK3	x	CGATCCCACCTGTAACGTGG	3149	3558	3163	3689	3125	3095	3447	3094	3750	3323	2843	2570	3501	3349	3366	3303	3430.33	0.96288	2912	3405.33	0.855129
CDK14-5	CDK14	x	CCCACGAAGGCAGAGTAACC	1079	907	984	1025	1297	908	1227	1239	1155	897	1183	718	1183	938	1151	1076.67	1207	0.892019	932.667	1090.67	0.855134
ABL2-12	ABL2	x	GCCCCGGAGCTTCCCCGACG	2357	1954	1944	1938	2043	2062	1794	1906	1936	1677	1625	1443	1935	1774	1838	2014.33	1878.67	1.07221	1581.67	1849	0.855417
SGK3-3	SGK3	x	CATCTTCAGATGGATCTGAC	1659	1820	1533	1962	1982	1892	2089	2245	1539	1705	1991	1509	2041	2120	1923	1945.33	1957.67	0.9937	1735	2028	0.855523
CSNK1E-1	CSNK1E	x	CCGCAAATTCAGCCTCAAGA	1291	1176	1285	1314	1192	1333	1312	1456	1303	1319	973	1055	1256	1290	1366	1279.67	1357	0.943012	1115.67	1304	0.855573
MAP3K8-7	MAP3K8	x	TCAATTTAAGCCATCTGATG	2448	2221	2518	2776	2946	2724	2667	2958	2884	2641	3064	2613	3513	3041	3168	2815.33	2836.33	0.992596	2772.67	3240.67	0.855585
RIPK2-10	RIPK2	x	TGTGCAGGTAATTTACACCA	2915	2975	2846	2851	3094	2952	2945	3384	3360	3039	2901	2837	3340	3846	3072	2965.67	3229.67	0.918258	2925.67	3419.33	0.855625
ACVRL1-7	ACVRL1	x	GCCTGTGGCATGTCCGACGG	2550	2376	2587	2236	2082	2643	2375	2440	2595	1910	2060	2367	2606	2512	2288	2320.33	2470	0.939406	2112.33	2468.67	0.855658
PAK7-4	PAK7	x	CAGGAACCGATGATGCCATT	2523	2493	2576	2725	2680	2424	2483	2679	2746	2289	2232	2125	2614	2333	2820	2609.67	2636	0.99001	2215.33	2589	0.855671
ACVR1C-5	ACVR1C	x	ATTGTCCTTTGAACCAACAG	1487	1505	1583	1632	1580	1606	1621	1589	1522	1735	1518	1046	1678	1815	1530	1606	1577.33	1.01817	1433	1674.33	0.855863
AURKB-4	AURKB	x	CTGGCCCTACGGCCGACAGA	2792	2744	2474	2649	2562	1847	2188	2351	2526	1705	1728	1891	1935	1784	2500	2352.67	2355	0.999009	1774.67	2073	0.856086
STK17B-4	STK17B	x	CTGCTCAGTAATATATTCTG	1629	1640	1613	1501	1442	1619	1525	1803	1732	2053	1204	1473	1818	1707	2000	1520.67	1686.67	0.901581	1576.67	1841.67	0.856109
ICK-1	ICK	x	AACCTACGGTTCCGTCCTGC	722	563	714	813	726	684	847	735	771	826	652	694	814	826	897	741	784.333	0.944751	724	845.667	0.856129
CDK19-5	CDK19	x	CCCATTACTAGGATATTTGC	1482	1565	1495	1277	1348	1306	1359	1405	1867	1102	1670	1370	1373	1662	1802	1310.33	1543.67	0.848845	1380.67	1612.33	0.856316
STK17B-2	STK17B	x	CGAGATTGCTGTGCTTGAAT	3573	3690	3585	4004	4048	4218	4426	4786	4420	3522	4206	4295	4670	4859	4511	4090	4544	0.900088	4007.67	4680	0.856339
MUSK-9	MUSK	x	GGATTACCCATTGTAGTACA	1820	1745	1801	2091	2179	2411	2285	2221	2195	2203	1880	2188	2767	2387	2169	2227	2233.67	0.997015	2090.33	2441	0.856343
TSSK6-3	TSSK6	x	CTGCAAGCCGTGCAGCGCAA	824	784	957	988	913	747	777	1133	988	591	1221	794	1016	1006	1021	882.667	966	0.913734	868.667	1014.33	0.856392
FGFR3-3	FGFR3	x	AGCCTTGCGATGCGCACCAG	1968	2005	2168	1855	1926	1923	2185	1830	1900	2332	1621	1346	1973	2319	1895	1901.33	1971.67	0.964328	1766.33	2062.33	0.856473
DDR1-8	DDR1	x	CTGATCCCTCGGGCCTAAGG	3302	3244	3334	2958	2880	2728	3065	2413	2871	2500	2077	2404	2884	2316	2950	2855.33	2783	1.02599	2327	2716.67	0.856564
EPHB4-6	EPHB4	x	GAATGTCAAGACGCTGCGTC	1482	1571	1517	1935	1915	1923	1665	1939	1755	1503	1849	1640	1827	1845	2155	1924.33	1786.33	1.07725	1664	1942.33	0.856702
MAP3K9-4	MAP3K9	x	CTCGAACACGGCCGTCCAGT	1662	1924	1784	1591	1785	1574	1946	1860	1910	1148	2198	1534	1698	2137	1861	1650	1905.33	0.86599	1626.67	1898.67	0.856742
GSK3A-2	GSK3A	x	CGAAGGCCCGCCGCCGCTCA	2668	2649	2758	2863	2662	3493	2510	2966	3143	2320	2705	2649	3095	2841	3021	3006	2873	1.04629	2558	2985.67	0.85676
PLK4-7	PLK4	x	GAAACCGTACAACAGTGGTT	1423	1317	1357	1241	1097	1261	1084	1106	1378	786	887	882	761	962	1259	1199.67	1189.33	1.00869	851.667	994	0.856808
CHEK2-15	CHEK2	x	TACTTAGACTGCAAACTGGC	1756	1622	1630	1863	1954	2089	1963	2310	2346	2283	2073	1773	2357	2668	2127	1968.67	2206.33	0.89228	2043	2384	0.856963
PIK3CA-8	PIK3CA	x	TCGAATATTTACATTCACGT	593	383	499	503	448	693	473	889	705	447	611	746	799	752	554	548	689	0.795356	601.333	701.667	0.857007
NonTargetingControlGuideForHuman_0044	NonTargetingControlGuideForHuman_0044	n	CGTCGCCATATGCCGGTGGC	2537	2768	2901	2846	2995	3475	3074	3522	3514	2335	2794	4080	3267	4022	3456	3105.33	3370	0.921464	3069.67	3581.67	0.85705
MAP2K4-3	MAP2K4	x	CCACTGTTGACCGAATTCTC	1659	1502	1616	1792	1696	1677	1697	1415	1742	1108	1794	1685	1921	1598	1833	1721.67	1618	1.06407	1529	1784	0.857063
BUB1B-5	BUB1B	x	CGTGCAGTCTCTTCCACATA	4470	4351	4316	1994	2394	2196	1779	1757	1926	1383	1580	1476	1356	2346	1476	2194.67	1820.67	1.20542	1479.67	1726	0.857281
BMPR1A-1	BMPR1A	x	AACCTACCTATGACAACAGG	1074	1218	1235	1020	1089	971	844	1266	1588	900	1145	888	899	1402	1120	1026.67	1232.67	0.832883	977.667	1140.33	0.857352
JAK2-3	JAK2	x	CATTTCTGTCATCGTAAGGC	1149	1077	1235	1472	1399	1176	1440	1293	1355	891	1456	1428	1470	1392	1541	1349	1362.67	0.989971	1258.33	1467.67	0.85737
TAOK1-6	TAOK1	x	GATCTATTAACACGGTTTCA	1431	1395	1624	1671	1514	1503	1516	1928	1490	1013	2770	1519	1923	2221	2039	1562.67	1644.67	0.950142	1767.33	2061	0.857513
MAPK1-4	MAPK1	x	CCCGGAGATGGTCCGCGGGC	1195	1134	1084	1122	1192	1194	1008	1432	1365	793	1266	1318	1186	1307	1445	1169.33	1268.33	0.921945	1125.67	1312.67	0.857542
NUP98-12	NUP98	p	TAGGGTCTGACATCGGATTC	4413	4447	4409	2372	2568	2196	2612	2427	2431	1512	1625	1964	2017	2089	1841	2378.67	2490	0.955288	1700.33	1982.33	0.857743
NEK5-5	NEK5	x	GAACTTGCTCGAACTTGTAT	1216	1161	1048	1319	1442	1373	1475	1182	1431	921	1487	1367	1323	1466	1612	1378	1362.67	1.01125	1258.33	1467	0.85776
EPHA6-31	EPHA6	x	TGCGATCACCCAAATCCATC	1562	1565	1787	1751	1767	2048	1674	1779	1742	1484	1563	2637	2146	2167	2311	1855.33	1731.67	1.07141	1894.67	2208	0.858092
FLT1-14	FLT1	x	GTTAGGTGACGTAACCCGGC	1208	1012	1144	1435	1072	1082	982	1095	1355	1096	1245	1355	1309	1236	1762	1196.33	1144	1.04575	1232	1435.67	0.858138
MKNK2-7	MKNK2	x	GCCTCACCTTGAACGAACGG	3101	3606	3177	3072	3337	3229	3199	3460	2858	3161	3340	2867	3835	3874	3207	3212.67	3172.33	1.01271	3122.67	3638.67	0.85819
FRK-8	FRK	x	GGTTGACTTGTCTGCCTCCG	2263	2176	2107	2210	2018	2384	2258	2261	2615	2090	1811	2291	2178	2658	2379	2204	2378	0.926829	2064	2405	0.858212
TEC-10	TEC	x	TTTCCCGTTACGTAATTACT	1874	1963	1933	2076	2256	2223	2305	2177	2484	2017	2098	2685	2380	2746	2797	2185	2322	0.940999	2266.67	2641	0.858261
FLT4-3	FLT4	x	CGCGTCGCGCCCGAGCACGA	1197	1296	1255	1243	1164	1427	1738	1651	1398	1276	1176	1415	1727	1429	1349	1278	1595.67	0.800919	1289	1501.67	0.85838
SNRK-4	SNRK	x	GCAATATCAAGGCCCAGTTT	3707	3693	3789	3798	3319	3990	3722	3666	3793	3299	2905	3874	3853	4067	3818	3702.33	3727	0.993382	3359.33	3912.67	0.858579
SRPK2-8	SRPK2	x	GTCGGAATGAGCTCCCGGAA	999	1044	1078	840	775	738	801	629	699	921	504	506	732	694	823	784.333	709.667	1.10521	643.667	749.667	0.858604
PRKACB-7	PRKACB	x	CCTACCAGATATTTCTGAAG	2478	2451	2336	2268	2071	2585	2676	2416	2602	2274	1932	2970	3355	2414	2588	2308	2564.67	0.899922	2392	2785.67	0.858681
EPHB6-5	EPHB6	x	AGGTCCGAGTCAGGCGTCGC	1616	1841	1737	2193	1915	1999	2074	1863	2143	1674	1673	2125	2187	2089	2096	2035.67	2026.67	1.00444	1824	2124	0.858757
MAP2K4-4	MAP2K4	x	CCAGAGAATTCGGTCAACAG	1348	1359	1456	1527	1458	1655	1770	1386	1929	1677	1525	1249	1839	1551	1793	1546.67	1695	0.912488	1483.67	1727.67	0.858769
FLT1-15	FLT1	x	TACCATACAACTTCCGGCGA	2220	2068	2281	2202	2516	2116	2361	2061	2225	2595	1956	1485	2202	2563	2263	2278	2215.67	1.02813	2012	2342.67	0.85885
SGK3-5	SGK3	x	GCAGCTTTCCTTGTAGTCCA	3613	3699	3469	3693	3813	3524	3547	3940	4111	3498	4123	3683	3856	4358	4944	3676.67	3866	0.951026	3768	4386	0.859097
MYLK-14	MYLK	x	GTGCTGCAGTGCTCCGTACG	3135	2732	3009	2958	2834	3064	3076	3069	2740	2460	2311	2561	3021	3010	2503	2952	2961.67	0.996736	2444	2844.67	0.859152
CDK11B-8	CDK11B	x	CATCATAGCCATTCAGCAGA	3138	2993	3133	4019	3491	3860	3962	3758	3881	3819	3319	3674	4828	3437	4319	3790	3867	0.980088	3604	4194.67	0.859186
FGFR3-13	FGFR3	x	GTTGGAGCTCATGGACGCGT	2384	2379	2270	2576	2366	2706	2390	2164	2533	2026	1697	2498	2289	2502	2449	2549.33	2362.33	1.07916	2073.67	2413.33	0.859254
CLK1-4	CLK1	x	ACTTCACATCGTCGTTCACA	1503	1754	1721	1814	1739	1521	1838	1893	1768	1937	1780	1394	2076	1923	1949	1691.33	1833	0.922713	1703.67	1982.67	0.85928
WEE2-8	WEE2	x	GGTACGTTACTATTCCTCAT	2545	2649	2592	2589	2831	2424	2612	2354	2569	2191	2439	2149	2541	2353	2995	2614.67	2511.67	1.04101	2259.67	2629.67	0.859298
ROR1-7	ROR1	x	CCGCAGCCGAGAGCCATAGA	3463	2957	3166	3310	3404	3466	3871	3435	3478	3094	3319	3352	4327	3169	3866	3393.33	3594.67	0.943991	3255	3787.33	0.859444
CLK1-2	CLK1	x	AACGGGGAGCCTCGCCTTTC	2067	2316	2195	1943	2348	2026	2229	2139	1847	1851	1901	1931	2207	2272	2133	2105.67	2071.67	1.01641	1894.33	2204	0.859498
ILK-16	ILK	x	GGTCCAGCTATTGCAGTACA	4652	4714	4793	4708	4399	4231	4493	4363	4213	3030	4040	2455	4028	3349	3705	4446	4356.33	1.02058	3175	3694	0.859502
CAMK4-7	CAMK4	x	GAGCATACCGCAGTACCCTG	2000	1990	1751	2054	1951	1767	1838	2137	1729	1772	1846	1616	2152	2299	1638	1924	1901.33	1.01192	1744.67	2029.67	0.859583
MAPK10-10	MAPK10	x	GACTTGACTACAATGTTACT	2292	2239	1820	2273	2476	2098	2066	2242	2461	1539	2777	2167	2749	2482	2311	2282.33	2256.33	1.01152	2161	2514	0.859586
GAK-4	GAK	x	CGAAACTTCGAATAGTCAAT	1079	1320	1337	1013	1118	984	973	903	1135	783	956	821	840	1114	1024	1038.33	1003.67	1.03454	853.333	992.667	0.859637
NEK6-10	NEK6	x	GCCCAAGATCTTTGAGATGA	1941	2068	1826	2263	1997	2120	2366	2237	2041	1539	1998	1934	2325	2025	2014	2126.67	2214.67	0.960265	1823.67	2121.33	0.859679
NEK11-10	NEK11	x	TTACAATTCCTCTCCTCGTT	4378	4369	4398	4526	4537	4857	4821	4767	4607	4716	4495	3986	5785	4581	4984	4640	4731.67	0.980627	4399	5116.67	0.859739
BMPR1B-3	BMPR1B	x	ACGCAAGACCTTTGGACGGG	2735	2741	2752	2654	2834	3099	3050	2793	3127	2583	2701	3043	3264	3115	3306	2862.33	2990	0.957302	2775.67	3228.33	0.859783
TSSK3-3	TSSK3	x	CTCAACCATCTGACGGAAGA	1713	1508	1867	2261	1821	2066	1969	2573	2034	2173	1525	2340	2289	2543	2189	2049.33	2192	0.934915	2012.67	2340.33	0.859991
ACVR2A-10	ACVR2A	x	CGGTTCAACACCAGTTTGAT	2845	2589	2744	2873	3468	3489	3336	3170	3301	3339	3291	2979	3812	3630	3731	3276.67	3269	1.00235	3203	3724.33	0.86002
ILK-8	ILK	x	CAACGAGAATCACTCTGGAG	1428	1356	1255	1173	1212	1181	964	1052	1040	835	997	806	776	1168	1123	1188.67	1018.67	1.16688	879.333	1022.33	0.860124
SGK3-7	SGK3	x	TACCTCACAGAACATCAACC	1825	1763	1533	1442	1432	1507	1484	1887	1749	1383	1746	1606	1976	1784	1745	1460.33	1706.67	0.855664	1578.33	1835	0.860127
KIT-7	KIT	x	GTGTGAAACGCGCCTACCAT	4231	4208	4393	4075	3979	4218	3903	4040	4108	3807	4381	2925	4632	4453	3835	4090.67	4017	1.01834	3704.33	4306.67	0.860139
MAP3K5-1	MAP3K5	x	ACACCATTACCGAAGAGAAG	1310	1472	1412	1421	1266	1525	1627	1434	1476	1533	1276	1340	1154	2079	1590	1404	1512.33	0.928367	1383	1607.67	0.860253
MUSK-12	MUSK	x	TGACACCCGGTACAGCATCC	3310	3484	3251	3701	3747	3681	4029	3422	3901	3183	3001	2967	3461	3393	3782	3709.67	3784	0.980356	3050.33	3545.33	0.86038
RIOK3-10	RIOK3	x	TTTCAGGTAGGAGATGGAAT	2405	2580	2402	2793	2243	2375	2460	3118	2704	2479	2205	1931	2875	2627	2186	2470.33	2760.67	0.894832	2205	2562.67	0.860432
LRRK2-10	LRRK2	x	TGTGCCTCTGTTGATCGTCT	4153	4160	3684	3871	3895	3359	4555	4005	3862	4557	3602	3419	4462	4449	4542	3708.33	4140.67	0.895588	3859.33	4484.33	0.860626
IRAK4-12	IRAK4	x	GTATATGTTTACATGCCTAA	1331	1347	1332	1353	1202	1279	1554	1342	1181	1138	990	1822	1716	1354	1519	1278	1359	0.940397	1316.67	1529.67	0.860754
TSSK6-9	TSSK6	x	GGTCGCGCGCCTGAACTCCG	2781	3118	3113	2778	2695	2965	2323	2711	3107	3164	2015	1664	2609	2577	2763	2812.67	2713.67	1.03648	2281	2649.67	0.860863
IRAK2-8	IRAK2	x	GCGCGTCCATGTTGCGGCAC	3372	3035	3166	3247	3199	3395	3015	3126	3229	2984	2846	2789	3115	3748	3148	3280.33	3123.33	1.05027	2873	3337	0.860953
LATS1-4	LATS1	x	GACGCATCATAAAGCCTTGC	1995	1999	2203	2190	2371	2482	2299	2156	2628	2047	2170	2319	2427	2306	2857	2347.67	2361	0.994353	2178.67	2530	0.861133
CHEK1-10	CHEK1	x	TCTTCCATCAACTCATGGCA	1986	1945	1961	726	826	912	713	691	922	633	428	540	533	427	899	821.333	775.333	1.05933	533.667	619.667	0.861216
PLK3-3	PLK3	x	GCGAAAAACGCACGATGTGG	1125	1161	973	1112	1171	953	990	1264	1240	1019	1066	1091	1162	1148	1377	1078.67	1164.67	0.926159	1058.67	1229	0.861405
VRK2-7	VRK2	x	CGAAGTGACGTTGAGATCCT	3627	3457	3406	3375	3250	3323	3468	3373	3265	2724	3205	3252	3253	3874	3530	3316	3368.67	0.984366	3060.33	3552.33	0.861499
FGFR4-5	FGFR4	x	CTGAAGCACATCGTCATCAA	2131	2212	2159	1880	2427	2321	2144	2261	2339	2127	2170	1864	2588	2275	2288	2209.33	2248	0.9828	2053.67	2383.67	0.861558
EPHA6-14	EPHA6	x	CTGAAATGGATGAACATAAT	1839	2029	1963	2142	1954	2084	1993	2066	1798	1809	1525	1894	2029	2079	1960	2060	1952.33	1.05515	1742.67	2022.67	0.861569
NEK1-7	NEK1	x	CAGATTAAAGCCAAACTTCG	1962	2008	1875	1962	2366	2169	2083	2305	2339	1836	2132	2370	2257	2573	2526	2165.67	2242.33	0.965809	2112.67	2452	0.86161
EEF2K-3	EEF2K	x	CATGGCCAGCTCGGGGGGAC	2260	2409	2385	2555	2775	2880	2939	3191	2717	2714	2556	2413	3241	2672	3004	2736.67	2949	0.927998	2561	2972.33	0.861613
DYRK1A-11	DYRK1A	x	TGAAAGAAGACGATGCATAC	1697	2104	2192	2343	2396	2165	2434	2419	2503	2479	2008	2170	2448	2529	2749	2301.33	2452	0.938554	2219	2575.33	0.861636
DYRK3-11	DYRK3	x	TTGGTGGTCCCAATAATGGA	3055	2945	2691	2489	2772	2572	2910	2752	2766	1922	2750	2952	3136	2837	2874	2611	2809.33	0.929402	2541.33	2949	0.861761
DAPK3-5	DAPK3	x	CGCCTGTCATCCAGCCGGCG	1726	1682	1914	2018	1846	1673	2039	2028	2110	1548	1915	2237	2196	2028	2390	1845.67	2059	0.89639	1900	2204.67	0.861808
CHUK-4	CHUK	x	CATTGAGAGGCTGGTTTCCG	2201	2089	2151	2338	2314	2362	2612	2470	2277	2228	2125	2264	2298	2922	2458	2338	2453	0.953119	2205.67	2559.33	0.861813
PAK3-9	PAK3	x	GGTCTTGGTGCGATAACTGG	2180	2026	1897	1989	2514	2187	2261	2356	2202	1842	2477	2267	2623	2709	2308	2230	2273	0.981082	2195.33	2546.67	0.862042
PNCK-7	PNCK	x	GCACCTTGTAAGGCAATCGC	1565	1637	1646	2008	1777	1700	1540	1822	1723	1652	1632	1470	1786	2147	1581	1828.33	1695	1.07866	1584.67	1838	0.862169
MKNK1-11	MKNK1	x	GTCAGCTCTGGTGTGGTTAT	3662	3669	3910	3946	4038	4048	4064	4289	4200	3926	3429	4240	4093	4520	4834	4010.67	4184.33	0.958496	3865	4482.33	0.862274
EPHA3-14	EPHA3	x	TTGCAGGAACACTTGCCAAT	1694	1643	1354	1668	1606	1440	1820	1909	1782	1698	1653	1755	2240	1811	1870	1571.33	1837	0.85538	1702	1973.67	0.862354
MAST4-7	MAST4	x	CAGGTCTTACCCAGACGATA	1302	1374	1393	1139	1230	1038	1119	884	1152	777	887	1194	1130	999	1185	1135.67	1051.67	1.07987	952.667	1104.67	0.862402
GUCY2F-7	GUCY2F	x	GTGGTCAGGACGACCCCTAC	2542	2283	2391	2598	2166	2317	2463	2443	2398	1839	2453	2243	2611	2394	2571	2360.33	2434.67	0.969469	2178.33	2525.33	0.862592
MASTL-2	MASTL	x	ATAGTGAAGCCCATTAGCCG	2123	2268	2366	663	560	626	403	374	479	245	293	361	228	339	475	616.333	418.667	1.47213	299.667	347.333	0.862764
CSNK2A2-3	CSNK2A2	x	ACGAGGCTCACGTCCCGAGC	2268	2364	2187	2596	2225	2518	2130	2673	2136	2219	1884	2104	1988	2641	2565	2446.33	2313	1.05765	2069	2398	0.862802
ROR1-14	ROR1	x	TCATCGCGACACAAGTCACG	2123	2113	2096	2023	2110	2008	2197	1985	2346	1919	1784	1913	2216	1767	2526	2047	2176	0.940717	1872	2169.67	0.862805
DCLK3-9	DCLK3	x	GTCATCTAGTGAAAGCTCCT	985	919	1073	891	708	890	812	751	853	667	607	797	870	806	724	829.667	805.333	1.03022	690.333	800	0.862917
MAST4-21	MAST4	x	GTACCGCTGCCCGCCGAGTT	2182	2089	2181	2280	2381	2093	2337	2196	1978	2457	1649	2222	2620	2374	2339	2251.33	2170.33	1.03732	2109.33	2444.33	0.862948
EIF2AK1-1	EIF2AK1	x	ATATTCGGGGTCCGGGCCCT	2566	2472	2485	2649	2915	2621	2854	3023	3068	2907	2760	2707	3276	3058	3369	2728.33	2981.67	0.915036	2791.33	3234.33	0.863032
CSNK1G2-1	CSNK1G2	x	AGGCTCTTGTGCTCGCGGTA	2134	2433	2206	2562	2734	2853	2603	2608	2727	2350	2208	2419	2500	3200	2384	2716.33	2646	1.02658	2325.67	2694.67	0.863063
STRADB-6	STRADB	x	TGGGAGTATGCCGTGCAAGA	2896	2747	2595	3249	2987	3050	3345	3639	3081	3124	2939	2370	3103	3735	2933	3095.33	3355	0.922603	2811	3257	0.863064
CSNK1G3-17	CSNK1G3	x	TAAACTTGAGGTATACCATC	1262	1218	1384	1498	1128	1454	1388	1364	1339	1420	897	1664	1537	1534	1541	1360	1363.67	0.997311	1327	1537.33	0.863183
EPHA4-4	EPHA4	x	AGGGTATACCCCGCGAATGA	3007	3118	2904	3608	2990	3319	3550	3105	3317	3005	2957	3807	3519	3555	4243	3305.67	3324	0.994485	3256.33	3772.33	0.863215
RIOK1-12	RIOK1	x	CTGGCCCATAGGTACCACGG	2134	2119	2016	1282	1141	1212	1005	995	1073	505	931	855	861	718	1075	1211.67	1024.33	1.18288	763.667	884.667	0.863225
NEK9-3	NEK9	x	CTACATCCCCATCCGCGTCC	3337	3418	3726	3640	3800	4003	3690	4021	3868	2809	3857	3874	4149	3968	4093	3814.33	3859.67	0.988255	3513.33	4070	0.863227
STK4-3	STK4	x	CACAGACTTATGGATCGTTA	1514	1688	1517	1391	1368	1811	1829	1822	2116	1805	1259	1482	2000	1436	1830	1523.33	1922.33	0.79244	1515.33	1755.33	0.863274
DAPK2-10	DAPK2	x	TTGGACTCCTCATTGAGGCC	3656	3894	3574	3703	4012	4450	3871	4189	3950	3440	4140	3489	3701	4419	4701	4055	4003.33	1.01291	3689.67	4273.67	0.863349
PRKACA-1	PRKACA	x	AGGAGAACTCGAGTTTGACG	1272	1269	1255	1416	1427	1413	1306	1207	1102	903	1715	1209	1435	1486	1510	1418.67	1205	1.17732	1275.67	1477	0.863688
CHUK-7	CHUK	x	GCCTCTCAATGTGTTCTAGA	1050	1293	1106	1467	1181	1185	1624	1158	1431	1270	1159	1385	1233	1527	1655	1277.67	1404.33	0.909803	1271.33	1471.67	0.863873
STRADA-13	STRADA	x	TAAGTAAACCAGAGCGAATC	1173	1212	1246	1187	1041	1275	1189	1082	1093	1065	911	994	1110	1236	1092	1167.67	1121.33	1.04132	990	1146	0.863874
PTK7-2	PTK7	x	AGGTCCGGCCACGCAATGCA	3076	2951	3135	3703	3112	2983	3030	2966	3238	3204	2639	3025	3780	3572	2913	3266	3078	1.06108	2956	3421.67	0.863906
NonTargetingControlGuideForHuman_0035	NonTargetingControlGuideForHuman_0035	n	GTGCGATGTCGCTTCAACGT	3823	3699	4269	4446	4731	4754	4660	4547	4797	4278	4768	3901	4901	5018	5066	4643.67	4668	0.994787	4315.67	4995	0.863997
SRPK2-6	SRPK2	x	GGCTGTCTCCGTATAATGCT	1831	1867	1974	1787	1767	1816	2025	1939	1581	1561	1370	1725	1947	1801	1640	1790	1848.33	0.96844	1552	1796	0.864143
CDK3-1	CDK3	x	ATCCAGTCTGATCTTCTTCA	1901	2116	1748	1595	1913	1691	1735	1776	1739	1579	1728	1370	1639	2008	1765	1733	1750	0.990286	1559	1804	0.864191
CLK1-5	CLK1	x	ATTTGCAGCGCTTGTTCTCC	3458	3741	3698	3353	3762	3350	3275	3948	3655	3192	3560	3567	3908	4439	3592	3488.33	3626	0.962033	3439.67	3979.67	0.86431
TTN-11	TTN	x	CATTCCCAAAGCGGTCCGGG	3071	2909	3094	3499	3394	3766	3436	3481	3550	3033	3702	2701	3358	3962	3595	3553	3489	1.01834	3145.33	3638.33	0.864498
IRAK2-10	IRAK2	x	GTCCACAAGTTGCTGGACGG	1162	1281	1183	1302	1166	1056	1250	1142	1142	1469	666	976	1192	1229	1177	1174.67	1178	0.99717	1037	1199.33	0.864647
ROR1-4	ROR1	x	AGTTTCATCGCAGTACGGGA	2494	2268	2722	2312	2363	2607	2364	2164	2868	1885	2325	2564	3080	2313	2441	2427.33	2465.33	0.984586	2258	2611.33	0.864692
MAP3K2-7	MAP3K2	x	TACACCAGGTTGCCCGGAAT	3055	2996	3039	2623	2509	2639	2805	2492	2809	1805	2688	2046	2512	2502	2548	2590.33	2702	0.958673	2179.67	2520.67	0.864718
HIPK3-4	HIPK3	x	CGCTTCAATCCACATCGCTG	1428	1428	1428	1615	1407	1440	1411	1418	1467	1074	1159	1667	1411	1442	1657	1487.33	1432	1.03864	1300	1503.33	0.864745
EPHB4-2	EPHB4	x	AGGCGGGAAACCACGCTCCG	1407	1610	1495	1773	1759	1914	1651	1784	1749	1481	1356	1749	1844	1683	1776	1815.33	1728	1.05054	1528.67	1767.67	0.864794
CSNK2A2-8	CSNK2A2	x	TACCAACTGGTTCGAAAACT	1938	1861	1861	1894	2038	2084	2139	1912	2064	1579	2346	1885	2248	2309	2161	2005.33	2038.33	0.98381	1936.67	2239.33	0.864841
BMPR1B-2	BMPR1B	x	ACCAGACCTCGATACAGCAT	2263	2385	2121	2096	2455	2205	2498	2324	1890	2041	2267	1797	2322	2485	2251	2252	2237.33	1.00656	2035	2352.67	0.864976
RPS6KB1-13	RPS6KB1	x	GTACTTGGTAAAGGGGGCTA	2454	2610	2548	2338	2519	2344	2679	2725	2631	1943	2732	2522	2910	2502	2908	2400.33	2678.33	0.896204	2399	2773.33	0.865024
CDK3-2	CDK3	x	CAACTCACCGGACGATGTTG	1847	1733	1845	1680	1350	1963	1443	1597	1526	1420	1152	921	1174	1449	1414	1664.33	1522	1.09352	1164.33	1345.67	0.865246
STRADA-4	STRADA	x	CCATGTGGTGGATGTAGTCG	1962	1897	2132	1824	1987	2039	1890	1912	2139	1793	1815	1919	1915	2096	2376	1950	1980.33	0.984683	1842.33	2129	0.865351
KALRN-2	KALRN	x	AATACGTCACGAGTTTCCGC	1017	946	1155	835	1084	1033	920	1068	1086	1138	807	1140	1118	1087	1360	984	1024.67	0.960312	1028.33	1188.33	0.865358
NRBP2-6	NRBP2	x	GCAACTTCACGATGTTCGGG	1965	1778	2005	2028	1969	1628	1817	2397	1985	1962	1704	1479	2125	1798	2022	1875	2066.33	0.907404	1715	1981.67	0.865433
LATS1-12	LATS1	x	TCTGCTCTCGTCGAGGATCT	3017	3121	3304	2443	2711	3037	3147	2877	3288	2797	2311	3301	3417	2854	3445	2730.33	3104	0.879618	2803	3238.67	0.86548
PRKG2-7	PRKG2	x	GGTCGACTAGAGGTGTTCCA	1361	1206	1415	1510	1517	1208	1496	1394	1388	1160	1259	1167	1566	1283	1293	1411.67	1426	0.989949	1195.33	1380.67	0.865765
MTOR-9	MTOR	x	TCGAATGACGTTAAGGAACG	1533	1487	1699	2049	1933	1919	1724	2044	1837	2020	1421	1716	2108	2018	1830	1967	1868.33	1.05281	1719	1985.33	0.86585
TRPM7-5	TRPM7	x	GCAAATCTTTCGAGATGATC	1815	1649	1439	1787	1829	1686	1952	1893	1801	1631	1942	1897	2679	1879	1759	1767.33	1882	0.939072	1823.33	2105.67	0.865917
MOK-11	MOK	x	TCAAAAATCCACGATGTCAT	3007	2837	2989	3477	3833	3985	3892	3777	3862	3259	3177	4149	3976	4012	4234	3765	3843.67	0.979533	3528.33	4074	0.866061
MAP4K3-10	MAP4K3	x	TTTGTCCCGCCGGAACCCGC	1326	1254	1200	1362	1245	1404	1432	1280	1506	1151	800	1622	1294	1541	1290	1337	1406	0.950925	1191	1375	0.866182
GUCY2D-9	GUCY2D	x	GTTTGGATCGAACCAGCACG	985	1218	1249	1017	1135	1217	1332	965	1135	1040	1235	1073	1575	1006	1284	1123	1144	0.981643	1116	1288.33	0.866235
MAST2-6	MAST2	x	TACCCGATAGAGAGCTGGCC	3310	3184	3022	3793	3698	3708	3862	3568	4059	3642	4012	3340	3894	4317	4477	3733	3829.67	0.974758	3664.67	4229.33	0.866488
MAP3K1-1	MAP3K1	x	AGCCTTTGGCTGGATCACGA	1460	1445	1539	1425	1540	1606	1472	1445	1335	1224	1290	1355	1294	1429	1742	1523.67	1417.33	1.07502	1289.67	1488.33	0.866517
PRKD3-9	PRKD3	x	TCCGTGTTCAAGTCCTAAGA	1705	1547	1544	1377	1371	1400	1458	1320	1739	1282	1442	1379	1774	1188	1773	1382.67	1505.67	0.918309	1367.67	1578.33	0.866526
PDK2-2	PDK2	x	CAACGACGTGGTGCCCACCA	2859	2837	2945	2989	2690	2836	2878	3083	3078	2751	2439	2573	3030	3251	2676	2838.33	3013	0.942029	2587.67	2985.67	0.866696
MYO3B-1	MYO3B	x	ACAAAGCGGATCACTGTGTA	1565	1691	1627	2066	1583	2209	2200	1638	1952	1548	1539	2155	2117	2032	1898	1952.67	1930	1.01174	1747.33	2015.67	0.866876
CSNK1G3-12	CSNK1G3	x	GCACGACCTAGTGGTCGATC	2064	2221	2223	1831	1805	1972	1846	2001	2057	1398	1432	2288	2210	1767	1926	1869.33	1968	0.949864	1706	1967.67	0.867017
PDK4-4	PDK4	x	CGCTTCGTGCTGCGCAGCGC	1965	1999	2079	2074	2294	1968	2440	2541	2412	2216	2142	2364	2465	2550	2738	2112	2464.33	0.857027	2240.67	2584.33	0.867019
DCLK1-1	DCLK1	x	AACGGAGATCGATACTTCAA	2303	2319	2396	2331	2169	2129	2150	2210	1969	1343	2701	1725	2108	2353	2192	2209.67	2109.67	1.0474	1923	2217.67	0.867128
CDK17-9	CDK17	x	GAGACCTTCGACTCATTGGT	2309	2295	2261	1977	2031	2151	2182	1855	2408	2797	1532	1561	2342	1781	2667	2053	2148.33	0.955625	1963.33	2263.33	0.867452
ACVR1C-3	ACVR1C	x	ACATGCTCCTTCTGTTTGGC	4657	4423	4523	5262	5140	4683	5420	6155	5141	4759	5372	4840	5747	5888	5623	5028.33	5572	0.902429	4990.33	5752.67	0.867482
SGK1-9	SGK1	x	CTTATCAGAGGCATGTAGCA	2572	2011	2151	2783	2524	2344	2758	2638	2690	2540	2294	2722	2878	2573	3258	2550.33	2695.33	0.946203	2518.67	2903	0.867608
RPS6KB1-7	RPS6KB1	x	CGAAGTAGCTCAAAACATTC	765	844	808	775	762	774	914	827	751	756	904	900	811	1056	1083	770.333	830.667	0.927368	853.333	983.333	0.867797
MAP3K9-8	MAP3K9	x	TAGGCAGCCGAGAAGCGCTC	899	1032	833	937	841	984	1104	968	1171	741	649	1118	1069	958	863	920.667	1081	0.851681	836	963.333	0.86782
BUB1-9	BUB1	x	CCGCCCAGGCAATGTACAGA	2805	2804	2956	3303	3089	3198	3187	3376	3173	3082	2574	3192	3021	3796	3377	3196.67	3245.33	0.985004	2949.33	3398	0.867962
PRKACB-20	PRKACB	x	TGTGAAAACATTTCACCCCC	3337	3292	2984	2989	3238	3167	3491	3340	3334	3369	3723	3137	3841	4100	3844	3131.33	3388.33	0.924152	3409.67	3928.33	0.867968
LRRK1-1	LRRK1	x	AGGGGCAAGCGCACGATGAC	1729	1718	1715	2414	2097	2281	2133	2259	2129	2191	1860	1879	2658	2157	2017	2264	2173.67	1.04156	1976.67	2277.33	0.867974
BRAF-5	BRAF	x	GACGCCTCTTCCTGTGGTAT	3444	3501	3745	3914	3790	4164	4076	4271	4183	3437	3785	3825	4321	4368	4036	3956	4176.67	0.947167	3682.33	4241.67	0.868134
PSMD6-18	PSMD6	p	TGCCGTGCGCGACGAGCTGA	6354	6063	6075	2193	2396	2084	1870	1857	1965	1141	1380	1449	1833	1334	1406	2224.33	1897.33	1.17235	1323.33	1524.33	0.868139
BLK-2	BLK	x	ACTACACCGCTATGAATGAT	2233	2283	2496	2793	2598	2366	2714	2351	2490	2283	1942	2091	2872	2265	2138	2585.67	2518.33	1.02674	2105.33	2425	0.868179
CSNK2A3-4	CSNK2A3	x	AGGCGGGGGTTCGTGACACA	1240	1287	1371	1515	1721	1024	1198	1399	1109	1659	1176	1085	1514	1527	1474	1420	1235.33	1.14949	1306.67	1505	0.868217
NTRK2-18	NTRK2	x	TTATAGAACCACTGAAGCGC	411	503	601	408	593	537	391	496	699	334	745	412	439	667	611	512.667	528.667	0.969735	497	572.333	0.868375
STK16-3	STK16	x	ATGCATGTCGGCTTCTCGCT	4373	4480	4299	4745	4360	4871	5390	4778	4347	4266	4644	4537	5501	4815	5162	4658.67	4838.33	0.962866	4482.33	5159.33	0.868781
NEK5-9	NEK5	x	GTGATTAAGGCCATCGGGCA	1090	1009	885	1127	1087	975	961	1472	1175	998	793	1258	963	1344	1202	1063	1202.67	0.883869	1016.33	1169.67	0.868909
TNK2-6	TNK2	x	GAGCCCTGGATCGGCCTCAA	1323	1670	1467	1299	1281	1288	1361	1288	1641	1126	1290	1482	1689	1321	1476	1289.33	1430	0.901632	1299.33	1495.33	0.868926
CAMK2A-9	CAMK2A	x	GTTTGAAGATATCGTGGCCC	4652	4600	4718	4684	4483	4759	4981	4729	4797	4771	5109	4446	5536	5441	5510	4642	4835.67	0.95995	4775.33	5495.67	0.868927
MST4-15	MST4	x	TCACAAAATTAGAGCGCATT	1812	1933	1834	2154	1846	1941	2255	2150	1975	1781	1677	2701	2281	2655	2152	1980.33	2126.67	0.931191	2053	2362.67	0.868933
PKN2-1	PKN2	x	AATTTCCAGTTCACGTGACT	2607	2837	2884	2975	3409	3144	3187	3609	3209	3057	3164	3383	3604	3592	3855	3176	3335	0.952324	3201.33	3683.67	0.869062
TAOK3-3	TAOK3	x	CAGCACCCCTTTACGCATGA	3036	3187	2871	3259	3598	2912	3199	3449	3370	3963	3246	2670	4210	3267	3889	3256.33	3339.33	0.975145	3293	3788.67	0.869171
PTK6-9	PTK6	x	CTTCAAGTCCCGGACGGACG	2121	2020	1889	2164	1698	1838	1914	2405	1683	1701	1746	1906	2284	2170	1703	1900	2000.67	0.949683	1784.33	2052.33	0.869417
MAST1-5	MAST1	x	CAGAACGCTGTCGGGTTCGT	1573	1356	1379	1459	1087	1360	1172	1291	1230	927	1176	1194	1162	1639	990	1302	1231	1.05768	1099	1263.67	0.869691
PDK1-12	PDK1	x	TAGGTATATCCAGAGTCTTC	2896	2993	2526	2674	2862	3162	2951	2999	2933	2445	2836	2989	3168	2814	3527	2899.33	2961	0.979174	2756.67	3169.67	0.869702
TIE1-7	TIE1	x	CTTCTTTCGGCTCATCGTGC	2252	1984	2060	2137	2171	2031	2215	2139	2182	2261	1773	1922	2500	2032	2316	2113	2178.67	0.969859	1985.33	2282.67	0.869743
MAPKAPK3-4	MAPKAPK3	x	CCGGGTCCGCCGGGTGCAAC	3200	3361	2975	2868	2632	2795	3313	3463	3212	2121	2867	3467	3256	3115	3349	2765	3329.33	0.830497	2818.33	3240	0.869856
BRAF-1	BRAF	x	ACCATACCCAATAGAGTCCG	1672	1787	1726	1790	1803	1928	1922	1811	1680	1796	1984	1691	2131	2045	2113	1840.33	1804.33	1.01995	1823.67	2096.33	0.869932
MAPK10-3	MAPK10	x	ATCTAAAGCCTATTGGCTCT	1793	1975	1649	1863	2455	1977	2203	2169	2090	2167	2653	1612	2430	2617	2345	2098.33	2154	0.974157	2144	2464	0.87013
MAP3K19-13	MAP3K19	x	GTAACTGTCATCAAATCAGT	1468	1637	1784	1656	1713	1914	1955	1806	1844	1328	1642	1997	1959	2137	1612	1761	1868.33	0.942551	1655.67	1902.67	0.870182
DDR2-5	DDR2	x	CGGACAAATCTGGCTACAAT	1224	1137	1249	1175	1557	1512	1525	1356	1060	1132	1069	1925	1856	1618	1267	1414.67	1313.67	1.07688	1375.33	1580.33	0.870281
MKNK1-12	MKNK1	x	TCGCAGATGGTGACAGGAGG	2252	2011	2347	2181	2077	2080	2244	2383	2257	2289	1804	1888	2263	2448	2161	2112.67	2294.67	0.920686	1993.67	2290.67	0.870343
MAP3K1-2	MAP3K1	x	ATTTCACTGTGCGACCTGAT	1664	1942	1693	1846	1905	1847	1864	2023	1667	1585	2325	1452	2427	1855	1878	1866	1851.33	1.00792	1787.33	2053.33	0.870455
ABL2-14	ABL2	x	GTCCATCTCGCTCAGGTACG	2773	2993	3036	2863	3176	3354	2960	3072	3360	2696	2767	3240	2977	3681	3340	3131	3130.67	1.00011	2901	3332.67	0.870474
CAMK2B-12	CAMK2B	x	TACCAGCTCTACGAGGATAT	2282	2068	2019	1914	1800	1968	1937	2028	1955	1705	1570	1525	1642	2045	1827	1894	1973.33	0.959797	1600	1838	0.870511
EPHA7-3	EPHA7	x	AGCGGAGTGTCGAGCTTTCC	655	661	775	889	739	742	783	710	715	545	800	767	934	711	781	790	736	1.07337	704	808.667	0.870569
CSNK1G2-4	CSNK1G2	x	CTTCTTGCCGACGCGGAAGT	3173	2676	2998	3266	2918	3319	2980	3289	3192	2919	2567	3422	3291	3162	3779	3167.67	3153.67	1.00444	2969.33	3410.67	0.870602
STK10-2	STK10	x	CCGACTTGGCGATCTTTAGC	3036	2619	2749	3038	3169	3247	3935	2931	3393	2788	3329	3331	3540	3545	3767	3151.33	3419.67	0.921532	3149.33	3617.33	0.870623
CSNK2A3-5	CSNK2A3	x	GAAAGCTACGACTAATAGAC	1238	1191	1128	1170	1652	1284	1452	1274	1414	1099	1483	1234	1356	1344	1683	1368.67	1380	0.991787	1272	1461	0.870637
CIT-5	CIT	x	CGAAGTCCTTTGCCGAAGGC	1490	1634	1478	1945	1465	1740	1642	1662	1805	1576	1728	1579	2005	1568	2034	1716.67	1703	1.00803	1627.67	1869	0.870876
IKBKE-4	IKBKE	x	CATGGACGACAACTCGCTGC	1023	1128	1180	1212	1481	903	1119	1329	1109	921	1263	964	1344	1144	1126	1198.67	1185.67	1.01096	1049.33	1204.67	0.871057
TBCK-9	TBCK	x	CTCTTATGAGAGGTTTAACC	1152	1272	1285	1163	1102	1105	1137	1142	1171	995	1087	1073	1197	1084	1341	1123.33	1150	0.976812	1051.67	1207.33	0.871066
PRKCD-1	PRKCD	x	AGAAGAAGACCGGAGTTGCT	1882	1811	1577	1753	1647	1744	1838	1630	1663	1441	1480	1476	1525	1994	1527	1714.67	1710.33	1.00253	1465.67	1682	0.871383
RPS6KC1-6	RPS6KC1	x	GGCAGTTTAAAGCCGAAGCT	2709	2885	2854	3298	3048	3207	3421	3357	3258	3017	3081	3076	3701	3444	3383	3184.33	3345.33	0.951873	3058	3509.33	0.871391
SIK2-4	SIK2	x	CCCCCAGGCATCCAACGTGG	1817	1727	1917	2079	2071	1870	1998	2250	2457	1766	2636	2116	2389	2675	2413	2006.67	2235	0.897837	2172.67	2492.33	0.87174
MYLK-2	MYLK	x	CACAACTTCTAAATCGCGAA	835	736	951	1073	1033	841	920	1204	1371	1004	1414	815	1072	1270	1366	982.333	1165	0.843205	1077.67	1236	0.871899
MYLK3-6	MYLK3	x	GACAAGGAGCATCGTCCAGC	1463	1374	1277	1595	1414	1516	1519	1733	1148	1665	1380	1491	1484	1859	1858	1508.33	1466.67	1.02841	1512	1733.67	0.87214
BRSK2-3	BRSK2	x	CAGTCGGGCGGGATAAAGTG	4507	4573	4200	4284	4790	4956	5078	4078	5125	4673	4827	4007	5226	5153	5108	4676.67	4760.33	0.982424	4502.33	5162.33	0.872151
CSNK1G3-20	CSNK1G3	x	TTCTATAAGCAGTTAGGATC	2075	1909	2159	2275	1967	2142	2296	2348	2720	1968	1773	2385	2468	2109	2447	2128	2454.67	0.86692	2042	2341.33	0.872153
SRPK1-10	SRPK1	x	TGTGATCCGAAAGTTAGGCT	1544	1440	1638	1146	1491	1011	1303	1334	1112	979	869	1255	1238	1165	1154	1216	1249.67	0.973059	1034.33	1185.67	0.872364
HCK-9	HCK	x	GTGGGATCCGGCACGTACAC	2123	2191	2267	2295	2256	2366	2504	2752	2379	2265	2246	2413	2465	2980	2492	2305.67	2545	0.905959	2308	2645.67	0.87237
BMPR2-5	BMPR2	x	CTCTGGTACGGATTCCCCTG	3933	3732	4313	4016	3859	4119	4339	4184	4239	3458	4250	3962	4151	4839	4387	3998	4254	0.939821	3890	4459	0.872393
ARAF-1	ARAF	x	ACGAAAGACGGTCACTGCCT	1986	1888	1914	2086	2023	2008	2431	2145	2356	2038	1894	2025	2512	1991	2325	2039	2310.67	0.882429	1985.67	2276	0.872437
DAPK2-2	DAPK2	x	ACTTCTTCACGATGGCAAAC	1090	1080	1075	1270	1118	1029	1256	1163	1266	860	1283	973	1315	1246	1010	1139	1228.33	0.927273	1038.67	1190.33	0.872585
STRADB-8	STRADB	x	TTCTCTTTGGAGCCGTGAGA	2674	2526	2738	2640	2307	2558	2729	2877	2661	2301	2253	2328	2448	2485	2953	2501.67	2755.67	0.907826	2294	2628.67	0.872686
STK25-6	STK25	x	CCTGGTTGGCAAATCCCCGG	1264	1392	1288	1319	1133	1436	1291	1220	1398	903	1121	1609	1186	1280	1697	1296	1303	0.994628	1211	1387.67	0.872688
AATK-4	AATK	x	CCCCAGGGGACGTCGACGGG	682	796	700	595	711	845	649	781	873	790	731	955	1016	992	829	717	767.667	0.933999	825.333	945.667	0.872753
MUSK-8	MUSK	x	GAACTTCTCCCCATGCTTAT	2921	3017	2873	2496	2770	2921	2930	2741	3146	3069	2950	2507	3273	3372	3123	2729	2939	0.928547	2842	3256	0.87285
MINK1-5	MINK1	x	CTCTACGCCGGGAGTTTCTC	1318	1143	1299	1136	1059	1149	1443	1326	1093	756	866	1461	1399	1222	911	1114.67	1287.33	0.865873	1027.67	1177.33	0.872877
CDK16-12	CDK16	x	TTACTAGGCTGACACGACGG	1651	1715	1704	1758	1862	2057	2010	2307	2070	1616	1287	2316	1695	2262	2022	1892.33	2129	0.888837	1739.67	1993	0.872888
ACVR2A-7	ACVR2A	x	CCACATATTCGTTAAGCAAC	1820	1829	2121	2552	2268	2406	2206	2790	2540	2209	2715	2246	2389	3162	2662	2408.67	2512	0.958864	2390	2737.67	0.873006
STK24-9	STK24	x	GGCTCACTCCCCGGTGCAGT	3449	3250	3133	3288	3202	3140	3357	3755	4160	3541	3181	3137	3434	3823	4036	3210	3757.33	0.854329	3286.33	3764.33	0.873019
DCLK2-2	DCLK2	x	CAGCACCAGGAGTATCGAGC	838	847	968	852	1095	756	821	805	1040	734	997	621	861	877	956	901	888.667	1.01388	784	898	0.873051
LIMK1-3	LIMK1	x	ATCGTGAGGGTCATGCTCGA	2067	2032	1894	2576	2258	2174	2495	2530	2225	2742	2160	2322	2503	3013	2758	2336	2416.67	0.966621	2408	2758	0.873096
CAMK1G-2	CAMK1G	x	CATGACCAGGTAGTAGTGGG	3039	2855	2876	3171	3186	3341	3573	3281	3603	2619	3005	2719	3068	3234	3253	3232.67	3485.67	0.927417	2781	3185	0.873155
WNK4-7	WNK4	x	GCCGTGGACGTGTACGCGTT	1858	1826	1859	1979	1944	1870	1963	2180	1900	1763	1487	1858	2093	1964	1793	1931	2014.33	0.95863	1702.67	1950	0.873162
GSK3B-10	GSK3B	x	TTTGGCTCGACTATAGTGTC	4059	3858	3472	3829	3836	4025	4417	4341	4288	3118	4571	4028	4596	4107	4715	3896.67	4348.67	0.89606	3905.67	4472.67	0.87323
FGFR1-13	FGFR1	x	TGAACTCCACGTTGCTACCC	3734	3882	3690	3485	3833	3878	3798	3731	3799	3002	3788	3140	3285	3989	4095	3732	3776	0.988347	3310	3789.67	0.873428
TAOK3-10	TAOK3	x	TTCATTAGACTGTAACGTTG	1519	1365	1282	1112	1302	1118	1326	1684	1142	1028	1556	715	1367	1327	1083	1177.33	1384	0.850674	1099.67	1259	0.873445
MYLK2-3	MYLK2	x	AGCCTTGGGCTTCTTGACGC	2671	2274	2548	2440	2056	2129	2700	2142	2638	2304	1901	2055	2061	2614	2492	2208.33	2493.33	0.885695	2086.67	2389	0.873448
PNCK-12	PNCK	x	TCCTCCAGAGCGACGATGTT	1640	1559	1456	1481	1491	1109	1665	1442	1634	1356	1107	1161	1364	1297	1488	1360.33	1580.33	0.860789	1208	1383	0.873463
STK31-10	STK31	x	GTCGACATCAGTGTCCGTTT	3592	3582	3257	2921	3268	3198	3424	2934	3288	2632	2898	2710	3056	2820	3555	3129	3215.33	0.973149	2746.67	3143.67	0.873714
MELK-20	MELK	x	TTGTAATCTTGCATGATCCA	4378	4489	4363	4866	4253	4316	4555	4512	4420	4180	3419	3919	3630	4591	4961	4478.33	4495.67	0.996144	3839.33	4394	0.873767
BMPR2-10	BMPR2	x	GTATACACTCACCTCGCTTA	1286	1490	1608	1690	1317	1758	1233	1421	1568	1447	1159	1622	1508	1774	1556	1588.33	1407.33	1.12861	1409.33	1612.67	0.873915
RPS6KA5-6	RPS6KA5	x	GGCACCAGATATTGTCAGAG	2531	2643	2551	2793	3110	2925	2927	2793	2822	2543	2625	2798	2852	2942	3321	2942.67	2847.33	1.03348	2655.33	3038.33	0.873944
GSG2-5	GSG2	x	GCGGGTTTGGTGGACCATCC	2395	2391	2418	2210	2161	2044	2440	2329	2165	1903	1584	2343	2374	2404	1892	2138.33	2311.33	0.925151	1943.33	2223.33	0.874063
ROCK2-6	ROCK2	x	TAGTAGGTAAATCCGATGAA	1624	1685	1710	2137	2048	2066	1563	2034	1686	1652	2380	1667	2008	2292	2220	2083.67	1761	1.18323	1899.67	2173.33	0.87408
FGR-6	FGR	x	GATCCCAGTCCCGGATGGAC	2311	1933	2096	1938	1880	1941	1759	1990	2290	1628	1825	1816	1745	1896	2387	1919.67	2013	0.953635	1756.33	2009.33	0.874088
EPHA8-6	EPHA8	x	GATCTCAGCATAGACGCGCC	1750	1742	1735	1846	2135	1874	1852	1993	2182	1830	1725	1688	1663	2055	2280	1951.67	2009	0.971462	1747.67	1999.33	0.874125
CLK1-13	CLK1	x	TGCTACTATGGTTCTGATAC	5506	5976	5752	5612	5721	5358	6194	5881	6444	5778	5037	5068	5908	6034	6228	5563.67	6173	0.901291	5294.33	6056.67	0.874133
CDK4-8	CDK4	x	CTCACCTTGATCGTTTCGGC	991	748	1004	935	1036	1078	926	1166	935	820	918	909	1022	1019	987	1016.33	1009	1.00727	882.333	1009.33	0.874174
GUCY2D-5	GUCY2D	x	CGTAGAGGGCATCCGCGGCG	1211	1239	1266	1251	1345	1167	1332	1291	1086	1022	1166	1203	1274	1358	1247	1254.33	1236.33	1.01456	1130.33	1293	0.874194
NEK4-2	NEK4	x	AATATTTACGCTACTGATTG	1772	1814	1999	1780	2043	1950	1949	2364	1880	1848	1628	2416	2096	2346	2297	1924.33	2064.33	0.932181	1964	2246.33	0.874314
PASK-10	PASK	x	GGCCCCTGTGAGCGGCTACC	2346	2197	2344	2977	2662	2460	2562	2549	2910	2598	2708	2167	2705	2804	3038	2699.67	2673.67	1.00972	2491	2849	0.874342
CDK7-2	CDK7	x	ATCTATGTCCAAGTTTGATC	1809	1556	1724	1515	1673	1664	1695	1556	1595	1294	1470	1515	1844	1327	1722	1617.33	1615.33	1.00124	1426.33	1631	0.874515
EIF2AK4-9	EIF2AK4	x	GCTATAGTCCGTAATCTTGA	1340	1296	1348	1379	1488	1990	1154	1445	1224	1102	1387	1164	1180	1801	1196	1619	1274.33	1.27047	1217.67	1392.33	0.874551
DYRK2-8	DYRK2	x	CTCCTTACCGGTCGGGTAGG	2985	3089	2959	3489	3808	3390	3588	3566	3245	3256	3785	2631	4034	3444	3581	3562.33	3466.33	1.02769	3224	3686.33	0.874582
ROR2-9	ROR2	x	TGGTTCACGACTGCGAATCC	4746	4570	4272	4174	3966	4070	4228	3807	4091	3590	4419	3516	4573	3948	4656	4070	4042	1.00693	3841.67	4392.33	0.87463
WNK2-2	WNK2	x	ATTTGGCACAATGGTCCGGC	1874	1930	1977	2453	1836	2227	2574	1979	1975	2206	1925	2046	2535	2428	2099	2172	2176	0.998162	2059	2354	0.874681
VRK2-1	VRK2	x	AACGTCACTTCGTCTGGACA	3970	3879	4084	4407	4053	4092	4517	4325	4794	4091	3743	4062	4289	4287	5023	4184	4545.33	0.920505	3965.33	4533	0.87477
MAP4K4-16	MAP4K4	x	TCGGTCAGCAGGCTCGTAGT	1374	1422	1473	1510	1583	2039	1654	1424	1499	1631	1232	1776	1853	1530	1920	1710.67	1525.67	1.12126	1546.33	1767.67	0.874788
MOK-2	MOK	x	CGGAATACATCTCCACCCGC	2263	2134	2140	2105	1977	1870	1838	2006	2228	1683	1746	1891	1821	2099	2161	1984	2024	0.980237	1773.33	2027	0.874856
MARK1-4	MARK1	x	GTCATGGAATACGCGAGTGG	1863	1954	1892	2110	2235	2071	2039	1876	1785	1720	2132	1713	1871	2116	2373	2138.67	1900	1.12561	1855	2120	0.875
PLK1-2	PLK1	x	AGCCGGCGGCGCTATGTGCG	1651	1481	1575	160	138	210	155	160	128	125	76	149	149	115	136	169.333	147.667	1.14673	116.667	133.333	0.875
CAMKK2-10	CAMKK2	x	GCATACCCGTGATGGAGACG	2462	2194	2441	2392	2655	2769	2682	2535	2251	2041	2691	1955	2421	2695	2526	2605.33	2489.33	1.0466	2229	2547.33	0.875033
RAF1-9	RAF1	x	GTAAAAAAGCACGCTTAGAT	1549	1499	1564	1734	1754	1977	1887	1871	1844	1757	1501	1743	1710	1798	2206	1821.67	1867.33	0.975544	1667	1904.67	0.875219
NEK1-4	NEK1	x	AGGTTTATCTGGCAAGACTG	2292	2370	2300	2610	2688	2455	2390	2896	2599	2779	1901	2019	2600	2760	2294	2584.33	2628.33	0.983259	2233	2551.33	0.875229
CDC42BPB-3	CDC42BPB	x	ATCTCCGGCGAGATGTAGTC	2148	1808	2099	2120	2153	2218	2609	2378	1923	1689	2270	2934	2547	2712	2616	2163.67	2303.33	0.939363	2297.67	2625	0.875302
MAPK12-10	MAPK12	x	TGTGGATGATGCCGGCAGCG	3084	2885	2923	3363	3125	3618	3325	3444	3511	3403	2863	3461	3188	4151	3773	3368.67	3426.67	0.983074	3242.33	3704	0.87536
NUAK2-5	NUAK2	x	CTGGGGCTACGCCACCCGAG	1455	1514	1412	1559	1506	1641	1730	1659	1434	1267	1632	1512	1672	1497	1870	1568.67	1607.67	0.975741	1470.33	1679.67	0.875372
STRADA-9	STRADA	x	GCAATAAAAGTGGCTCGATA	1071	1158	1335	1005	1345	1140	1011	1079	1165	1249	862	1085	1033	1297	1321	1163.33	1085	1.0722	1065.33	1217	0.875377
ACVR2A-13	ACVR2A	x	TGCCACTTATGTTAATTGCG	1527	1508	1462	2113	1782	1843	1873	1982	1768	1677	1880	1525	2067	2143	1595	1912.67	1874.33	1.02045	1694	1935	0.875452
CDK15-14	CDK15	x	TGGATGCTGAGACATATACT	3092	2984	2749	3004	2805	3645	2989	2893	3258	2271	2815	3434	3376	3074	3281	3151.33	3046.67	1.03435	2840	3243.67	0.875552
FGFR4-1	FGFR4	x	CCAGGGAGCCCGACGCGTAC	2284	2197	2407	2501	2542	2285	2253	2454	2464	2424	2322	1509	2105	2949	2090	2442.67	2390.33	1.02189	2085	2381.33	0.87556
EIF2AK3-9	EIF2AK3	x	TCGTCTGGTTCCGGACCCCG	2631	2732	2918	3210	2923	2880	2837	2850	3166	2944	2436	2585	2816	3068	3213	3004.33	2951	1.01807	2655	3032.33	0.875563
RPS6KA2-10	RPS6KA2	x	GCGGCCGCATTACCTCGAGC	1243	1293	1133	1277	1056	1190	1099	1066	1152	939	931	1197	1309	1073	1120	1174.33	1105.67	1.0621	1022.33	1167.33	0.875785
PDGFRA-1	PDGFRA	x	AGCCAGGCATCGCACGGCGA	652	518	618	702	729	546	824	678	784	511	707	640	732	758	631	659	762	0.864829	619.333	707	0.876002
BUB1B-8	BUB1B	x	GCTCCAATCATCCGTGTAGG	2776	2876	3588	2013	2135	2075	1651	1944	1972	1490	1766	1388	1798	1927	1575	2074.33	1855.67	1.11784	1548	1766.67	0.876226
RAF1-8	RAF1	x	GCAGTTTGGCTATCAGCGCC	1659	1867	1712	1935	1926	2236	1770	1733	1696	1649	1670	1658	1903	1923	1853	2032.33	1733	1.17273	1659	1893	0.876387
GSK3B-7	GSK3B	x	GGATCCAACAAGAGGTTCTG	1522	1583	1533	1527	1598	1552	1478	1600	1713	1371	1828	1519	1748	1740	1895	1559	1597	0.976205	1572.67	1794.33	0.876463
PAN3-1	PAN3	x	AGTATGTGGAGTAATCTTGG	1278	1167	1282	1561	1263	1319	1312	1242	1273	1395	1066	1500	1364	1574	1581	1381	1275.67	1.08257	1320.33	1506.33	0.876521
DCLK1-28	DCLK1	x	TTTCTAGTTAATGGAACCCC	674	745	631	743	742	832	847	884	948	995	773	597	1013	769	916	772.333	893	0.864875	788.333	899.333	0.876575
ACVR2B-10	ACVR2B	x	GGGGTGGCTCGTACGTGACT	3455	3256	3464	3404	3100	3417	3185	2899	3209	2378	2132	2707	2854	2881	2497	3307	3097.67	1.06758	2405.67	2744	0.876701
DAPK2-6	DAPK2	x	CTCCCGGCACTTCTTCACGA	1769	1598	1883	2110	1846	2165	2068	2253	2021	1983	1663	2334	2325	2363	2133	2040.33	2114	0.965153	1993.33	2273.67	0.876704
PRKG1-10	PRKG1	x	GGAATGCCTGTCGGAGGTCG	1884	2376	1941	2122	2445	2129	2329	2394	2290	1934	2418	2079	2143	2726	2466	2232	2337.67	0.954798	2143.67	2445	0.876755
MAP3K11-5	MAP3K11	x	GACAGCCGAGAGCGTTCGCC	1648	1766	1544	1702	1928	1878	1765	1939	2333	1888	1653	1534	1637	1930	2220	1836	2012.33	0.912374	1691.67	1929	0.876966
RIPK1-3	RIPK1	x	CGGCTTTCAGCACGTGCATC	5449	6072	5700	6323	6046	6199	6498	6445	6096	5903	5727	6265	6699	7381	6324	6189.33	6346.33	0.975261	5965	6801.33	0.877034
PNCK-2	PNCK	x	ATCCCGGCGATTGCCTTACA	3941	3849	3858	4179	4516	3985	4710	4308	4731	3868	4965	3601	4570	4507	5100	4226.67	4583	0.922249	4144.67	4725.67	0.877054
PRKCI-4	PRKCI	x	CCATCTGCACAGACCGAATA	1903	2044	2206	2142	2059	2209	2042	2332	2175	1824	1708	1813	2093	2018	1983	2136.67	2183	0.978775	1781.67	2031.33	0.877092
PRKAA1-9	PRKAA1	x	GTTGGCAAACATGAATTGAC	840	763	841	1073	1225	1047	944	1196	676	802	1032	1073	820	1165	1329	1115	938.667	1.18786	969	1104.67	0.877188
RIPK2-7	RIPK2	x	GCTCGGTGAGGTATATCATA	3847	3956	3982	4169	4220	4343	4330	4596	4518	4192	3847	4431	4804	4608	4803	4244	4481.33	0.94704	4156.67	4738.33	0.877242
EPHB3-7	EPHB3	x	GGATGTGCAGCGGGTCTACG	3938	3983	4081	4036	4115	4159	4301	4097	4338	3675	4123	3698	4201	4801	4101	4103.33	4245.33	0.966552	3832	4367.67	0.877356
MYO3B-12	MYO3B	x	TCACATCACGGTGGATGATT	2236	2586	2683	2302	2749	2241	2889	2348	2333	2151	2712	2246	3092	2221	2789	2430.67	2523.33	0.963276	2369.67	2700.67	0.877438
INSR-2	INSR	x	CGGAAGTTACGTCTGATTCG	1887	2179	2278	1962	2376	1811	2185	2093	2015	1913	2067	2064	2278	2367	2243	2049.67	2097.67	0.977117	2014.67	2296	0.877468
TEK-5	TEK	x	CGCTTCACAACAGCTTCTAT	891	850	601	913	895	711	725	957	837	768	807	776	890	813	976	839.667	839.667	1	783.667	893	0.877566
ROS1-8	ROS1	x	GGTCCCCCTGCGGTAGACTG	1498	1918	1784	1804	1816	1905	2343	1724	2015	1980	1797	2016	2128	2167	2305	1841.67	2027.33	0.908418	1931	2200	0.877727
MAP3K1-5	MAP3K1	x	CGGCGCCCACCTTACCGAGT	3801	3750	3869	4067	4672	4106	3640	3899	3356	3534	3909	3234	3958	4260	3946	4281.67	3631.67	1.17898	3559	4054.67	0.877754
SCYL3-12	SCYL3	x	TTTCGGGTAGATCATGCGCA	2741	2855	3089	2751	3002	2827	3079	3425	3229	2577	2574	2855	3171	2766	3182	2860	3244.33	0.881537	2668.67	3039.67	0.877947
MAPKAPK3-1	MAPKAPK3	x	ACTTCTGTCCAGTGCGCCGA	2856	2993	3028	2564	2851	2451	2702	2993	2835	2488	2098	2722	2550	2475	3298	2622	2843.33	0.922157	2436	2774.33	0.878049
MAP3K19-19	MAP3K19	x	TTGCAGGAGTTCGACCAAGA	2072	1936	2104	1746	1869	1704	1779	1551	1887	1903	1763	1737	1891	2265	1997	1773	1739	1.01955	1801	2051	0.878108
STYK1-4	STYK1	x	GATCGCCTACCCAGTCATCC	1965	2221	1850	1962	2164	1910	2153	2215	2175	1717	2525	1722	2614	1960	2217	2012	2181	0.922513	1988	2263.67	0.878221
JAK3-1	JAK3	x	AAAGGAGAAAGATAGGCGCT	1334	1299	1384	1100	1084	899	976	1125	1027	1004	845	864	1074	1087	928	1027.67	1042.67	0.985614	904.333	1029.67	0.878278
RPS6KA2-3	RPS6KA2	x	AGGTGAAGGGGTCCGACGCT	2859	2714	3097	2805	3836	3202	3106	3547	3530	2641	2926	3161	3206	3427	3304	3281	3394.33	0.966611	2909.33	3312.33	0.878334
PRKG2-5	PRKG2	x	CTCACTCTCGATCTATAACC	1809	1969	1776	1904	1785	1709	1397	1605	1431	1466	1632	1512	1765	1622	1861	1799.33	1477.67	1.21769	1536.67	1749.33	0.87843
TLK1-11	TLK1	x	GCGGCGGTGCTTACCTTCCC	3076	3094	2984	2613	2754	2952	3287	3330	2854	2815	2877	2743	3299	3325	2978	2773	3157	0.878366	2811.67	3200.67	0.878463
PTK2B-4	PTK2B	x	CCAGCAGTACGCCTCGCTCA	2515	2571	2460	2353	2629	2335	2478	2901	2264	2041	2574	2391	2699	2736	2540	2439	2547.67	0.957347	2335.33	2658.33	0.878495
SGK3-10	SGK3	x	TGTCAGAGCATTCCTTCAAA	2311	2265	2297	2188	1844	2433	2042	2514	2523	2081	2132	2210	2193	2407	2710	2155	2359.67	0.913265	2141	2436.67	0.878659
EPHA7-7	EPHA7	x	CTTGTGCACGCAACGTATGG	2588	2173	2465	2482	2570	2469	2343	2484	2746	2274	3215	2167	2761	3030	2922	2507	2524.33	0.993134	2552	2904.33	0.878687
NRK-6	NRK	x	GCTGCCCTCCGTAGTCGTGG	3374	3056	3199	3222	3409	3609	4038	3492	3596	2974	3812	3877	4049	3901	4183	3413.33	3708.67	0.920367	3554.33	4044.33	0.878843
TTBK1-9	TTBK1	x	GGTCCGACTCTCTCCGTCGA	2835	2900	2907	2725	2560	2621	2562	2240	2582	2515	2449	2007	2600	2313	3018	2635.33	2461.33	1.07069	2323.67	2643.67	0.878956
RPS6KL1-7	RPS6KL1	x	GTCATGTAGGGGACTCCGTG	2317	2280	2427	2467	2473	2446	2650	2576	2628	2044	2591	2140	2193	2969	2546	2462	2618	0.940413	2258.33	2569.33	0.878957
CASK-1	CASK	x	ACTTCAGACTCACGACGTAG	2059	2029	2019	2103	1706	1713	2001	2001	1906	1705	2080	1655	2140	2086	1963	1840.67	1969.33	0.934665	1813.33	2063	0.878979
ALPK2-7	ALPK2	x	GATAACCCTAACCTACACCG	1286	1233	1051	1306	1135	1650	1271	1524	1365	1096	1232	1379	1315	1703	1199	1363.67	1386.67	0.983413	1235.67	1405.67	0.879061
EPHA8-11	EPHA8	x	TCTGCCCCGCCCGCTCTTGA	3734	3600	3886	4199	3849	3887	4035	3804	4390	3550	3240	3631	3712	3708	4432	3978.33	4076.33	0.975959	3473.67	3950.67	0.879261
BMPR1B-10	BMPR1B	x	TTGATGGACCTATACACCAC	3213	3385	3163	3587	3603	4101	3801	3839	4141	3553	3691	3607	3750	4260	4330	3763.67	3927	0.958408	3617	4113.33	0.879335
NEK1-9	NEK1	x	CTGGTTTGTACAGATATGTT	3777	3412	3593	3446	3688	3591	3757	4092	3885	3042	3657	2879	3501	3785	3606	3575	3911.33	0.914011	3192.67	3630.67	0.879361
RIOK3-3	RIOK3	x	ACTTTGGTACCTGGTCTGTA	3820	3609	3519	3455	3417	3824	4321	3826	3862	3574	3557	3664	4532	4063	3680	3565.33	4003	0.890665	3598.33	4091.67	0.87943
MKNK1-7	MKNK1	x	GGTCAGCTCTGGTGTGGTTA	6255	5923	6243	6991	6969	6780	7456	7291	7553	7418	7204	6241	7902	8065	7753	6913.33	7433.33	0.930045	6954.33	7906.67	0.879553
NTRK2-8	NTRK2	x	CGCACCTAACCTCACTGTGG	1662	1652	1677	1520	1432	1333	1841	1635	1339	1141	1552	1170	1584	1493	1315	1428.33	1605	0.889927	1287.67	1464	0.879554
CDK19-4	CDK19	x	ATTATGCAGAGCATGACTTG	3049	3056	3229	3317	3133	3408	3050	3384	2943	2369	2481	3398	2890	3752	2735	3286	3125.67	1.0513	2749.33	3125.67	0.879599
STK31-9	STK31	x	GTATGGCAGTGTGGATATAG	5227	5330	6014	5750	5496	5649	6480	5336	5811	4820	5575	4910	5940	5627	5832	5631.67	5875.67	0.958473	5101.67	5799.67	0.879648
SPEG-17	SPEG	x	TCAGGCCGCCTGTCGGCGTT	2413	2424	2559	2761	3036	2831	3009	2692	2937	2916	2674	2946	3390	3281	3032	2876	2879.33	0.998842	2845.33	3234.33	0.879728
SGK1-13	SGK1	x	GCACATTGCAGGTACGAAGG	2990	3163	3006	3286	3105	3019	2872	2939	2835	2828	2719	3428	3613	3528	3060	3136.67	2882	1.08836	2991.67	3400.33	0.879816
PRKACB-14	PRKACB	x	GCTGCATAGAACCGTGCATG	1433	1745	1484	1608	1701	1266	1648	1787	1555	1732	1742	1170	1672	1632	1974	1525	1663.33	0.916834	1548	1759.33	0.879879
PLK4-2	PLK4	x	AAGGCCATGTGCACTTCGAG	1817	1993	2016	1634	1706	1556	1584	1442	1575	1221	1190	1100	1452	1073	1465	1632	1533.67	1.06412	1170.33	1330	0.87995
MAP4K5-7	MAP4K5	x	TACCTTATAGACGTCCCCGT	2335	2239	2344	2358	2632	2880	2591	2402	2717	2347	2146	2207	2409	2597	2608	2623.33	2570	1.02075	2233.33	2538	0.879958
CDK11B-20	CDK11B	x	TTCCGAGACATTTGCTGGGG	4266	4157	4307	4303	4493	4965	4946	4688	4889	3798	4692	4149	4933	4405	5020	4587	4841	0.947532	4213	4786	0.880276
ARAF-2	ARAF	x	CCGTGCGTTGCTTGTTGGGC	2110	1736	1792	2011	2064	1892	2323	2619	2507	2445	1704	2319	2304	2424	2619	1989	2483	0.801047	2156	2449	0.880359
BRAF-10	BRAF	x	TATAAGATGGCGGCGCTGAG	4276	4447	4550	4929	4736	4897	5534	4791	5460	5823	4809	4162	5955	4967	5880	4854	5261.67	0.922521	4931.33	5600.67	0.88049
PRKCG-3	PRKCG	x	CCCCGGCGTAGGCGATTCAG	3388	3355	3588	3434	3649	3399	3211	3395	3248	2623	2705	2928	3010	3464	2902	3494	3284.67	1.06373	2752	3125.33	0.880546
FLT1-9	FLT1	x	CTGGGCGTGGTGTGCTTATT	5033	4983	4898	5792	5785	5765	5516	6884	6011	5043	6179	5268	6177	5864	6683	5780.67	6137	0.941937	5496.67	6241.33	0.880688
MAPK1-8	MAPK1	x	CTCGCCGATGTACGAGAGGT	462	661	563	512	376	559	614	567	512	600	262	379	603	450	356	482.333	564.333	0.854696	413.667	469.667	0.880767
BRSK2-8	BRSK2	x	CGCAAGTTGTCATCGTCGAA	2395	2738	2421	2749	2908	3395	2974	2863	2920	2647	2646	3671	3264	3484	3428	3017.33	2919	1.03369	2988	3392	0.880896
PRKCZ-13	PRKCZ	x	TCATTGAGTACGTCAACGGC	1286	1245	1630	1377	1412	1503	1338	1565	1552	1236	1214	1367	1558	1618	1157	1430.67	1485	0.963412	1272.33	1444.33	0.880914
EEF2K-4	EEF2K	x	CCTCATTGCTCCTCGGCCGA	2658	2658	2782	3400	3465	3511	3155	3636	2966	2965	3826	3519	4151	3843	3708	3458.67	3252.33	1.06344	3436.67	3900.67	0.881046
EPHA5-6	EPHA5	x	CACCTCGACGGGCTCCCCTC	1844	1939	1635	1790	1816	1512	1829	2099	1578	1986	1235	1740	1997	1950	1683	1706	1835.33	0.929531	1653.67	1876.67	0.881172
CDC42BPA-11	CDC42BPA	x	TCTGTTGGGCTACTAACTTC	1989	2026	2132	2049	1992	2022	1937	1996	2031	1763	1963	1755	1882	2248	2090	2021	1988	1.0166	1827	2073.33	0.88119
MYLK2-4	MYLK2	x	ATGAACTCCAAGGAGGCGCT	1530	1703	1685	1889	1678	1762	1861	1535	1729	1570	1597	1922	2073	1971	1731	1776.33	1708.33	1.0398	1696.33	1925	0.881212
ILK-17	ILK	x	GTTGAGATGTTGATCATGCG	4177	3879	3952	3591	3465	3484	3129	2785	3297	2408	2474	1691	2594	2164	2701	3513.33	3070.33	1.14428	2191	2486.33	0.881217
PINK1-8	PINK1	x	GTTGGACACGAGACGCTTGC	1664	1703	1464	1620	1890	1793	1966	1868	1529	1270	1442	1779	1891	1788	1417	1767.67	1787.67	0.988812	1497	1698.67	0.881279
TBCK-2	TBCK	x	ACAAACATGGTATAGTACAC	2381	2334	2427	2623	2335	2241	2510	2413	2195	2693	2760	1500	2813	2607	2469	2399.67	2372.67	1.01138	2317.67	2629.67	0.881354
RPL3-10	RPL3	p	TGCAGAGGTGAACAAGAAGG	2966	2795	2854	1379	1294	1382	1154	1255	1106	661	1104	834	916	1002	1030	1351.67	1171.67	1.15363	866.333	982.667	0.881615
MAP3K1-4	MAP3K1	x	CGCCCACCTTACCGAGTCGG	2338	2301	2154	2683	2386	2590	2752	2264	2280	2372	1618	2216	2295	2445	2299	2553	2432	1.04975	2068.67	2346.33	0.881659
STRADB-7	STRADB	x	TTATGTCTGATTACAGGAAG	3425	3421	3734	3696	3685	3828	3810	3552	4200	3345	4133	3592	4476	3829	4248	3736.33	3854	0.969469	3690	4184.33	0.881861
SCYL3-11	SCYL3	x	TCTTGTACTGTGGAAGCGGA	1731	1532	1608	1860	1596	1700	1665	2131	1542	1882	1632	1237	1938	2082	1366	1718.67	1779.33	0.965905	1583.67	1795.33	0.882102
NIM1-4	NIM1	x	CATCCGCCTTTACGAAGTGG	2934	2945	2912	2236	2588	2827	2849	2687	2402	2828	1808	2861	3223	2468	2806	2550.33	2646	0.963845	2499	2832.33	0.882311
LIMK2-7	LIMK2	x	CTTACCCGCCAGCGCGGACA	3490	3989	3704	3645	3700	2956	3369	3075	3061	2935	3664	2616	3282	3677	3485	3433.67	3168.33	1.08375	3071.67	3481.33	0.882325
STK4-1	STK4	x	ACTTTCTTACCCTCATTGGA	2046	1939	1853	1965	1908	2004	1844	1833	2149	2011	1777	1919	1900	2123	2444	1959	1942	1.00875	1902.33	2155.67	0.88248
PXK-4	PXK	x	ATGACAAGGGATTCCCTTAT	2813	2331	2904	2683	2537	2442	2711	2714	2736	2678	2356	2431	2893	2763	2803	2554	2720.33	0.938856	2488.33	2819.67	0.882492
NEK10-4	NEK10	x	CCGAGATACTAATGTTCTAT	2907	2978	2882	2892	2920	2992	2770	2961	2851	2968	2674	2928	3542	3010	3159	2934.67	2860.67	1.02587	2856.67	3237	0.882504
ATR-4	ATR	x	ATCAGGAAAGTCGAAAACGT	1584	1308	1368	1268	1350	1149	1256	1147	951	734	1373	830	1051	1111	1165	1255.67	1118	1.12314	979	1109	0.882777
GRK6-12	GRK6	x	GTCCTTGGTCTCATAGGCGT	2953	2912	2940	3179	2995	3806	3407	2728	3370	2503	3736	3252	3944	3051	3756	3326.67	3168.33	1.04997	3163.67	3583.67	0.882802
BRAF-3	BRAF	x	CACCCGCCTCGGACTCTATT	2424	2274	2008	2198	2079	2017	2431	2576	2270	1910	1863	2413	2354	2438	2215	2098	2425.67	0.864917	2062	2335.67	0.882831
STK33-4	STK33	x	CCATTCTCAATCCTTATGTG	4421	4214	4294	4665	4913	4374	4704	5157	4790	4318	4913	4068	4959	5489	4616	4650.67	4883.67	0.95229	4433	5021.33	0.882833
ITK-10	ITK	x	TCGTGAGAGCCGGCAGCGCT	1632	1440	1376	1605	1721	1776	2045	1705	1457	1193	1849	1803	2032	1629	1827	1700.67	1735.67	0.979835	1615	1829.33	0.882835
NEK6-11	NEK6	x	GGACCTCTCGCAGATGATCA	6625	6464	6378	6406	6810	7071	7059	6575	6395	5566	7135	6380	7135	6938	7540	6762.33	6676.33	1.01288	6360.33	7204.33	0.882848
MST4-8	MST4	x	CTTTACAGGGGTCTAAATTA	2314	2307	2137	2411	2757	2308	2431	2185	2369	2289	2629	1819	2500	2360	2769	2492	2328.33	1.07029	2245.67	2543	0.883078
PAK2-3	PAK2	x	CTCACTGATTTCGTATGATC	1774	1610	1655	1421	1514	1521	1490	1646	1404	1646	1732	1249	1944	1774	1519	1485.33	1513.33	0.981498	1542.33	1745.67	0.883521
PKMYT1-1	PKMYT1	x	AACGCTTTACCGCATAGAGC	921	871	858	447	501	568	488	580	266	236	335	439	354	356	433	505.333	444.667	1.13643	336.667	381	0.88364
ROR2-6	ROR2	x	GTGCGTAGACGTGCCGATCA	3213	3250	3326	2632	2928	3283	3120	3313	3498	2482	2650	3195	2822	3152	3448	2947.67	3310.33	0.890444	2775.67	3140.67	0.883783
CDKL3-4	CDKL3	x	CTAGATGATATCCTGTCAGC	1629	1401	1550	1506	1414	1619	1551	1581	1385	1389	1442	1664	1821	1625	1640	1513	1505.67	1.00487	1498.33	1695.33	0.883799
ERBB4-5	ERBB4	x	CAAAAAATGAAGCCGGCGAC	1825	1814	1803	2353	2217	2420	2185	2332	2152	2610	2294	1949	2380	2915	2458	2330	2223	1.04813	2284.33	2584.33	0.883916
TRPM6-12	TRPM6	x	TGCCTTAAACTGGCCGTGTC	4274	4271	3965	4517	4729	4678	4493	5285	4534	4416	4758	4725	5252	5404	5068	4641.33	4770.67	0.97289	4633	5241.33	0.883935
MKNK2-6	MKNK2	x	GCAAGAAGAAGAAGCGCGGC	2051	1939	2088	2079	1992	2196	1838	1974	1805	1662	1435	2255	2005	1727	2322	2089	1872.33	1.11572	1784	2018	0.884044
IRAK1-1	IRAK1	x	ACGGGCGTTGCGGTTGATCC	5490	5501	5466	5901	5856	5881	5928	5651	5656	4774	6317	5626	5999	6809	6101	5879.33	5745	1.02338	5572.33	6303	0.884076
SRMS-10	SRMS	x	TTGCAGCTGGTACTTTAGCG	2419	2179	2110	2399	2166	2124	2442	2576	2316	2170	2481	2028	2661	2726	2167	2229.67	2444.67	0.912053	2226.33	2518	0.884167
DYRK4-4	DYRK4	x	CTACAATGTGGTGCATATGA	1729	1936	1748	2018	1908	1776	1695	2120	2093	1934	1577	1782	2011	1916	2059	1900.67	1969.33	0.965132	1764.33	1995.33	0.88423
EIF2AK3-6	EIF2AK3	x	CTCAGCGACGCGAGTACCGG	3227	3262	3414	3001	3452	2818	3421	2839	3058	2023	3491	2882	3297	2868	3329	3090.33	3106	0.994956	2798.67	3164.67	0.884348
BCKDK-4	BCKDK	x	CTTCTCCGCTGCCGCGTCGA	2427	2104	2606	2331	2302	2277	2483	2354	2300	2439	2332	1970	2658	2472	2492	2303.33	2379	0.968194	2247	2540.67	0.884414
ADRBK2-2	ADRBK2	x	AGAACACACCGTGTTGTGAA	1595	1948	1872	1892	2427	1937	1770	2579	2074	1625	2653	1637	2114	2577	1997	2085.33	2141	0.974	1971.67	2229.33	0.88442
FYN-10	FYN	x	TGTTCCTCCTCTCGTACGCA	3294	2774	3342	3375	3601	3636	3570	3487	3609	3715	3478	2904	3551	3521	4344	3537.33	3555.33	0.994937	3365.67	3805.33	0.88446
PRKACA-9	PRKACA	x	TGAACCTTCCGATCCGCCGT	1769	1888	1872	1768	1877	1870	1808	1651	1995	2087	1794	1734	2407	1893	2048	1838.33	1818	1.01118	1871.67	2116	0.884531
HIPK4-5	HIPK4	x	CGGCAACAACGAGTACGACC	1283	1269	1189	1387	931	1275	1259	1074	1017	1242	869	994	1394	1202	914	1197.67	1116.67	1.07254	1035	1170	0.884615
ABL2-1	ABL2	x	ACCTTAGGGGGGCATCCCTC	1509	1227	1536	1272	1435	1328	1245	1318	1280	927	1401	1215	1262	1134	1609	1345	1281	1.04996	1181	1335	0.884644
EPHB2-4	EPHB2	x	CCTGGATCTCGAAGGTGTAC	3683	3358	3169	3431	3232	3618	3874	3904	3776	3271	3464	3710	3803	4009	3994	3427	3851.33	0.889822	3481.67	3935.33	0.88472
SMG1-4	SMG1	x	CGGATCGAGAGTGAATCTAC	1275	1389	1175	879	936	747	885	808	869	633	442	737	729	711	608	854	854	1	604	682.667	0.884766
STK32B-6	STK32B	x	CGGCAGCAACGGCGGAATAT	2529	2460	2589	2861	2465	3001	3041	2749	2720	2564	2363	2867	2884	3244	2681	2775.67	2836.67	0.978496	2598	2936.33	0.884777
CAMKK1-11	CAMKK1	x	GCGAGCTTGCTCCTCCGAGA	1941	2131	1966	1598	1739	1686	1949	1833	1404	1533	1549	1412	1777	1534	1768	1674.33	1728.67	0.968569	1498	1693	0.88482
INSRR-7	INSRR	x	GCGCGGTCTCCGTTGGTGCG	3106	3286	3185	3378	3286	3837	3462	3343	3324	3247	2781	4031	3619	4080	3668	3500.33	3376.33	1.03673	3353	3789	0.88493
MAPK10-5	MAPK10	x	CACATGCCAAGAGAGCGTAC	1466	1963	1660	1566	1470	1463	1613	1646	2093	1652	1363	1731	1467	2123	1773	1499.67	1784	0.84062	1582	1787.67	0.884952
MARK1-6	MARK1	x	TAGCTGATACCTTTAAATTC	2609	3089	2669	3052	3013	2800	2819	3338	3091	2941	2863	2537	2977	3037	3411	2955	3082.67	0.958586	2780.33	3141.67	0.884987
EIF2AK2-1	EIF2AK2	x	AAACAGTTCTTCGTTGCTTA	2913	3056	2587	3055	3302	2970	3240	3153	3278	3385	3181	2849	3496	3261	3881	3109	3223.67	0.96443	3138.33	3546	0.885035
PBK-7	PBK	x	TCTCCGTTTATGCAGAAGCT	1401	1580	1528	1384	1596	1440	1671	1800	1411	1438	2129	1491	2003	1913	1799	1473.33	1627.33	0.905367	1686	1905	0.885039
TIE1-4	TIE1	x	CCCCTGCGCCTGGCGCGCAA	2137	2119	1826	1770	1793	1923	1914	1955	2159	1842	1546	1752	1645	1964	2198	1828.67	2009.33	0.910086	1713.33	1935.67	0.885139
PTK6-15	PTK6	x	GGGACGTCTTCCACGTGGCC	1766	1637	1701	1926	1731	1780	1718	1757	1745	1607	1704	1706	1683	1954	2031	1812.33	1740	1.04157	1672.33	1889.33	0.885145
NEK6-17	NEK6	x	TGGGATTCTAGATGCTCGCC	2574	2840	2501	2861	2608	2898	3082	3292	2694	2424	3264	3070	3270	3383	3241	2789	3022.67	0.922695	2919.33	3298	0.885183
PTK2-5	PTK2	x	CCATATTCTCCGCAATGGTT	2204	2065	2027	1996	1834	2026	1493	1990	1608	1631	1597	1661	1522	2069	1932	1952	1697	1.15027	1629.67	1841	0.885207
CDK14-9	CDK14	x	GCCCGGTTACTCTGCCTTCG	3337	3445	3888	4257	3782	4133	4482	4010	4059	3975	3609	4489	4523	4740	4375	4057.33	4183.67	0.969803	4024.33	4546	0.885247
CDKL5-8	CDKL5	x	TGAAGGAAGCATTTCGTCGG	1686	1882	1718	1809	1829	1977	2042	1668	1709	1741	1408	2064	1991	1957	1940	1871.67	1806.33	1.03617	1737.67	1962.67	0.88536
TXK-5	TXK	x	CCGTATTTATGGGAGCTAGA	945	1074	1007	1017	1194	935	1478	1171	1129	1252	1204	1185	1461	1585	1066	1048.67	1259.33	0.832716	1213.67	1370.67	0.885457
SCYL3-5	SCYL3	x	GCACGGGGATCACCCGTGAC	762	652	927	913	872	666	833	892	866	722	1173	782	1004	989	1030	817	863.667	0.945967	892.333	1007.67	0.885544
MAP3K15-7	MAP3K15	x	GACGGCTTTCCCGACATCAT	4843	4875	4953	5099	5537	5421	5525	5146	5374	4373	4947	5328	5396	5248	5897	5352.33	5348.33	1.00075	4882.67	5513.67	0.885557
PRKD3-2	PRKD3	x	CTCTGGGGATTGGTACGTCA	1519	1559	1495	1498	1959	1606	1703	1418	1447	1310	1673	1403	1754	1439	1759	1687.67	1522.67	1.10836	1462	1650.67	0.885703
PAK2-1	PAK2	x	ATTTCGTATGATCCGGTCGC	2016	1978	1602	1911	2013	1726	2200	2180	2015	1604	2249	1719	1944	2370	1977	1883.33	2131.67	0.883503	1857.33	2097	0.88571
PIK3R4-3	PIK3R4	x	ATGAGCGTATTCTGGTTATA	2566	2355	2242	2822	2414	2549	2171	2110	2198	1451	1449	1425	1748	1469	1666	2595	2159.67	1.20157	1441.67	1627.67	0.885726
PLK4-1	PLK4	x	AAATATGGCGACCTGCATCG	1291	1206	1343	1122	1215	1512	1204	1147	1841	1025	887	1558	1101	1398	1417	1283	1397.33	0.918177	1156.67	1305.33	0.886108
ZAK-15	ZAK	x	TGTATGGTTATGGAACCGAG	1562	1655	1376	1763	1649	1780	1683	1914	1726	2118	1949	1473	1713	2225	2314	1730.67	1774.33	0.97539	1846.67	2084	0.886116
TNK2-8	TNK2	x	GCGAGTGGGACGCGCCCTCA	2228	2319	1908	2222	1880	2290	2150	2194	2225	1937	1701	1888	2143	2079	2014	2130.67	2189.67	0.973055	1842	2078.67	0.886145
PTK2B-12	PTK2B	x	TACGCCAGCAAGGTCAGCGA	878	967	943	1034	1128	827	912	941	659	979	1121	618	969	1029	1069	996.333	837.333	1.18989	906	1022.33	0.886208
BMPR1B-9	BMPR1B	x	TCTAACCCAATGCTGTATCG	2153	2110	2192	2059	2148	2312	2556	2408	2589	1628	2484	2337	2436	2590	2251	2173	2517.67	0.863101	2149.67	2425.67	0.886217
AAK1-5	AAK1	x	CAAAAGGCCGGATATTTACC	2139	2140	2179	1897	1931	1990	1794	2462	2146	1518	2094	1709	1757	2468	1779	1939.33	2134	0.908779	1773.67	2001.33	0.886243
TRIB2-5	TRIB2	x	GATGCACGGCACGAAAAACG	1619	1607	1649	1853	1632	1570	1876	1809	1772	1622	1842	1728	1903	2265	1689	1685	1819	0.926333	1730.67	1952.33	0.886461
DAPK1-4	DAPK1	x	GCACCTTGTCGCAAGCATTA	2271	2307	2195	2827	2509	2701	2676	2744	2412	2644	2601	2352	2515	3003	3052	2679	2610.67	1.02617	2532.33	2856.67	0.886464
SIK3-7	SIK3	x	TAGGAAGTGCTCCGAGACGC	1444	1451	1412	1348	1588	1038	1361	1727	1828	1493	1549	1106	1338	1771	1570	1324.67	1638.67	0.808381	1382.67	1559.67	0.886514
EPHB4-10	EPHB4	x	TGGGTGAGGACCGCGTCACC	3613	3400	3450	3370	3169	2930	3094	3411	3521	2907	2522	3222	3136	3108	3513	3156.33	3342	0.944444	2883.67	3252.33	0.886645
STK38-4	STK38	x	CCGCACGAATGTGGCCAACC	2545	2251	2286	2501	2522	2585	2410	2915	2202	2203	2625	2840	2787	3047	2814	2536	2509	1.01076	2556	2882.67	0.886679
EPHA2-7	EPHA2	x	GCTCCAGGAGACGCTAAGCG	1350	1041	1580	1595	1611	1284	1528	1597	1427	1512	2063	1246	1736	1998	1703	1496.67	1517.33	0.98638	1607	1812.33	0.886702
ALPK1-10	ALPK1	x	TTGGTGGACCGGTTCCTGTA	4555	4351	4026	4291	4012	3672	3839	3717	4131	3470	3698	3234	3765	3992	3974	3991.67	3895.67	1.02464	3467.33	3910.33	0.88671
RIPK1-8	RIPK1	x	GGTGCCGCCATTCTTCTTAG	1946	1918	1947	1889	1926	1963	2007	2058	1641	1533	2070	1652	1944	2265	1717	1926	1902	1.01262	1751.67	1975.33	0.88677
ACVRL1-3	ACVRL1	x	CCGCTATGGCGAAGTGTGGC	336	398	301	352	389	416	409	407	469	719	252	552	594	501	622	385.667	428.333	0.900389	507.667	572.333	0.887012
MAP4K3-1	MAP4K3	x	AGGGTGGATCAAATTTCACT	1361	1374	1257	1345	1936	1547	1633	1749	1749	1288	2056	1425	1517	1707	2152	1609.33	1710.33	0.940947	1589.67	1792	0.887091
FLT3-7	FLT3	x	GTCGCGCGCCAACGCCGGCA	2054	2020	2038	1637	2074	1574	2168	2356	1965	1451	1966	1794	2105	1913	1855	1761.67	2163	0.814455	1737	1957.67	0.887281
CDC7-6	CDC7	x	CGTGACCGGTTTCAGGCTGA	4687	4232	4147	2761	2591	2634	2805	2836	2835	1903	1822	2355	2585	2265	2002	2662	2825.33	0.94219	2026.67	2284	0.887332
ILK-4	ILK	x	ACGCCTTGCACTACCTGAGC	1420	1161	1282	1117	869	1261	1259	860	1155	891	807	767	1063	758	956	1082.33	1091.33	0.991753	821.667	925.667	0.887649
EPHB3-3	EPHB3	x	CCGACACCTCCACGGCGTTA	2327	2397	2529	2428	2442	2084	1899	2166	2162	1977	2467	1782	2333	2384	2297	2318	2075.67	1.11675	2075.33	2338	0.887653
UHMK1-1	UHMK1	x	AACTGCTTGAGGGCGCCGGG	1399	1176	1158	1115	1368	1413	1160	1283	1175	970	1170	1231	1405	1371	1021	1298.67	1206	1.07684	1123.67	1265.67	0.887806
FLT1-18	FLT1	x	TCGGAATGATTATGGTTACA	4311	4238	3894	4497	4583	4164	4774	4460	4528	3660	4368	4101	4825	4642	4194	4414.67	4587.33	0.96236	4043	4553.67	0.887856
MAK-8	MAK	x	GGCTCTACCTCAACTAAAGA	1047	1009	996	1282	928	1082	1201	1274	1083	1169	1063	1261	1142	1276	1516	1097.33	1186	0.925239	1164.33	1311.33	0.8879
CDK18-5	CDK18	x	CGCTCAGCCGCATGTCCCGC	1906	1673	1641	2105	1946	1878	1966	1781	2234	2237	1249	2328	2125	2353	2070	1976.33	1993.67	0.991306	1938	2182.67	0.887905
SRPK3-10	SRPK3	x	GTTCAATGGGCGGTACCACG	2437	2331	2471	2780	2473	2464	2431	2443	2608	2800	2470	2097	2969	2248	3080	2572.33	2494	1.03141	2455.67	2765.67	0.887911
KSR2-4	KSR2	x	CCTTGCGCACATCGACGATT	3076	3277	3146	3230	3171	3498	3220	3194	3507	3066	3015	3331	3756	3572	3272	3299.67	3307	0.997782	3137.33	3533.33	0.887925
MYLK-9	MYLK	x	CGAATGGTCTTAGAGAAATA	2040	1757	1633	1887	1662	1785	1928	2069	2110	2408	1873	1558	2377	1883	2316	1778	2035.67	0.873424	1946.33	2192	0.887926
CSNK1G3-16	CSNK1G3	x	GTTTACTATTTCGGCCCTTG	1715	1963	2110	1967	2069	1798	2168	1882	1969	1943	1828	1970	2231	1957	2277	1944.67	2006.33	0.969264	1913.67	2155	0.888012
CAMKV-9	CAMKV	x	TGCGGAAGAGATTCTTATCA	2947	2900	2937	2236	2596	2397	2749	2405	2635	2252	2298	2840	2849	2743	2729	2409.67	2596.33	0.928104	2463.33	2773.67	0.888114
PLK1-5	PLK1	x	GGAATCCTACGACGTGCTGG	1484	1389	1503	634	670	693	736	746	689	517	417	730	647	609	617	665.667	723.667	0.919853	554.667	624.333	0.888414
NonTargetingControlGuideForHuman_0022	NonTargetingControlGuideForHuman_0022	n	CGCTAGTACGCTCCTCTATA	3133	3304	3362	3606	3721	3274	3696	3997	4105	3626	3971	3467	4090	3985	4378	3533.67	3932.67	0.898542	3688	4151	0.888461
CLK1-6	CLK1	x	CAATCCTTGTCATCCCAATC	3858	4247	3954	3786	4010	4844	4499	4308	4862	3103	4312	4604	4687	4205	4633	4213.33	4556.33	0.92472	4006.33	4508.33	0.888651
TTN-10	TTN	x	ATGGTATGCCTACCGCGTGA	2480	2215	2300	2202	2376	2245	2229	2156	1910	1484	2053	2010	2020	2333	1889	2274.33	2098.33	1.08388	1849	2080.67	0.888657
TRPM6-8	TRPM6	x	CGCTGTTGACGTATGAACTC	1396	1562	1282	1654	1268	1449	1575	1632	1453	1579	1283	1694	1962	1625	1539	1457	1553.33	0.937983	1518.67	1708.67	0.888802
PIM2-5	PIM2	x	CATAGCAGTGCGACTTCGAG	3170	2909	3000	3543	3578	3757	3369	3224	3901	3620	2915	3301	3794	3244	4028	3626	3498	1.03659	3278.67	3688.67	0.888849
PAK7-2	PAK7	x	AGCAGTAGTATCGGATTCGC	1036	964	924	1187	1005	1194	1008	813	965	1230	776	1137	1540	762	1233	1128.67	928.667	1.21536	1047.67	1178.33	0.889109
EPHA10-12	EPHA10	x	CTGGCTGCCGCCGGCCGACT	3584	3846	4131	4502	4629	4097	4417	3915	4334	3914	4081	3792	4327	4436	4494	4409.33	4222	1.04437	3929	4419	0.889115
GRK7-3	GRK7	x	CGGAAGAGGCGGCGACCGAT	2800	2747	2964	2732	2678	2786	2580	2419	2467	1903	2487	2458	2524	2638	2540	2732	2488.67	1.09778	2282.67	2567.33	0.88912
PRKCH-3	PRKCH	x	CGTCTTCCACGAGACGCCCC	1858	1972	1781	1892	2263	1878	1738	2196	1857	1273	1953	1449	1599	1900	1759	2011	1930.33	1.04179	1558.33	1752.67	0.889121
CAMK2B-3	CAMK2B	x	CCTAGCTATCGAGGTGCAGG	3154	3190	3047	3079	3071	2921	2895	2915	3081	2984	2739	2643	2957	3298	3154	3023.67	2963.67	1.02025	2788.67	3136.33	0.889149
MAPK10-14	MAPK10	x	GTTCAATTACCTTATTCCAC	1973	1906	1768	1894	1726	1972	1849	1781	1719	1558	1370	2046	1678	1964	1952	1864	1783	1.04543	1658	1864.67	0.889167
STK32A-12	STK32A	x	TCTGTTGCAGGTGATAACGC	2961	3217	2708	3295	3537	2965	3114	3178	3557	2745	2863	2928	2723	3423	3453	3265.67	3283	0.99472	2845.33	3199.67	0.889259
EPHB6-6	EPHB6	x	CAAAGGATCGGAGCACGGCA	1463	1565	1508	1442	1458	1709	1537	1537	1667	1493	1528	1437	1882	1490	1640	1536.33	1580.33	0.972158	1486	1670.67	0.889465
PDGFRB-6	PDGFRB	x	GCCCCGGGGGTGTGACGACC	1079	1179	1266	1501	1407	899	1475	1101	1109	1319	1194	855	1350	1327	1109	1269	1228.33	1.03311	1122.67	1262	0.889593
PEAK1-2	PEAK1	x	CGGTTCCACCCTATGATGAC	3739	3783	4034	4303	4204	4647	4789	4523	5109	4235	4012	4634	4725	4513	5241	4384.67	4807	0.912142	4293.67	4826.33	0.889633
PLK3-10	PLK3	x	TTCAGGTCAGCCGTCTCAAA	2993	2676	2708	2324	2304	2393	2553	2199	2438	2375	2280	2076	2360	2462	2744	2340.33	2396.67	0.976495	2243.67	2522	0.889638
MAP2K5-7	MAP2K5	x	GATCCCAAATAGTGGCGCGG	2051	1984	1936	1843	1731	1547	1773	1480	1604	1245	1304	1115	1464	1497	1157	1707	1619	1.05435	1221.33	1372.67	0.889752
ACVR2A-12	ACVR2A	x	TAGAGCAGGATGTTGTAATA	2550	2538	2876	3140	3169	2661	3068	3121	3084	2867	3088	3383	3452	3437	3606	2990	3091	0.967324	3112.67	3498.33	0.889757
DYRK1B-1	DYRK1B	x	ACTATGCGAAGAAGAAGCGG	1160	1236	1092	1102	923	1123	912	1047	883	838	731	894	1007	989	772	1049.33	947.333	1.10767	821	922.667	0.889812
NIM1-9	NIM1	x	TAGGCTTCTACCGAATTCGA	1119	1317	1155	1343	997	1266	1215	1255	1152	1389	862	1376	1159	1466	1451	1202	1207.33	0.995583	1209	1358.67	0.889843
BMPR1A-3	BMPR1A	x	ACACTGCCCCCTGTTGTCAT	3240	3537	3381	3594	3544	3404	3401	3313	3855	3749	3533	3134	3478	3901	4325	3514	3523	0.997445	3472	3901.33	0.889952
PTK2B-13	PTK2B	x	TCCGGTTGGCTGAGTGCTAT	2950	2912	3083	3026	3273	2894	3325	3712	3816	3152	3405	2792	3806	3565	3134	3064.33	3617.67	0.847047	3116.33	3501.67	0.889957
CDK19-9	CDK19	x	TGGTGCAAGGCATTATACAA	1517	1490	1508	1464	1655	1494	1633	1687	1703	1496	1701	1325	1839	1520	1722	1537.67	1674.33	0.918375	1507.33	1693.67	0.889982
EIF2AK3-3	EIF2AK3	x	CAACAACGTTTATTGTGCGC	2733	2568	2760	3045	3071	2657	2925	2901	2894	3115	2408	2895	3136	2939	3383	2924.33	2906.67	1.00608	2806	3152.67	0.89004
CDK11B-2	CDK11B	x	AACCACCCCAGCAAATGTCT	3492	3747	3505	1814	1867	1883	2106	1697	1959	1463	1777	1994	2196	1656	2028	1854.67	1920.67	0.965637	1744.67	1960	0.890136
EPHA2-9	EPHA2	x	TACAATGTGCGCCGCACCGA	1329	1556	1335	1200	1059	1270	1020	1142	1293	1258	852	1294	1074	1344	1406	1176.33	1151.67	1.02142	1134.67	1274.67	0.890167
FGFR2-9	FGFR2	x	GTACCGTAACCATGGTCAGC	2142	2263	2319	2681	2516	2393	2352	2115	2533	2855	2125	1831	2450	2451	2749	2530	2333.33	1.08429	2270.33	2550	0.890327
SIK1-1	SIK1	x	CTGGCAAATCCTGTCGGCCG	1498	1529	1663	1758	1678	1776	1858	1651	1814	1931	1822	1776	1921	2238	2051	1737.33	1774.33	0.979147	1843	2070	0.890338
STK10-9	STK10	x	GGCGGACGTGCTCATATTCG	2505	2436	2344	2742	2524	2357	2548	2592	2428	2378	2463	1931	2609	2556	2441	2541	2522.67	1.00727	2257.33	2535.33	0.89035
ACVR2A-11	ACVR2A	x	TACGAAGTCTACAGTTTGCC	2225	2319	2311	2134	2685	2800	2142	2316	2654	2494	2453	1903	2538	2675	2480	2539.67	2370.67	1.07129	2283.33	2564.33	0.89042
MAP3K14-8	MAP3K14	x	TCTCGGTACTCATAATCCAC	1484	1395	1489	1413	1368	1082	1499	1478	1565	1157	1263	1109	1306	1554	1103	1287.67	1514	0.850506	1176.33	1321	0.890487
RPS6KA6-7	RPS6KA6	x	GGCTCGTCCTGAGGAGCGAA	1844	1897	1864	1889	1915	1816	2194	1893	2366	1457	2484	1970	2336	2197	2104	1873.33	2151	0.870913	1970.33	2212.33	0.890613
ALPK3-3	ALPK3	x	CGCTCAATCGCCGCTTTCGC	1627	1742	1710	2003	1979	2151	1861	2161	2254	2029	1946	2091	2193	2485	2133	2044.33	2092	0.977215	2022	2270.33	0.890618
ILK-15	ILK	x	GGGCAATGACATTGTCGTGA	3637	3651	3723	3696	3690	3752	3976	3463	4062	3605	3529	2534	3721	3576	3558	3712.67	3833.67	0.968438	3222.67	3618.33	0.890649
PLK2-2	PLK2	x	ACTCGGGGCCGGAGATCTCG	1525	1909	1837	1700	1834	1767	1706	1931	2083	1496	1414	1570	1449	1703	1878	1767	1906.67	0.926748	1493.33	1676.67	0.890656
TSSK3-9	TSSK3	x	GGTCCAGGGTACGGACGATT	2419	2774	2600	2423	2442	2379	2393	2448	2740	1839	2267	2085	2319	2340	2291	2414.67	2527	0.955547	2063.67	2316.67	0.890791
MAPKAPK5-1	MAPKAPK5	x	CCCTTATTATGTAGCACCCC	1774	1697	1828	1928	1808	1691	1551	1852	2028	1888	1383	1537	1727	1778	1892	1809	1810.33	0.999263	1602.67	1799	0.890865
MARK4-6	MARK4	x	GTTGTGCCCGTCGAAGGGCA	1058	826	1009	1151	1153	1302	958	857	1076	952	949	973	998	1060	1168	1202	963.667	1.24732	958	1075.33	0.890887
TYK2-6	TYK2	x	GCCTTCGGAACGTCTTCCGC	2451	2607	2758	2171	2248	2089	1949	1898	2015	1591	2229	1728	1727	1991	2509	2169.33	1954	1.1102	1849.33	2075.67	0.890959
NEK6-15	NEK6	x	TCATCCCGGAGAGGACAGTA	2478	2283	2424	2712	2851	2424	2977	2646	2418	2237	2767	2558	3185	2881	2421	2662.33	2680.33	0.993284	2520.67	2829	0.89101
PAN3-10	PAN3	x	GTCTTACCATGGGCTGAATA	2037	1613	1856	2161	1979	2026	1952	2164	2375	1974	1632	2076	2357	1923	2096	2055.33	2163.67	0.949931	1894	2125.33	0.891154
EPHA10-10	EPHA10	x	CGCCTAGGCGGGGACGCCCA	929	847	791	845	823	890	780	895	879	790	790	903	896	914	976	852.667	851.333	1.00157	827.667	928.667	0.891242
OXSR1-9	OXSR1	x	TACGATACTCCGAGAAGTAC	1025	982	1073	1090	967	1091	1005	911	1296	1022	928	1373	1183	1151	1394	1049.33	1070.67	0.980075	1107.67	1242.67	0.891363
ACVR1B-6	ACVR1B	x	CTTCTCGTGAAGAACGGTCT	1981	1814	1798	1644	2054	1861	1899	2055	2067	1784	1656	1467	1631	2069	1805	1853	2007	0.923269	1635.67	1835	0.891371
MAST2-1	MAST2	x	ATATTTACCCGATAGAGAGC	532	575	615	624	665	546	535	748	656	685	590	591	483	880	730	611.667	646.333	0.946364	622	697.667	0.891543
RIPK4-10	RIPK4	x	TGGCTAGACGTGCGCGATGG	2201	2589	2496	2836	2547	2988	3167	2682	2920	3002	2001	2679	2916	2705	2995	2790.33	2923	0.954613	2560.67	2872	0.891597
TNIK-4	TNIK	x	ATACATCAGGCGACAGTTAG	3331	3313	3488	3691	3660	3417	4315	4816	4446	4055	4312	3634	4356	4791	4308	3589.33	4525.67	0.793106	4000.33	4485	0.891936
ULK1-4	ULK1	x	CGAAGTCCATGCGGTCCTTG	1965	2074	2231	2528	2611	1955	2498	2522	2520	2035	2636	2137	2570	2655	2407	2364.67	2513.33	0.940849	2269.33	2544	0.892034
PDK2-5	PDK2	x	CCGCAGCCATGCGCTGGGTG	2102	1879	1936	1758	1501	2138	1981	1890	1867	1659	1397	1819	1760	1652	2053	1799	1912.67	0.940572	1625	1821.67	0.89204
TRPM6-1	TRPM6	x	AAGACAAGGCGTGCCGGTCG	2386	2331	2628	2275	2227	2299	2814	2375	2330	2326	2274	2310	2977	2333	2435	2267	2506.33	0.904509	2303.33	2581.67	0.892189
NPR2-9	NPR2	x	GCCCCACACGTGCTACAGGC	1050	1089	1194	1064	1314	1391	1315	1085	1224	1040	1083	921	1200	904	1307	1256.33	1208	1.04001	1014.67	1137	0.892407
TNK2-4	TNK2	x	CGGTCCAACAACGATCCCAG	1828	1469	1721	1333	1373	1293	1449	1160	1217	1145	1249	1018	1074	1581	1168	1333	1275.33	1.04522	1137.33	1274.33	0.892493
SLK-6	SLK	x	GAGTATCAGCTAAAAACACG	956	1038	877	971	1450	1033	1242	1329	1079	796	1235	1049	1262	1219	970	1151.33	1216.67	0.946301	1026.67	1150.33	0.892495
EIF2AK2-7	EIF2AK2	x	GCAACCTACCTCCTATCATG	2306	2391	2278	2341	2488	2245	2697	2348	2638	1897	2425	2552	2316	2739	2647	2358	2561	0.920734	2291.33	2567.33	0.892495
MAST1-6	MAST1	x	CATCACGATCTCGTTGTCGT	4620	4612	5011	5119	4879	5474	5347	5209	5614	4838	4499	5095	5659	5177	5334	5157.33	5390	0.956834	4810.67	5390	0.892517
ILK-12	ILK	x	CGGATCAATGTAATGAACCG	3715	4004	3519	4036	3954	4405	4461	4805	4521	3694	3902	4013	4807	4368	3832	4131.67	4595.67	0.899035	3869.67	4335.67	0.892519
CSNK2A1-13	CSNK2A1	x	TCAGCTACGACTAATAGACT	1479	1628	1530	1331	1355	988	1440	1017	1362	1062	1432	937	1303	1381	1160	1224.67	1273	0.962032	1143.67	1281.33	0.89256
TIE1-8	TIE1	x	GGCATACACATTCGCCGTCA	2819	3071	2887	2659	2555	2916	3129	2717	3274	2745	3026	2546	3218	2763	3337	2710	3040	0.891447	2772.33	3106	0.892574
VRK1-5	VRK1	x	CGTGTAAAAGCAGCTCAAGC	1066	1053	863	1034	1164	966	1107	813	945	909	1159	882	1162	1212	931	1054.67	955	1.10436	983.333	1101.67	0.892587
MAST3-7	MAST3	x	GTCTCAAAGTCGCTTTCGCA	1066	1128	1189	1085	1453	1230	1306	1169	1303	1209	1535	994	1382	1314	1491	1256	1259.33	0.997353	1246	1395.67	0.892763
SCYL3-3	SCYL3	x	GATAGTAAGGTGCAGAGCGC	1538	1577	1522	1593	1749	1641	1543	1581	1289	1301	1770	1367	1874	1629	1468	1661	1471	1.12916	1479.33	1657	0.892778
MAPK12-3	MAPK12	x	CGGCCGCACCGGCGCTAAGG	2687	3044	2747	2970	2846	2952	2650	3216	2503	2577	2401	3092	2887	3179	2973	2922.67	2789.67	1.04768	2690	3013	0.892798
MAST4-20	MAST4	x	GGCAGCGGTACCGGTCCGGA	1307	1308	1285	1071	1197	1409	909	1320	1266	793	963	1185	1344	1104	846	1225.67	1165	1.05207	980.333	1098	0.892835
TSSK1B-8	TSSK1B	x	GCGGGATGACAGTGGTCGAA	2212	2319	1757	2151	2107	2223	1963	2641	2284	1876	1949	2073	1768	2563	2274	2160.33	2296	0.940912	1966	2201.67	0.89296
PRKACB-4	PRKACB	x	AGCTGCATAGAACCGTGCAT	1699	2200	1947	1989	2273	2160	2180	2492	1736	1420	1835	2443	2246	2319	1816	2140.67	2136	1.00218	1899.33	2127	0.892963
PRKACG-5	PRKACG	x	CTTCATGGCGTAGTGGCCGC	4045	4202	4170	4223	4665	4705	4228	4818	4433	4453	4071	4534	5390	4351	4882	4531	4493	1.00846	4352.67	4874.33	0.892977
EPHA10-19	EPHA10	x	TGGACCGGCGCAGGTCTCCA	2507	2598	2598	2348	2867	2563	2746	2766	3009	2115	2077	2695	2582	2231	2899	2592.67	2840.33	0.912804	2295.67	2570.67	0.893024
PLK2-8	PLK2	x	CGCCGGGGGCACTTGCGCCT	1471	1431	1404	1693	1348	1471	1516	1253	1663	1356	1094	1561	1499	1456	1536	1504	1477.33	1.01805	1337	1497	0.89312
SIK2-9	SIK2	x	GTGGGGTTCTACGACATCGA	1737	1754	1906	1892	1936	1744	2358	2183	1992	2687	1632	2137	2752	2465	2011	1857.33	2177.67	0.852901	2152	2409.33	0.893193
TNIK-12	TNIK	x	TCGACTGGTCTGAGCATGGG	1600	1778	1850	1850	1540	1950	1773	1424	1434	1616	1356	2122	2263	1602	1838	1780	1543.67	1.1531	1698	1901	0.893214
BRSK2-7	BRSK2	x	CCGGCAGATCATCTCTGCGC	1189	1356	1144	1435	1268	1378	1458	1432	1434	1123	1590	1170	1285	1371	1691	1360.33	1441.33	0.943802	1294.33	1449	0.89326
TNIK-14	TNIK	x	TGCTCAGCTTGATCGAACAG	2260	2286	2165	1938	2381	2022	2393	2050	2280	2136	1749	1858	1935	2319	2175	2113.67	2241	0.94318	1914.33	2143	0.893296
AAK1-10	AAK1	x	TTTCGACTCCCGGCGAGAGC	945	973	1026	1306	893	935	1052	1204	925	1285	1111	621	1227	1205	945	1044.67	1060.33	0.985225	1005.67	1125.67	0.893397
NTRK2-11	NTRK2	x	CTTGATCCACATAATGTCAC	3723	3675	3384	3307	3598	4334	4087	3774	3501	3072	3436	4189	4216	3772	3985	3746.33	3787.33	0.989174	3565.67	3991	0.893427
MST1R-9	MST1R	x	TTCTTTCAGCTTACCGGGTT	1415	1401	1376	1423	1386	1597	1733	1537	1673	1276	1466	1406	1549	1713	1380	1468.67	1647.67	0.891362	1382.67	1547.33	0.89358
DAPK3-6	DAPK3	x	GAGCGGTGCATCCCCGTTCC	4939	4702	4575	5286	5872	5179	5294	5702	6080	4508	5934	5583	6218	5837	5877	5445.67	5692	0.956723	5341.67	5977.33	0.893654
MST1R-3	MST1R	x	AGCGGGATGTCAGTCGTCTT	2574	2307	2565	2513	2476	2214	2279	2310	2126	2411	2046	1891	2491	2120	2492	2401	2238.33	1.07267	2116	2367.67	0.893707
PKN1-2	PKN1	x	CATGGCCAGCGACGCCGTGC	2188	2032	2085	2370	2184	2120	2404	2389	2320	2476	1494	1767	2181	2275	1963	2224.67	2371	0.938282	1912.33	2139.67	0.893753
TAOK2-4	TAOK2	x	CCGGGATGTCCGGAATAGTG	2190	2271	2388	2618	2788	2549	2288	3406	2956	2965	2387	2752	2711	3142	3213	2651.67	2883.33	0.919653	2701.33	3022	0.893889
FRK-10	FRK	x	TGATTTGTCGTATAAAACCG	2180	2131	2041	2450	2268	2777	2691	2405	2343	2102	2926	2237	2655	2810	2662	2498.33	2479.67	1.00753	2421.67	2709	0.893934
CAMK2A-6	CAMK2A	x	CCAGTTCCCATCGCCGGAAT	1635	1670	1768	1442	1501	1588	1733	1616	1460	1429	1290	1412	1721	1310	1590	1510.33	1603	0.942192	1377	1540.33	0.893962
NonTargetingControlGuideForHuman_0046	NonTargetingControlGuideForHuman_0046	n	CGCCGTTCCGAGATACTTGA	2228	1987	1779	1901	2148	2281	2159	2196	2464	1962	2173	1967	2301	1964	2560	2110	2273	0.928289	2034	2275	0.894066
MYLK-3	MYLK	x	CATTCGCGATTTAGAAGTTG	2658	2337	2325	2501	2775	2773	2685	2928	2891	2491	3171	2137	2796	2898	3029	2683	2834.67	0.946496	2599.67	2907.67	0.894073
SRMS-9	SRMS	x	TGTAGCCGCCCCCCTCTTCG	2746	2469	2606	2540	2452	2487	2632	2408	2772	2020	2163	1637	1959	2211	2339	2493	2604	0.957373	1940	2169.67	0.894147
BMPR1A-7	BMPR1A	x	GCAGTGTGGGTTGCAAATAC	2835	2981	2791	3397	3222	3265	3497	3075	3045	3498	2694	3825	3695	3792	3714	3294.67	3205.67	1.02776	3339	3733.67	0.894295
NEK6-12	NEK6	x	GGAGGCAGCTCATTTCCGGC	1498	1523	1304	1309	1629	1610	1353	1795	1634	1282	1470	1913	1543	1815	1858	1516	1594	0.951066	1555	1738.67	0.894363
ACVR1C-11	ACVR1C	x	GCTCTCAATTGCTAGTGGTC	3986	3819	3808	4131	4069	4687	4403	4154	4039	4364	3923	4271	4825	4686	4528	4295.67	4198.67	1.0231	4186	4679.67	0.894508
PIM2-3	PIM2	x	CAAGGATCGGGAAGCGTTCG	1219	1487	1409	1396	1611	1583	1601	1684	1627	1521	1549	1476	1733	1751	1598	1530	1637.33	0.934446	1515.33	1694	0.89453
SGK223-9	SGK223	x	TATCCGGCACTGACGACTCC	2105	2095	2330	1710	1921	2066	2314	2077	2257	1757	2011	2237	2099	2292	2322	1899	2216	0.856949	2001.67	2237.67	0.894533
MAP2K1-10	MAP2K1	x	TTGGAACAGGACCAACTTGG	1570	1709	1627	1510	1550	1655	1581	1459	1536	1114	1556	1388	1426	1673	1437	1571.67	1525.33	1.03038	1352.67	1512	0.894621
AKT2-10	AKT2	x	GGAAGGCATACTTCAGCGCC	3527	3501	3315	4259	4273	3793	4131	3864	4114	4685	3484	3437	4312	4537	4121	4108.33	4036.33	1.01784	3868.67	4323.33	0.894834
STK4-6	STK4	x	GCCAAGCGGAATACAGTGAT	5092	4594	5449	5716	4931	5246	6027	5832	6021	6619	5272	4971	6294	6044	6505	5297.67	5960	0.88887	5620.67	6281	0.894868
RIOK2-11	RIOK2	x	TTCGGACTGGGGCCGCCATG	2115	2409	2054	2117	2417	2344	2004	2535	2454	1735	2060	2197	2067	2204	2424	2292.67	2331	0.983555	1997.33	2231.67	0.894996
FGFR3-6	FGFR3	x	CATGGACGCGTTGGACTCCA	2913	2810	2832	2372	2982	3278	3255	3468	2891	2313	3243	3049	3218	3271	3125	2877.33	3204.67	0.897857	2868.33	3204.67	0.895049
ADCK2-9	ADCK2	x	TGACGTTCTGAGTCGGCGAA	4266	4363	3971	4310	4296	4258	4146	4029	4265	4664	4312	3764	4962	4781	4489	4288	4146.67	1.03408	4246.67	4744	0.895166
ERBB4-7	ERBB4	x	CGTTGCCATAAGTCCTGTAC	3487	3774	3701	3849	3759	3708	3497	4219	3606	3694	3260	3340	3665	4205	3629	3772	3774	0.99947	3431.33	3833	0.895208
PRKCB-5	PRKCB	x	CCATTACTTACATCGGAGGC	1876	2056	1900	1998	2389	2661	2121	2147	2159	2038	2146	2131	2489	2028	2537	2349.33	2142.33	1.09662	2105	2351.33	0.895237
MAPK8-4	MAPK8	x	ACGCTTGCTTCTGCTCATGA	2813	3074	2763	3266	2872	2934	3082	2977	2543	2965	2832	2382	2895	3217	3024	3024	2867.33	1.05464	2726.33	3045.33	0.89525
PRPF4B-10	PRPF4B	x	TGGCTGCTCCCGTAGCGACT	1597	1368	1459	935	1261	1020	1233	1179	1381	710	1308	821	1019	1077	1075	1072	1264.33	0.847878	946.333	1057	0.895301
CDK16-5	CDK16	x	GCCACCAGAGATTGTGCACG	4644	4857	4815	5920	5567	5783	6030	6201	5857	5416	4875	6377	6719	6017	5880	5756.67	6029.33	0.954777	5556	6205.33	0.895359
DYRK1A-1	DYRK1A	x	AGACGATTCTAGTCATAAGA	2035	2107	2245	1552	1412	1494	2066	2419	2300	2684	931	1109	1625	1832	1819	1486	2261.67	0.657038	1574.67	1758.67	0.895375
BMPR1B-7	BMPR1B	x	CCCAATGCTGTATCGAGGTC	3082	2774	3031	3276	2892	3001	3453	3327	3327	3201	4123	2331	4503	2858	3420	3056.33	3369	0.907193	3218.33	3593.67	0.895557
PRKAA1-2	PRKAA1	x	CCAGGAACTGAGTCTGCGCA	2139	2580	2443	2613	2813	2616	2440	3050	2523	2690	2329	2949	2708	3386	2803	2680.67	2671	1.00362	2656	2965.67	0.895583
EPHB1-7	EPHB1	x	GATGGACGTCTCATTGACGA	2593	2993	3014	2606	3151	2885	3062	2858	2881	2317	2325	2949	2863	2719	2893	2880.67	2933.67	0.981934	2530.33	2825	0.895693
NEK7-8	NEK7	x	TGGTACTCCATCCAAGAGAC	2134	1936	2027	1952	1537	1726	1846	1833	1919	1689	887	2031	1660	1690	1793	1738.33	1866	0.931583	1535.67	1714.33	0.895781
CAMK1G-1	CAMK1G	x	AGCGTCTACTCACAATATGT	1348	1823	1459	1663	1478	1064	1733	1611	1152	1301	1463	1209	1669	1612	1154	1401.67	1498.67	0.935276	1324.33	1478.33	0.895829
SMG1-1	SMG1	x	ACATGTTAAGTCCGGATCCG	623	575	563	563	601	787	622	483	568	624	655	536	650	762	614	650.333	557.667	1.16617	605	675.333	0.895854
SCYL2-2	SCYL2	x	CTTAATGTCTGGAGATATAG	1654	1882	1500	1649	1511	1395	1604	1483	1463	1313	1504	1473	1692	1473	1623	1518.33	1516.67	1.0011	1430	1596	0.89599
FASTK-5	FASTK	x	CGTGGATACCGCAGAAAACG	2196	1915	2190	1933	2043	1977	2182	2256	2126	1906	2080	1958	2123	2177	2333	1984.33	2188	0.906917	1981.33	2211	0.896125
ITK-8	ITK	x	CGCTGCCGGCTCTCACGATC	1944	1894	1878	2120	2102	2303	2223	2058	2080	2148	1960	1906	1973	2340	2398	2175	2120.33	1.02578	2004.67	2237	0.896141
RPS6KA2-7	RPS6KA2	x	GACACACGCAGAGTGCCGAC	1887	2286	2134	2108	2320	1914	1791	2066	1998	1919	2208	1425	2082	2099	2014	2114	1951.67	1.08318	1850.67	2065	0.896207
MAP3K12-1	MAP3K12	x	ATCCAGAGTTCGAGCTGACG	2475	2436	2523	2309	2488	2124	2220	2091	2608	1683	2663	2634	2374	2512	2902	2307	2306.33	1.00029	2326.67	2596	0.896251
LATS2-2	LATS2	x	CAAGTCGGAGCAGTACGACC	1106	937	929	1151	1049	760	1195	971	1253	701	1483	824	963	1358	1035	986.667	1139.67	0.86575	1002.67	1118.67	0.896305
NUAK1-7	NUAK1	x	GGCGGGGGACCGCCCCGACT	510	757	838	801	951	850	798	819	1040	808	735	1043	697	836	1352	867.333	885.667	0.9793	862	961.667	0.89636
PBK-6	PBK	x	GTTGCTTTGAATATGGCAAG	3245	3139	3022	2870	3189	3439	3313	3002	3435	2941	3467	2643	3455	3217	3425	3166	3250	0.974154	3017	3365.67	0.896405
SGK1-16	SGK1	x	GCTACATGCCTCTGATAAGC	3855	4136	3847	4067	4010	4361	4093	4515	4613	4269	4264	3855	4400	4141	5278	4146	4407	0.940776	4129.33	4606.33	0.896447
ICK-10	ICK	x	TATATACCTTAACCTCCCGA	652	823	695	658	711	707	529	830	637	477	776	661	498	918	718	692	665.333	1.04008	638	711.333	0.896907
ADCK4-5	ADCK4	x	GCACCTTGCGTTCTCGAGAG	2792	2113	2195	2394	2626	2455	2738	2476	2628	2366	2601	2346	2734	2732	2687	2491.67	2614	0.953201	2437.67	2717.67	0.89697
DYRK2-9	DYRK2	x	CTGTAAGCCACGTGATCGTG	5143	5339	5537	6076	6171	6780	6553	6502	6280	5646	6476	5904	6625	7168	6302	6342.33	6445	0.98407	6008.67	6698.33	0.897039
STK31-6	STK31	x	CGCTCTTCTTGAAAGTTATA	1611	1577	1707	2096	1713	1668	2013	1703	2041	2237	1866	1422	2216	2045	1898	1825.67	1919	0.951364	1841.67	2053	0.897061
CLK1-12	CLK1	x	TCGCTCAGAAATACAAGTTC	1825	1763	1544	1712	1882	1807	1832	1969	1933	1509	1608	1773	1560	2089	1802	1800.33	1911.33	0.941925	1630	1817	0.897083
TTN-9	TTN	x	ATGGAACGTCGAGAAGTAAC	2478	2529	2418	1960	2460	2634	2702	2969	2822	2072	2084	2940	2284	2716	2910	2351.33	2831	0.830566	2365.33	2636.67	0.897092
MAP4K1-11	MAP4K1	x	TGGGTGGATCTGATCCGCCG	4040	3711	3916	4524	4527	4674	4444	4970	4744	4143	4937	4480	5030	4544	5541	4575	4719.33	0.969417	4520	5038.33	0.897122
ROR1-1	ROR1	x	AAGACTCCATATAGACGGTG	1855	2107	1939	2015	1841	2053	2220	2012	1627	1879	2129	1828	2114	2394	1997	1969.67	1953	1.00853	1945.33	2168.33	0.897156
EIF2AK4-2	EIF2AK4	x	AGGCCGTCTGTGTCGCTCGC	2386	2161	2283	2759	2353	2782	2448	2871	2540	3357	2177	1967	2503	3176	2681	2631.33	2619.67	1.00445	2500.33	2786.67	0.897249
MST1R-4	MST1R	x	AGTGTCTATCAGGCGTCTCA	3635	3328	3811	3999	4084	3855	4102	3660	4059	3238	4078	4107	3865	4283	4582	3979.33	3940.33	1.0099	3807.67	4243.33	0.897329
STK4-8	STK4	x	GTCCACTTTCTTACCCTCAT	5025	4729	4831	4779	5396	5260	4444	4921	4849	4725	4192	4534	4503	5665	4822	5145	4738	1.0859	4483.67	4996.67	0.897332
LATS1-5	LATS1	x	GATTTCATGCCCACTGCTCG	1758	1712	1826	1707	1941	1914	1896	1974	2034	1405	1977	1743	2178	1666	1867	1854	1968	0.942073	1708.33	1903.67	0.897391
SRPK3-5	SRPK3	x	CCTTCTGGGCTCCGACGACG	2620	2209	2352	2246	2532	2393	2431	2901	2759	2748	2387	2037	2907	2590	2495	2390.33	2697	0.886293	2390.67	2664	0.897397
PTK6-3	PTK6	x	CCTCTCGGCCAGGTAGTTGT	3672	3723	3563	3553	3573	3202	3684	3717	3412	3397	3184	3367	3601	3995	3487	3442.67	3604.33	0.955147	3316	3694.33	0.897591
SRPK3-8	SRPK3	x	GGGATGAGCGCCAGCACGGG	548	661	620	891	767	814	672	578	728	768	780	503	911	630	744	824	659.333	1.24975	683.667	761.667	0.897593
LCK-2	LCK	x	CAGTGGGGAAGCCGGCGGAT	1348	1454	1200	1243	1169	899	1142	1310	1365	1001	1294	1279	1394	1297	1290	1103.67	1272.33	0.867435	1191.33	1327	0.897764
EPHB1-1	EPHB1	x	AAAGTCCGCTCGGTAATAAC	2684	2206	2589	2632	2302	3010	2404	2234	2375	3051	2211	2088	2374	3078	2735	2648	2337.67	1.13275	2450	2729	0.897765
CDK5-14	CDK5	x	TTTCTCGTATTTCTGCATCG	1804	2206	2112	2013	2545	2281	2495	2324	2379	1674	2746	2507	2565	2780	2370	2279.67	2399.33	0.950125	2309	2571.67	0.897861
MAP2K4-10	MAP2K4	x	TTATGGTGCACTCTTCAGAG	1246	1320	1128	1387	1361	1619	1315	1217	1529	823	969	2464	1528	1405	1807	1455.67	1353.67	1.07535	1418.67	1580	0.89789
SNRK-9	SNRK	x	TCATTCAGCGCATGGTGCTT	2703	2598	2675	2693	2585	2786	2954	2809	2684	2708	3157	2140	3042	2787	3086	2688	2815.67	0.954658	2668.33	2971.67	0.897925
CDK16-11	CDK16	x	TGTGCACGAGGACTTGAAGA	1640	1658	1781	1729	1642	1637	1443	1928	1942	2237	1666	1246	1777	1991	1966	1669.33	1771	0.942594	1716.33	1911.33	0.897977
FLT4-4	FLT4	x	CTCGTGCTCGGGCGCGACGC	891	745	874	755	772	975	967	849	787	848	521	815	905	792	735	834	867.667	0.961199	728	810.667	0.898026
IRAK3-8	IRAK3	x	TCACCCAAACATACTAGAGT	1823	1715	1897	1945	1780	1664	1838	2061	1900	1573	2201	1552	1997	2109	1824	1796.33	1933	0.929298	1775.33	1976.67	0.898145
KIT-6	KIT	x	GGCAGCATTGACGTCAGAAT	1334	1242	1368	1617	1767	1615	1598	1602	1421	1753	1366	1555	2137	1690	1377	1666.33	1540.33	1.0818	1558	1734.67	0.898155
RAF1-4	RAF1	x	CCCAACAATCTGAGCCCAAC	1930	2008	1886	1816	1765	1731	1911	2204	1798	1649	1494	1637	1698	1774	1850	1770.67	1971	0.89836	1593.33	1774	0.898159
MUSK-1	MUSK	x	ACGGCCAACAATGGTGTGGG	3466	3163	3039	3737	3544	3225	3465	3015	3297	3333	3726	3270	4037	3752	3711	3502	3259	1.07456	3443	3833.33	0.898174
CAMK2D-5	CAMK2D	x	CTGGTCCCCTTGAACTTCTA	2947	3017	2818	2623	2938	2853	2796	2787	2654	2537	2543	2622	2975	2797	2803	2804.67	2745.67	1.02149	2567.33	2858.33	0.898192
FER-9	FER	x	GTGCCTTACAAAATGGGGTT	3772	3582	3872	4689	4951	4508	4789	4536	5007	4661	4081	4725	4989	4903	5097	4716	4777.33	0.987162	4489	4996.33	0.898459
TSSK3-2	TSSK3	x	CCTCTTCCGTCAGATGGTTG	4180	4172	4258	4174	4596	4499	4230	3929	4275	3501	4306	3855	4330	4178	4472	4423	4144.67	1.06715	3887.33	4326.67	0.898459
RIPK2-5	RIPK2	x	CGTCCGCCCGCCACGCAGAC	2352	2490	2680	2083	2608	2818	2591	3023	3015	2454	2677	2685	2676	2824	3199	2503	2876.33	0.870205	2605.33	2899.67	0.898494
MAP3K14-6	MAP3K14	x	CTAACATATGGGGCGCCGAG	2185	1793	2107	2370	1754	1986	2074	1787	1768	1919	1532	1773	2190	1828	1796	2036.67	1876.33	1.08545	1741.33	1938	0.898521
PRKAA1-5	PRKAA1	x	GCGTGTCACCCAGAATGTAG	3283	3124	3047	2846	2923	3037	2831	3029	3078	2421	2725	2294	2696	2594	2990	2935.33	2979.33	0.985232	2480	2760	0.898551
EPHA4-10	EPHA4	x	TTCATTCGCGGGGTATACCC	1329	1092	1285	1156	1274	1306	1116	1375	1217	1411	1263	1179	1388	1500	1400	1245.33	1236	1.00755	1284.33	1429.33	0.898554
CHEK2-3	CHEK2	x	AGGGCCCATAATCGAGCCCA	1847	1718	1542	1598	1910	1883	1896	1990	2251	1695	2242	1910	1721	2560	2223	1797	2045.67	0.878442	1949	2168	0.898985
CDK7-10	CDK7	x	TTTACGGCGCCGGATGGCTC	964	949	960	668	555	693	602	496	371	282	369	606	591	403	404	638.667	489.667	1.30429	419	466	0.899142
PSMB2-1	PSMB2	p	ACCGATGAGGTACTCCATGG	3898	3992	4070	1020	1097	966	827	1044	988	1001	504	858	922	708	998	1027.67	953	1.07835	787.667	876	0.899163
STK3-9	STK3	x	CATAGTACTTTACAACATAT	2327	2529	2275	2484	2560	2084	2232	2625	2579	2053	2004	2319	2313	2563	2215	2376	2478.67	0.95858	2125.33	2363.67	0.899168
TSSK3-5	TSSK3	x	GCTCCAAATCGTCCGTACCC	1450	1903	1812	1690	1529	1458	1896	1586	2182	1282	1470	1485	1689	1453	1570	1559	1888	0.825742	1412.33	1570.67	0.899194
SGK1-15	SGK1	x	GCGGCCCCGCCACAAAAAGA	1157	1128	1111	1294	1174	1199	1069	1166	994	1086	1211	906	1405	1260	897	1222.33	1076.33	1.13565	1067.67	1187.33	0.899214
CDK1-9	CDK1	x	GATCTCCAGAAGTATTGCTG	770	790	687	102	66	63	70	57	102	52	55	18	26	37	76	77	76.3333	1.00873	41.6667	46.3333	0.899281
ILK-14	ILK	x	GATCAATGTAATGAACCGTG	1074	1176	1241	1115	1051	948	932	1030	948	539	838	697	893	802	611	1038	970	1.0701	691.333	768.667	0.899393
CSNK1G2-3	CSNK1G2	x	CCCCCTGCAGATCACGCGCA	2019	2218	2162	2477	2286	2523	2764	2665	2313	3238	2446	1979	3080	2909	2531	2428.67	2580.67	0.9411	2554.33	2840	0.899413
AURKC-1	AURKC	x	AATCGGGCGTCCCCTGGGCA	2848	2828	2697	3031	2890	2862	3599	3289	2946	3192	3930	2598	4087	3643	3077	2927.67	3278	0.893126	3240	3602.33	0.899417
CASK-8	CASK	x	GCATCAGCATGCGACGTACT	3715	3253	3513	4041	3828	4119	3985	3557	3855	3023	4223	4343	3932	4320	4633	3996	3799	1.05186	3863	4295	0.899418
RIPK1-10	RIPK1	x	TGGAAAAGGCGTGATACACA	1909	1820	1817	1659	1926	1887	1966	2012	1929	1267	1932	1952	2193	1967	1567	1824	1969	0.926359	1717	1909	0.899424
LIMK2-9	LIMK2	x	GATGTGCATCCGGTTGACCC	1412	1559	1599	1532	1698	1337	1423	1714	1683	1711	1290	1221	1625	1632	1437	1522.33	1606.67	0.94751	1407.33	1564.67	0.899446
ACVR1C-7	ACVR1C	x	CGTACCTGGCGAGAGCTCGG	1152	934	984	1000	862	1033	1180	1076	997	832	897	1494	1113	1036	1434	965	1084.33	0.889948	1074.33	1194.33	0.899526
YES1-4	YES1	x	CTTTCCATGACACCATTTGG	2172	2463	2338	2479	2368	2679	2419	2562	2572	2249	2025	2504	2415	2716	2404	2508.67	2517.67	0.996425	2259.33	2511.67	0.899536
CDK11B-9	CDK11B	x	CTACATCGTGATGAACTATG	405	685	615	495	558	425	532	540	587	376	304	261	489	237	320	492.667	553	0.890898	313.667	348.667	0.899618
PRKD2-7	PRKD2	x	GATCCGCCCGCACGCCCTCA	3447	3274	3651	3708	3989	3905	3810	3631	3284	3378	3384	3207	3496	3809	3776	3867.33	3575	1.08177	3323	3693.67	0.899648
PNCK-3	PNCK	x	CCCCGCGAGGTGCGCACCTA	3248	3451	3317	3769	3117	3833	3737	3989	3996	3504	2522	3586	3812	3223	3649	3573	3907.33	0.914434	3204	3561.33	0.899663
NEK10-2	NEK10	x	CCAAATGCGAATTTCCACGC	757	913	819	974	985	1163	929	1074	915	1200	925	870	1113	1104	1112	1040.67	972.667	1.06991	998.333	1109.67	0.89967
STYK1-5	STYK1	x	GATTATCGTCCCAACTTTGT	2311	2499	2402	2236	2089	2196	2644	2248	2274	1946	1849	2285	2219	2384	2155	2173.67	2388.67	0.909992	2026.67	2252.67	0.899674
GUCY2D-10	GUCY2D	x	TACGCCCTGCTTCGCGCATT	2561	2613	2534	3033	2890	2907	3231	3500	2917	2494	2950	2764	3153	3034	2936	2943.33	3216	0.915216	2736	3041	0.899704
MAP4K1-3	MAP4K1	x	CTGATCCGCCGAGGGATAGC	1825	1733	1941	1727	1626	2111	1770	1733	1854	1496	1552	2222	1874	2201	1782	1821.33	1785.67	1.01997	1756.67	1952.33	0.899778
CDK18-8	CDK18	x	TCAACCAGCTCCACAACCGG	2424	2544	2576	1688	2041	2066	1914	2110	2202	1802	1618	1506	1584	1930	1960	1931.67	2075.33	0.930774	1642	1824.67	0.89989
PAN3-4	PAN3	x	CTTTCCGCCGGGAGCCGTCG	2427	2750	2512	2640	2547	2406	2650	2752	2736	1735	2512	2843	2222	3091	2565	2531	2712.67	0.93303	2363.33	2626	0.899975
NTRK1-7	NTRK1	x	GAGAGACTCCAGAGCGTTGA	2110	2206	2140	1782	2010	1999	1993	2120	2113	1701	1794	1779	1912	1960	1988	1930.33	2075.33	0.930132	1758	1953.33	0.9
SPEG-1	SPEG	x	AACCGCCGTTCTTCTGACAC	2961	3196	3268	3062	3002	3055	3445	3636	3127	2693	3464	3322	4151	2976	3405	3039.67	3402.67	0.893319	3159.67	3510.67	0.900019
BMPR1B-6	BMPR1B	x	CATTTACAACGCAAGACCTT	2368	2319	2300	2504	2608	2433	2349	2579	2313	2350	3184	2201	2983	2790	2820	2515	2413.67	1.04198	2578.33	2864.33	0.900151
CLK4-5	CLK4	x	CCTCACTCTAGATGAAATCG	1893	1879	1878	1778	2192	1664	1817	2166	1919	1854	2294	1561	2161	2204	1977	1878	1967.33	0.954592	1903	2114	0.900189
PKN3-8	PKN3	x	GCGATCCTGTCATTGAGAGG	3178	3112	3323	2649	2867	2871	2586	2904	2976	2485	2729	2601	2866	2743	3072	2795.67	2822	0.990669	2605	2893.67	0.900242
GRK4-3	GRK4	x	ATCTTTGGTTTCATAAGCGT	3431	3133	3268	3448	3455	3663	3363	3446	3186	3605	2515	2864	3338	3383	3258	3522	3331.67	1.05713	2994.67	3326.33	0.900291
PLK2-1	PLK2	x	ACGATAATCCGCGAGATCTC	1106	1203	1313	867	1023	953	1046	1014	1230	1132	880	806	992	1009	1129	947.667	1096.67	0.864134	939.333	1043.33	0.900319
FGFR2-7	FGFR2	x	GGCCGCCGGTGTTAACACCA	1713	1646	1718	1474	1657	1713	1695	1828	1532	1435	1373	1467	1420	1832	1496	1614.67	1685	0.958259	1425	1582.67	0.900379
CDKL1-1	CDKL1	x	ATACAGACTACGTGGCTACC	2075	1805	2223	2314	2309	2214	2480	1977	2343	2295	1980	2210	2579	2174	2449	2279	2266.67	1.00544	2161.67	2400.67	0.900444
RIPK4-4	RIPK4	x	CGTGAACTCGCCCGCGTCGA	1546	1658	1751	2042	1875	1834	1960	1822	1893	1680	1973	2119	2169	2086	2155	1917	1891.67	1.01339	1924	2136.67	0.900468
NEK4-3	NEK4	x	AGACCTGCTTGCCGTCCCGC	2765	2897	3061	2608	2790	2800	2568	3124	3045	3011	2512	2613	2866	3102	3066	2732.67	2912.33	0.938308	2712	3011.33	0.900598
RPS6KA6-1	RPS6KA6	x	AGAAGACCGGTCCTGATGCT	2998	2918	2940	2992	2928	2849	3450	3837	3130	3427	3195	2976	3475	3694	3487	2923	3472.33	0.841797	3199.33	3552	0.900713
CDK20-4	CDK20	x	CGAGATAGTTGCCCTCAAGA	2515	2741	2578	3108	2644	2464	2851	3289	2494	2938	2612	3383	3051	3792	3074	2738.67	2878	0.951587	2977.67	3305.67	0.900776
NPR1-9	NPR1	x	TATAGAGCAGGAGCCCGTCG	1506	1628	1368	1323	1161	1208	1031	1399	1381	1019	973	1131	1221	1185	1061	1230.67	1270.33	0.968775	1041	1155.67	0.900779
WNK2-6	WNK2	x	GCGCTGGTCGGCAACGTAGG	2236	2511	2468	2491	2545	2545	2603	2381	3051	2041	2550	3064	2582	2895	3021	2527	2678.33	0.943497	2551.67	2832.67	0.9008
MAPKAPK5-4	MAPKAPK5	x	CTGTACCTTGTTGTAAGTGT	2451	2029	2082	1938	2176	1977	2253	2185	2041	2038	2087	2016	2246	2123	2447	2030.33	2159.67	0.940114	2047	2272	0.900968
ROCK1-4	ROCK1	x	CCGATTTGGGATCCCGCAGC	2072	2230	2256	2380	2146	2388	2083	2001	2412	2004	2046	2349	2284	2357	2461	2304.67	2165.33	1.06435	2133	2367.33	0.901014
STK3-17	STK3	x	TCTCCATAGCTTCTGTGATC	3554	3570	3927	3380	4005	3502	3468	3557	3694	3201	3988	2779	3753	3670	3640	3629	3573	1.01567	3322.67	3687.67	0.901021
CDKL5-1	CDKL5	x	AAGGAAGCATTTCGTCGGAG	2427	2206	2134	2346	2332	2178	2124	2459	2356	2408	1939	1931	2251	2448	2268	2285.33	2313	0.988039	2092.67	2322.33	0.901105
CSNK1G2-8	CSNK1G2	x	GTCTACTACTTCGGTCCGTG	4295	4609	4506	5061	5416	5152	4981	4821	5056	5270	4537	5001	5223	5109	6101	5209.67	4952.67	1.05189	4936	5477.67	0.901114
EPHA6-15	EPHA6	x	CTGCCGCCACTTCTCTTTAA	2483	2720	2755	2494	2404	2724	2279	2248	2015	1845	2180	2094	2339	2197	2254	2540.67	2180.67	1.16509	2039.67	2263.33	0.901178
PSMB2-13	PSMB2	p	GAGTACCTCATCGGTATCCA	4993	4726	4660	1173	1212	1270	1069	1158	1139	863	1125	812	975	1131	1001	1218.33	1122	1.08586	933.333	1035.67	0.901191
MAP4K3-2	MAP4K3	x	ATCATCGAAATCATGGTAAG	1586	1817	1613	1729	2094	1780	1803	1966	2441	2035	1998	1903	2125	2306	2155	1867.67	2070	0.902254	1978.67	2195.33	0.901306
ADCK4-6	ADCK4	x	GCTAGGAGTACTGGCCGAGA	2105	2134	2220	1972	1895	2013	2013	1903	1768	1484	1715	1661	1815	1662	1915	1960	1894.67	1.03448	1620	1797.33	0.901335
BTK-5	BTK	x	CTGACTCCGAGTCATGTGTT	4966	5052	4997	5204	5161	5689	4867	5927	5187	5294	5982	4916	5504	6433	6022	5351.33	5327	1.00457	5397.33	5986.33	0.901609
TP53RK-7	TP53RK	x	GCGGGCTCCTCGCCATCGGC	1224	1230	1142	962	800	590	707	613	548	386	852	303	571	569	569	784	622.667	1.2591	513.667	569.667	0.901697
ADCK1-3	ADCK1	x	CGATGACACCCCTCTGGGGA	1468	1308	1246	1292	1736	1556	1227	1524	1306	1022	1504	1670	1499	1791	1363	1528	1352.33	1.1299	1398.67	1551	0.901784
EPHB3-10	EPHB3	x	TTCACGGCCGCATAACGAGG	1801	1664	1748	1816	1900	1686	1566	1589	1677	1417	1456	1746	1508	1855	1759	1800.67	1610.67	1.11796	1539.67	1707.33	0.901796
CDK1-5	CDK1	x	ATTTATACCAAATCCTACAG	1195	1335	1155	724	550	555	511	537	361	318	669	400	483	532	523	609.667	469.667	1.29808	462.333	512.667	0.901821
CSF1R-4	CSF1R	x	CAGAGCTGGTGCGGATTCGA	1844	1975	1754	2171	2181	2075	2109	2028	1873	2396	2139	1776	2489	2374	2135	2142.33	2003.33	1.06938	2103.67	2332.67	0.901829
EIF2AK2-8	EIF2AK2	x	TAATACATACCGTCAGAAGC	2392	2693	2791	2865	2353	2442	2846	2747	2740	3449	2094	2122	2834	2898	2766	2553.33	2777.67	0.919237	2555	2832.67	0.901977
MAP3K1-9	MAP3K1	x	GGGGAATCGCGCCTCGTCGT	1570	1389	1500	1727	1450	1726	1820	1570	1558	1408	1245	1725	1973	1361	1519	1634.33	1649.33	0.990905	1459.33	1617.67	0.902122
TSSK4-5	TSSK4	x	CTCCTATGGGTCGGTATATG	3807	3454	3502	3939	4074	3605	3754	4162	4206	3210	4181	3974	3867	4381	4350	3872.67	4040.67	0.958423	3788.33	4199.33	0.902127
ROR1-13	ROR1	x	GTGCGTGGCAACAAACGGCA	1396	1371	1296	1166	1363	1257	1350	1461	1368	1169	1442	1243	1385	1490	1397	1262	1393	0.905958	1284.67	1424	0.902154
LYN-11	LYN	x	TTGGCACCAGGAAATAGCGC	1372	1206	1280	1263	1166	1315	1265	1291	1355	1438	1073	827	1177	1378	1145	1248	1303.67	0.9573	1112.67	1233.33	0.902162
SGK1-6	SGK1	x	CACAAGGAAGACTCGAAGTC	2298	2514	2441	2487	2872	2460	2659	2627	2510	2730	2708	2513	3326	2438	3049	2606.33	2598.67	1.00295	2650.33	2937.67	0.90219
ABL2-13	ABL2	x	GCGGGGCGCACCACAGAGAC	1688	1781	1770	1729	2158	1691	2112	1752	1949	1729	1915	1891	1956	2004	2175	1859.33	1937.67	0.959573	1845	2045	0.9022
DCLK2-1	DCLK2	x	AGGCGCGCTTCTACCGGAAC	2102	1903	1831	2054	2187	2241	2133	1890	2182	1766	2346	2016	2532	1994	2266	2160.67	2068.33	1.04464	2042.67	2264	0.902238
MAP4K1-12	MAP4K1	x	TTGCCGGCACGCCAACATCG	1707	1544	1564	1474	1790	1713	1747	1760	1805	1472	1594	1900	1546	2137	1821	1659	1770.67	0.936935	1655.33	1834.67	0.902253
SGK223-3	SGK223	x	CCGATGGTCCTCTTCCGGGT	3653	3328	3218	3514	3435	3046	3468	3519	3163	3277	2594	2673	3141	3237	3089	3331.67	3383.33	0.984729	2848	3155.67	0.902503
CDK9-7	CDK9	x	TACCCTTGCAGCGGTTATAG	3632	3986	3668	2193	2422	2268	2220	2112	2474	1928	1580	1400	2096	1571	1771	2294.33	2268.67	1.01131	1636	1812.67	0.902538
HIPK1-3	HIPK1	x	AGGAGGCCCTGGTCGTAAGC	1962	1948	2104	1700	1616	2066	1578	1724	2169	1117	2346	1591	1660	1696	2243	1794	1823.67	0.983732	1684.67	1866.33	0.902661
MAPK12-1	MAPK12	x	CCGCGCGACTCACGTTCTCG	2209	2068	2027	1974	1964	2192	2291	2085	2320	2130	1828	2613	2799	1974	2506	2043.33	2232	0.915472	2190.33	2426.33	0.902734
EPHB2-10	EPHB2	x	TTTGCACATGCAGCGCCCGA	1960	1915	2093	2290	2813	2375	2445	2551	2933	2353	2129	2434	2503	2519	2639	2492.67	2643	0.94312	2305.33	2553.67	0.902754
CDKL3-7	CDKL3	x	GAGTTACAACATTATTGTCA	918	1003	1051	996	1089	944	967	1120	1152	869	1449	779	1051	1168	1211	1009.67	1079.67	0.935165	1032.33	1143.33	0.902915
PKDCC-9	PKDCC	x	GTGCAGCGCTATTCCCGCGG	1581	1652	1724	1729	1307	1503	1525	1551	1667	1506	1004	1585	1440	1469	1626	1513	1581	0.956989	1365	1511.67	0.902977
HIPK2-9	HIPK2	x	TGGACTCAAGCGTAAGAGCG	2338	2619	2595	2844	2522	3126	2808	3408	3245	3054	2522	3337	2825	3447	3598	2830.67	3153.67	0.89758	2971	3290	0.90304
NonTargetingControlGuideForHuman_0009	NonTargetingControlGuideForHuman_0009	n	TAGACAACCGCGGAGAATGC	3428	3145	3160	3691	3949	3891	3807	4368	4059	4407	4171	3486	4307	4561	4491	3843.67	4078	0.942537	4021.33	4453	0.903062
PRKCZ-3	PRKCZ	x	CATTGAGTACGTCAACGGCG	2770	2858	2664	2797	2199	2455	2688	2562	2549	2063	1815	2719	2351	2655	2299	2483.67	2599.67	0.955379	2199	2435	0.90308
WEE2-7	WEE2	x	CGGTTGGTGATTTCTCCAAC	2974	2885	2771	3106	2813	3073	3325	2877	3206	3216	2598	2919	3560	3007	3103	2997.33	3136	0.955782	2911	3223.33	0.903102
TRIB2-4	TRIB2	x	GAGATCGCGGAACAAAACCC	1415	1218	1357	1520	1363	1409	1557	1163	1883	1790	1414	1634	1915	1622	1819	1430.67	1534.33	0.932435	1612.67	1785.33	0.903286
GRK6-5	GRK6	x	CATCCAGGAAGGCGACGCAG	1729	1724	1442	1717	1460	1646	1613	1876	1913	1995	1321	2000	2052	1862	1971	1607.67	1800.67	0.892817	1772	1961.67	0.903314
PNCK-9	PNCK	x	TACGAGATCCGCGAGAGGCT	1632	1736	1845	1661	1900	1838	1817	1952	1978	1757	1766	1567	1616	2103	1915	1799.67	1915.67	0.939447	1696.67	1878	0.903443
PNCK-10	PNCK	x	TATGCGGTGGCCTCGCTGGG	2663	2346	2896	3055	2670	2849	2749	2806	2963	2635	2577	3028	2866	3078	3176	2858	2839.33	1.00657	2746.67	3040	0.903509
SGK3-4	SGK3	x	CTCTCTGTGTTCATCGGAGC	1503	1748	1919	2083	2153	2205	2016	1893	2008	1986	2108	2185	2412	2648	1889	2147	1972.33	1.08856	2093	2316.33	0.903583
GRK6-9	GRK6	x	GCGTAGGCCAAGCTCACCTG	2816	2849	3055	2941	2672	2643	2837	2663	2795	2619	2308	2037	2884	2560	2263	2752	2765	0.995298	2321.33	2569	0.903594
ULK4-7	ULK4	x	GTCTATAAAGGGCGACGGAA	1184	1419	1257	1289	1772	1583	1373	1388	1470	1392	1059	1215	1435	1239	1383	1548	1410.33	1.09761	1222	1352.33	0.903623
PTK6-6	PTK6	x	CGTGGAAGACGTCCCCCGCG	776	835	703	789	542	510	748	672	669	802	459	549	861	565	577	613.667	696.333	0.881283	603.333	667.667	0.903645
PRKCG-5	PRKCG	x	CCTCTGAATCGCCTACGCCG	1866	1763	1696	1593	1882	1494	1715	1890	1768	2179	2022	1146	2023	1950	1943	1656.33	1791	0.924809	1782.33	1972	0.90382
ULK1-6	ULK1	x	CGGGCTGACCGATCTTGACG	3922	3950	3919	3608	3475	3511	3199	3663	3402	2794	2912	2125	2799	2692	3173	3531.33	3421.33	1.03215	2610.33	2888	0.903855
SPEG-11	SPEG	x	GAAGAACGGCGGTTCTGGCT	2384	1945	2151	2550	2736	2563	2583	2801	2976	2347	2505	2446	2635	2529	2910	2616.33	2786.67	0.938876	2432.67	2691.33	0.903889
SRPK3-6	SRPK3	x	CGTCGCCGATCTTCACAGGG	2405	2610	2840	3060	2368	2505	2562	2351	2651	2598	2367	2219	2515	2638	2794	2644.33	2521.33	1.04878	2394.67	2649	0.903989
PRKCA-8	PRKCA	x	TAAGGATCTGAAAGCCCGTT	4990	4863	4785	5250	4821	5045	4932	4864	5240	4168	4575	4959	5407	4368	5382	5038.67	5012	1.00532	4567.33	5052.33	0.904005
MOK-10	MOK	x	TAGGGGACTTTGGCTCCTGC	3648	4004	3877	3868	3611	3690	3494	3799	3957	3559	2836	3631	4037	3481	3572	3723	3750	0.9928	3342	3696.67	0.904058
FYN-6	FYN	x	GGGACCTTGCGTACGAGAGG	1297	1221	1508	1525	1302	1467	1478	1350	1604	1555	1000	1328	1435	1446	1414	1431.33	1477.33	0.968863	1294.33	1431.67	0.904075
PDGFRB-4	PDGFRB	x	GAACAGACAGTCCGCTGTCG	2005	2191	2192	2253	1852	2254	2527	2381	2129	2427	1749	2307	2527	2245	2398	2119.67	2345.67	0.903652	2161	2390	0.904184
PRKD3-3	PRKD3	x	CTTGCAGTACTGACATATCG	3114	3115	3458	3276	3069	3489	3234	3910	3560	3541	2691	3343	3261	4104	3224	3278	3568	0.918722	3191.67	3529.67	0.90424
MAPK3-9	MAPK3	x	GCCGACCCCCTCGGTTCTAC	2185	1897	1930	1950	2038	2375	1695	1895	1880	1548	1549	1722	1707	1696	1926	2121	1823.33	1.16325	1606.33	1776.33	0.904297
MAP4K4-6	MAP4K4	x	CTCCCGCCATCGGCACTCCT	2604	2436	2780	3116	2795	2885	2974	3153	3120	2919	3571	2325	3370	3206	3171	2932	3082.33	0.951227	2938.33	3249	0.904381
UHMK1-4	UHMK1	x	CATGGAACAACCCTGGTGAC	4623	4941	4867	5136	5631	5219	5796	5699	5584	5692	5517	4868	5893	6129	5753	5328.67	5693	0.936003	5359	5925	0.904473
MAPK13-1	MAPK13	x	ACAAGTCATAGAAGTTGCGC	803	578	585	653	473	917	540	683	548	851	386	794	670	752	823	681	590.333	1.15359	677	748.333	0.904677
TLK1-2	TLK1	x	ACTCAGTACCAGGGTGGAAA	2990	2900	3047	3094	3332	3524	3360	3042	3238	3033	2712	3786	3431	3318	3784	3316.67	3213.33	1.03216	3177	3511	0.90487
STK3-12	STK3	x	GGAGGAAATGTTACAACTCA	2599	2816	2702	2737	2859	2862	2843	2825	3032	2332	2801	3813	2770	3745	3371	2819.33	2900	0.972184	2982	3295.33	0.904916
PXK-9	PXK	x	GGAACGGCTAGTGTTAAGCT	2298	2355	2311	2584	2227	2889	2457	2503	2533	2574	2246	2128	2673	2380	2625	2566.67	2497.67	1.02763	2316	2559.33	0.904923
ROS1-4	ROS1	x	ATTGAAGTAAATGATTCGCT	1417	1547	1580	1564	1488	1158	1361	1554	1644	1631	1684	997	1458	1835	1471	1403.33	1519.67	0.923448	1437.33	1588	0.905122
CDC42BPB-6	CDC42BPB	x	CCACGTACTTGTCGCGGCGC	2499	2673	2650	3062	2936	2961	3249	2744	3334	3124	2615	2873	3358	2888	3267	2986.33	3109	0.960545	2870.67	3171	0.905288
SGK223-6	SGK223	x	GTGCCGAAGTCTCGCAGGTG	2263	2020	2239	2052	2084	2469	2314	2139	2198	2078	1935	1961	2093	2042	2464	2201.67	2217	0.993084	1991.33	2199.67	0.905289
WNK1-12	WNK1	x	GGAGGTGCTCTTACGCCGCT	3380	3277	3585	3684	3695	4468	4049	3894	3937	4780	2960	4180	4374	4222	4571	3949	3960	0.997222	3973.33	4389	0.905294
DCLK1-18	DCLK1	x	GGTGGACGCAAGTGACGTAG	1839	2002	1988	1518	1606	1489	1776	1678	2290	1992	1456	1249	1754	1666	1768	1537.67	1914.67	0.803099	1565.67	1729.33	0.905359
PRKAA1-12	PRKAA1	x	TTACCTGATATCTTTGATTG	2754	2930	2777	3050	3432	3533	3360	3105	3540	3611	3150	3289	4005	3410	3685	3338.33	3335	1.001	3350	3700	0.905405
AKT3-8	AKT3	x	TCTCTATAACAGTAGTCCAC	1165	1030	1150	1093	956	1064	1379	1377	1253	1282	1521	912	1241	1304	1558	1037.67	1336.33	0.776503	1238.33	1367.67	0.905435
TTK-9	TTK	x	TGCCGAGATTTGGTTGTGCC	3028	3187	3232	3453	3631	3421	3912	3690	3806	3724	3867	3355	3736	3989	4364	3501.67	3802.67	0.920845	3648.67	4029.67	0.905451
LIMK1-7	LIMK1	x	CGCCCCCCGTCGAGTGCATG	4749	5097	4638	5444	5833	5644	5493	6635	5732	5918	5316	6083	5823	6603	6698	5640.33	5953.33	0.947424	5772.33	6374.67	0.905511
NonTargetingControlGuideForHuman_0002	NonTargetingControlGuideForHuman_0002	n	CGCTTCCGCGGCCCGTTCAA	3356	3136	3290	3737	3903	3667	3722	4113	3603	3660	4450	3640	4368	4493	4115	3769	3812.67	0.988547	3916.67	4325.33	0.905518
KALRN-9	KALRN	x	CCTGTGCGTCGGCTTAACAG	3597	3499	3469	3825	4330	4034	4216	4230	3918	3687	4261	4268	4096	4415	4978	4063	4121.33	0.985846	4072	4496.33	0.905627
CSNK1G1-9	CSNK1G1	x	GTCCAAAGTAATACACCTGT	1549	1631	1536	1246	1376	1248	1078	1356	1207	939	1073	1031	1092	1097	1171	1290	1213.67	1.06289	1014.33	1120	0.905655
MAP3K9-7	MAP3K9	x	GACGGCCGTGTTCGAGTACG	2142	1939	1972	2098	2378	2102	2410	2820	2159	2093	2401	2655	2407	2858	2628	2192.67	2463	0.890242	2383	2631	0.905739
LMTK2-1	LMTK2	x	ATGGCGTGCGAGGTCGCCGC	1893	1736	1616	1651	2169	2039	1639	2096	2015	1288	1756	1967	1663	2062	1807	1953	1916.67	1.01896	1670.33	1844	0.905821
MOS-9	MOS	x	CGGCGGCGCCATAGATGACT	2958	3193	3047	3089	2926	2974	3509	3522	3009	2877	2574	2910	2901	3122	3207	2996.33	3346.67	0.895319	2787	3076.67	0.90585
OBSCN-5	OBSCN	x	CGCCTATGGCATTGCGCGCG	1417	1505	1451	1600	1355	1695	1823	1627	1723	1151	1259	1816	1622	1287	1756	1550	1724.33	0.898898	1408.67	1555	0.905895
CSNK1A1L-1	CSNK1A1L	x	AAAGCCGAACTCGTTGTGGG	1544	1841	1619	1931	1757	1928	1905	1722	1795	1839	1711	1934	1967	2052	2034	1872	1807.33	1.03578	1828	2017.67	0.905997
HIPK2-6	HIPK2	x	GCGCCCCTTACCTTCGTACA	8587	8643	8681	9623	9465	10358	9685	9650	9695	9753	8625	9514	10153	10368	10261	9815.33	9676.67	1.01433	9297.33	10260.7	0.906114
EPHB4-7	EPHB4	x	GAGCATGGTGAAGCGCAGCG	561	709	833	760	706	501	900	605	873	817	869	515	934	748	747	655.667	792.667	0.827166	733.667	809.667	0.906134
CSNK2A1-11	CSNK2A1	x	GATTGATCATGAGCACAGAA	969	928	905	857	910	957	874	713	965	872	680	912	1294	653	772	908	850.667	1.0674	821.333	906.333	0.906216
IRAK3-11	IRAK3	x	TTCGAATGTGCCAAGGGAGT	3224	3687	3265	3303	3481	3032	3377	3509	3471	2592	2915	3161	3229	3267	3069	3272	3452.33	0.947765	2889.33	3188.33	0.906221
NTRK1-8	NTRK1	x	GCGCAGACACCCGTGCCGCA	2462	2484	2294	2533	2419	2706	2676	2522	2471	1919	2474	2710	2550	2875	2413	2552.67	2556.33	0.998566	2367.67	2612.67	0.906226
STK24-8	STK24	x	GATCAAAAGGAACACCTTCG	1251	1077	1136	1214	1087	1279	1245	1369	1565	1307	1463	991	1391	1348	1411	1193.33	1393	0.856664	1253.67	1383.33	0.906265
SCYL2-10	SCYL2	x	TTTCAGTAGGCAGTTGGATC	3353	3460	3408	3414	3693	3605	3801	3614	3983	3905	3850	3222	4222	3853	4036	3570.67	3799.33	0.939814	3659	4037	0.906366
EPHA8-5	EPHA8	x	CTGCACACGCATTTGCCGAT	4998	4914	4884	5418	5657	5890	5405	5718	5453	5199	6576	5068	6672	6298	5611	5655	5525.33	1.02347	5614.33	6193.67	0.906464
CDK11B-5	CDK11B	x	AGCTCGATGGGCGACAGGGC	1178	1146	1296	1226	1291	1091	1224	1020	1198	1117	1328	1018	1057	1422	1341	1202.67	1147.33	1.04823	1154.33	1273.33	0.906545
MAP4K5-10	MAP4K5	x	TGTCCGCGGCAGGCCGCAGC	1603	1876	1837	1748	1542	1767	1548	1868	1703	1695	1521	1664	1721	1866	1796	1685.67	1706.33	0.987888	1626.67	1794.33	0.906558
HIPK3-7	HIPK3	x	GCTTCAATCCACATCGCTGG	1922	1745	1930	1804	1803	1655	1841	2126	1578	1962	1839	1546	2029	2059	1810	1754	1848.33	0.948963	1782.33	1966	0.906579
PAK1-4	PAK1	x	CGGTTTGAGAAGATTGGACA	2301	2245	2074	2516	2836	2599	2475	2722	2969	2127	3091	2595	2939	2800	2879	2650.33	2722	0.973671	2604.33	2872.67	0.906591
BUB1-8	BUB1	x	CATCCCCTCTGTACATTGCC	4708	5007	5237	4269	4368	4808	4417	4669	4603	3651	4219	3922	4160	4557	4288	4481.67	4563	0.982175	3930.67	4335	0.906728
SYK-2	SYK	x	AGCCCTTCAACCGGCCCCAA	2521	2397	2311	2059	2082	2151	2121	2085	2221	2219	1552	2376	2313	2164	2302	2097.33	2142.33	0.978995	2049	2259.67	0.906771
STK25-3	STK25	x	CAAGCTCGACCGCATTGGCA	3922	4067	3673	4019	4089	4083	4260	4195	3836	3642	4620	3668	3993	4666	4497	4063.67	4097	0.991864	3976.67	4385.33	0.906811
FGFR1-2	FGFR1	x	AGTGTCTCACGCATACGGTT	2631	3074	3119	2669	2964	2961	2778	3205	3225	2711	2691	2901	2658	3389	3108	2864.67	3069.33	0.933319	2767.67	3051.67	0.906936
PRKD1-5	PRKD1	x	GAACGAGATGCCCCCGACCG	1382	1257	1189	1357	1389	1337	1201	1567	1188	1735	1090	1049	1370	1456	1445	1361	1318.67	1.0321	1291.33	1423.67	0.907048
RYK-6	RYK	x	GGTCAACATTTCTGTTCAGG	3479	3537	3486	3876	4128	3963	3944	4688	4091	4165	3919	3307	3906	4510	4141	3989	4241	0.94058	3797	4185.67	0.907143
TESK2-7	TESK2	x	GGACTATCTTCCCCGCACAG	2292	2206	2427	2579	2552	2442	2679	2492	2992	2549	2594	2391	2582	2912	2809	2524.33	2721	0.927723	2511.33	2767.67	0.907383
JAK2-5	JAK2	x	GCCTGGTTGACTCATCTATA	3012	2876	2702	3006	3015	3091	2854	3294	3081	2913	2743	2840	2773	3244	3346	3037.33	3076.33	0.987323	2832	3121	0.907401
DYRK1A-8	DYRK1A	x	GTTGCGCAAACTTTCGTGTT	2856	2924	3000	2938	2752	2809	3380	3359	3196	2491	2891	2946	3056	3020	3100	2833	3311.67	0.85546	2776	3058.67	0.907585
INSRR-4	INSRR	x	CTCCACCTTCGGCATACACC	4247	4061	4633	4240	4076	3976	4274	3948	4505	3941	4416	3449	4125	4273	4610	4097.33	4242.33	0.965821	3935.33	4336	0.907595
EPHA3-8	EPHA3	x	GTTTCCAGACACGGTACCCA	3001	2981	2959	3038	3271	2871	2615	2874	2900	3241	2587	2373	2714	3000	3321	3060	2796.33	1.09429	2733.67	3011.67	0.907692
STK32B-7	STK32B	x	CTCATTCTCGTCAAACACGG	851	778	756	821	721	1033	926	1158	1161	633	707	991	875	836	857	858.333	1081.67	0.793529	777	856	0.90771
ERBB4-2	ERBB4	x	AGAATTTACGCATTATTCGT	569	563	670	588	555	622	695	491	653	386	749	724	793	670	585	588.333	613	0.959761	619.667	682.667	0.907715
ROR2-7	ROR2	x	TCTTTAGCCACCGCACGTTA	1995	2364	2369	1940	2043	2268	1817	1700	1923	1867	1797	1658	2020	1798	2045	2083.67	1813.33	1.14908	1774	1954.33	0.907726
CSNK1E-7	CSNK1E	x	TATACTCGATGCGGCTGATC	2411	2466	2614	2967	2841	2603	2659	2649	3005	3115	2139	2898	2854	2919	3207	2803.67	2771	1.01179	2717.33	2993.33	0.907795
AATK-7	AATK	x	GCACGAAATTGTTGCGATGA	2813	2403	2366	3152	2522	3323	3167	3343	3373	3152	2877	2989	3100	3660	3173	2999	3294.33	0.910351	3006	3311	0.907883
CDK14-2	CDK14	x	AAGACTGCACTTACCGAGCT	1941	1990	1917	1994	2105	2111	2267	2232	2067	1805	1518	1825	1997	2001	1672	2070	2188.67	0.945781	1716	1890	0.907937
DYRK2-6	DYRK2	x	CCATCTTTAGGGCCACGTGC	1146	808	973	1314	1243	881	1142	1160	1184	1193	938	879	1110	1161	1044	1146	1162	0.986231	1003.33	1105	0.907994
DAPK2-1	DAPK2	x	AATCAGCTTGATGTGTGGAA	1471	1562	1627	1583	1747	1409	1788	1825	1673	1374	1539	2043	1678	2137	1643	1579.67	1762	0.896519	1652	1819.33	0.908025
SIK3-8	SIK3	x	TATGAACATCAGCGTTCCCC	1289	1437	1324	1615	1435	1413	1613	1657	1637	1285	1742	1540	1543	1662	1824	1487.67	1635.67	0.909517	1522.33	1676.33	0.908133
SGK1-24	SGK1	x	TTTGTGGCGGGGCCGCAGCA	2652	2753	2771	2967	3015	3274	3173	3392	2858	3146	2846	3143	3247	3416	3394	3085.33	3141	0.982277	3045	3352.33	0.908323
CIT-8	CIT	x	GCGCGGAATCCTTTGGATGC	3143	3325	3282	3147	2926	3216	3097	3229	2920	2509	2794	3240	3499	2695	3210	3096.33	3082	1.00465	2847.67	3134.67	0.908443
ADCK1-5	ADCK1	x	CTAATGACTTTGGCGCTGTC	3194	3334	3326	3395	3435	2983	3605	3563	3619	2910	3550	3607	3373	3833	3875	3271	3595.67	0.909706	3355.67	3693.67	0.908492
MKNK1-9	MKNK1	x	GGTGGGCCCGATCAGAGAGG	2572	2939	2771	2984	2693	2657	2963	3061	2881	2754	2991	2570	3021	2942	3188	2778	2968.33	0.935879	2771.67	3050.33	0.908644
STK24-5	STK24	x	ATGGATCCTATCTGAAGGTA	2550	2702	2909	3096	2711	2572	2667	3202	3215	3608	3312	2625	2928	3752	3824	2793	3028	0.922391	3181.67	3501.33	0.908701
HUNK-6	HUNK	x	GTCATGTGCAGCACGACGCT	1176	1275	1064	1161	1189	1476	1446	1472	1181	1854	1159	1079	1461	1574	1468	1275.33	1366.33	0.933398	1364	1501	0.908728
RPS6KL1-1	RPS6KL1	x	CCTCACGTCGCTCCTTGTTG	3594	3118	3453	3514	3238	3462	3547	3544	3603	4339	2708	3170	3396	4026	3821	3404.67	3564.67	0.955115	3405.67	3747.67	0.908743
CLK1-10	CLK1	x	GCCTCGCCTTTCCGGCCACA	1884	1751	1963	2127	2061	2196	2302	2196	2284	2292	2042	1946	2535	2313	2062	2128	2260.67	0.941315	2093.33	2303.33	0.908828
PIM2-10	PIM2	x	TTCGAGGCCGAGTATCGACT	3629	3717	3326	3460	3312	3694	3728	3346	3521	3023	2546	3698	3285	3508	3403	3488.67	3531.67	0.987824	3089	3398.67	0.908886
NEK4-4	NEK4	x	AGCTCGCCGCTCTCGGCTAG	1989	2080	1988	2671	2432	2290	2402	2739	2526	2436	2246	2743	2585	2753	2831	2464.33	2555.67	0.964262	2475	2723	0.908924
RIOK3-7	RIOK3	x	CCTTCATTCCCGAATGGATC	2859	3645	2951	2814	3102	3260	3456	3148	3038	2684	3053	2967	3235	3213	3128	3058.67	3214	0.95167	2901.33	3192	0.908939
BTK-8	BTK	x	TAATGACGTATCACCCCTTG	2918	2720	3166	2654	2862	2769	2916	3232	3379	2418	2439	3361	3018	3251	2772	2761.67	3175.67	0.869634	2739.33	3013.67	0.90897
DCLK1-3	DCLK1	x	ACCGGAGAAGTTCCGTTACC	2078	2265	2046	1989	1954	2254	2305	2259	2326	2197	1953	2167	2480	2201	2268	2065.67	2296.67	0.899419	2105.67	2316.33	0.909052
SGK1-8	SGK1	x	CGGGTTGCCCAAGGATATGC	3347	3226	3560	3336	3184	3269	3261	3669	3731	3164	3219	3795	3744	3670	3782	3263	3553.67	0.918207	3392.67	3732	0.909075
MKNK2-5	MKNK2	x	CGTTGAAGTGCCGGCGCTTG	2886	2463	2824	2846	2811	3158	2954	2936	3143	3461	2018	2792	2468	3281	3349	2938.33	3011	0.975866	2757	3032.67	0.909101
PDK1-5	PDK1	x	CCGTTCAATTGGTACAAAGC	1586	1649	1806	1447	1711	1521	1665	1711	1654	1447	1401	1903	1856	1639	1731	1559.67	1676.67	0.930219	1583.67	1742	0.909108
TTBK1-3	TTBK1	x	AGAGGGACCACAGGTCGTCG	1729	1772	1550	1683	1493	1445	1750	1494	1716	1882	1373	1437	1604	1574	1983	1540.33	1653.33	0.931653	1564	1720.33	0.909126
MAPK13-10	MAPK13	x	TCTTCGCCAAGCGCGCCTAC	2072	2340	2234	2188	1956	1972	1917	2386	2225	1882	1759	1767	2017	1974	1957	2038.67	2176	0.936887	1802.67	1982.67	0.909213
CDK5-12	CDK5	x	TCAGCTGAGTAACAGCGGAC	1450	1413	1147	1224	1693	1364	1274	1703	1683	1221	1245	1570	1317	1598	1524	1427	1553.33	0.91867	1345.33	1479.67	0.909214
KALRN-1	KALRN	x	AAGCAGAAGAAAGTTCGCGA	486	434	563	403	363	277	362	352	394	162	500	303	316	400	345	347.667	369.333	0.941336	321.667	353.667	0.909519
LRRK1-2	LRRK1	x	ATCCGCGCCGCGTACAGGCG	2279	2083	2281	2596	2330	2496	2463	2690	2398	2736	2156	2440	2857	2814	2390	2474	2517	0.982916	2444	2687	0.909565
MAPK10-12	MAPK10	x	GCTTAATGCCACACAACATT	4784	4723	4740	4835	5012	4593	4940	4962	4305	4517	5382	4819	5279	5831	5071	4813.33	4735.67	1.0164	4906	5393.67	0.909585
ROS1-10	ROS1	x	TGGTCCCCCTGCGGTAGACT	3452	3178	3483	3640	3302	3811	3816	3831	3563	3219	3371	4095	4026	3657	4064	3584.33	3736.67	0.959233	3561.67	3915.67	0.909594
PRKCE-9	PRKCE	x	GTTGTGGATACCGAACTTGT	1839	1787	1748	1731	1752	1767	1484	1646	1591	1796	1463	1419	1803	1744	1595	1750	1573.67	1.11205	1559.33	1714	0.909763
PRKAA2-3	PRKAA2	x	CATACCGAAATCGGCTATCT	2539	2119	2121	2219	2082	2581	2746	2299	2631	2093	2853	2749	2603	2665	3190	2294	2558.67	0.896561	2565	2819.33	0.90979
PLK4-6	PLK4	x	CTGGATTTCTACGAAGTAAC	1726	1389	1580	1316	1440	1677	1379	1448	1211	1145	987	1097	1156	1344	1049	1477.67	1346	1.09782	1076.33	1183	0.909834
PASK-4	PASK	x	CACGGACCCGTCCGAACCGC	2059	1787	1798	1831	1542	1731	1668	1879	1568	1558	1483	1840	1821	1781	1762	1701.33	1705	0.997849	1627	1788	0.909955
PSKH2-7	PSKH2	x	GACGGCATCCCGCTCTGTAA	3020	2864	2810	2574	2501	2728	2872	2733	3081	2277	2470	2813	3080	2414	2814	2601	2895.33	0.898342	2520	2769.33	0.909966
MAPK9-10	MAPK9	x	GCTGAAACCAATTGGCTCTG	2225	2254	2264	2725	2470	2290	2285	2801	2015	2026	1884	2116	2190	2316	2116	2495	2367	1.05408	2008.67	2207.33	0.909997
MAPKAPK3-2	MAPKAPK3	x	CATCTCGGTGGGCAATGTTA	2915	2963	2678	2902	3033	3149	3410	2999	3035	3042	3246	2928	3668	3017	3442	3028	3148	0.961881	3072	3375.67	0.910042
STK3-8	STK3	x	ATTCGTTACCTCTTAGGCGC	2429	2505	2366	2071	2672	2433	2521	2532	2435	2072	2619	2122	2538	2776	2172	2392	2496	0.958333	2271	2495.33	0.910099
NRK-7	NRK	x	GGCACCTCAACGACTACAAG	894	1257	1178	1132	1118	1042	1177	1066	1280	1034	1225	1194	1115	1324	1355	1097.33	1174.33	0.934431	1151	1264.67	0.910121
SGK1-23	SGK1	x	TTCTTGGATCGGGCTTGGTC	2483	2643	2441	2948	2736	2429	2685	2394	2969	2160	2667	2943	2746	2932	2859	2704.33	2682.67	1.00808	2590	2845.67	0.910156
ADCK2-4	ADCK2	x	CGTCACTCGGACATGCAGCT	3347	3388	3643	3953	3652	3896	4429	4412	4623	3391	4199	4055	4239	4246	4308	3833.67	4488	0.854204	3881.67	4264.33	0.910263
PRKD3-8	PRKD3	x	GTACTGACATATCGTGGGAC	2292	2346	2396	2006	2478	2599	2828	2234	2474	1873	2267	2640	2808	2225	2415	2361	2512	0.939889	2260	2482.67	0.910311
PTK7-11	PTK7	x	GGGTCCCATCTCGGAACCAT	2934	2936	2843	2538	2419	2786	2352	2294	2664	2751	2198	2122	2960	2191	2616	2581	2436.67	1.05923	2357	2589	0.91039
ADCK2-2	ADCK2	x	CCGCACAGGGAGACGACCTT	2778	2891	2989	2423	2678	2277	2399	1971	2228	2093	1942	2031	2336	1930	2396	2459.33	2199.33	1.11822	2022	2220.67	0.910537
IKBKE-1	IKBKE	x	ACAGCACATCGCCCACACGA	1208	1131	1348	1068	1248	1445	1113	870	1070	774	973	1225	1265	975	1024	1253.67	1017.67	1.2319	990.667	1088	0.910539
GSK3A-3	GSK3A	x	CGGCGGAAAGGCATCTGTCG	1713	1568	1726	1627	1580	1704	1984	1860	1723	1591	1314	1894	1742	1605	1923	1637	1855.67	0.882163	1599.67	1756.67	0.910626
RPS6KL1-5	RPS6KL1	x	GCTCCGTGGCATACACGGTG	1404	1481	1384	1464	1199	1494	1204	1291	1798	1294	1377	855	1209	1229	1434	1385.67	1431	0.968321	1175.33	1290.67	0.91064
NEK3-2	NEK3	x	AGAGAGAAGCGTTGTAGCCG	1688	1691	1933	1867	1977	2053	2220	2267	2034	1977	2149	1800	1897	2336	2274	1965.67	2173.67	0.904309	1975.33	2169	0.910712
NonTargetingControlGuideForHuman_0031	NonTargetingControlGuideForHuman_0031	n	CGTATTCGACTCTCAACGCG	1127	1056	1087	1207	1376	1185	1370	1657	1486	1821	1173	1158	1376	1571	1612	1256	1504.33	0.834921	1384	1519.67	0.910726
NEK4-10	NEK4	x	GCTTTATATAAGGCTGCCTC	1420	1607	1346	1357	1430	1346	1177	1215	1296	1206	1345	1237	1449	1463	1247	1377.67	1229.33	1.12066	1262.67	1386.33	0.910796
VRK2-5	VRK2	x	CCATTCGGATACCTAATTGC	1573	1733	1820	1894	1954	1905	2130	1800	1873	1616	1252	1882	1628	1893	1694	1917.67	1934.33	0.991384	1583.33	1738.33	0.910834
MAP4K1-6	MAP4K1	x	GCCGAGATGCCAAAGTCAGC	2623	2394	2504	2785	2688	2250	2323	2373	2789	2078	2398	2573	2562	2272	2905	2574.33	2495	1.0318	2349.67	2579.67	0.910841
STK35-2	STK35	x	CAGGCTGTAACGCGGCCGCG	1275	1182	957	1547	1284	1181	1361	1445	1184	1392	1352	1370	1335	1710	1471	1337.33	1330	1.00551	1371.33	1505.33	0.910983
ERBB4-10	ERBB4	x	TCTAACCTGGTGACCATTGG	3721	3528	3240	3655	3468	3220	3696	3820	3596	3443	3312	3301	3583	3789	3666	3447.67	3704	0.930796	3352	3679.33	0.911035
TSSK1B-4	TSSK1B	x	CAAGATCATCGACCGCAAGA	2088	2107	1911	1989	2217	2057	2329	2454	2415	2017	2939	1731	2407	2390	2543	2087.67	2399.33	0.870103	2229	2446.67	0.911035
GAK-10	GAK	x	TCAGAACCGTGTCGCACGAA	3248	2888	3108	2924	3634	2800	3261	3506	2930	2445	3512	2461	3141	3494	2605	3119.33	3232.33	0.965041	2806	3080	0.911039
MAP4K2-2	MAP4K2	x	ATGGTTCCCATGGTATCGTC	800	895	940	833	880	1266	874	889	876	872	749	1124	949	1148	916	993	879.667	1.12884	915	1004.33	0.911052
ILK-19	ILK	x	TTGAGATGTTGATCATGCGG	3337	3382	3375	2589	2486	2357	2080	2462	2228	1438	1756	1737	1906	2004	1502	2477.33	2256.67	1.09778	1643.67	1804	0.911123
RPS6KA6-2	RPS6KA6	x	ATGACCACCAATCAGCACTC	953	1239	1020	1217	1181	1436	1405	1299	1355	1512	880	1443	1288	1490	1431	1278	1353	0.944568	1278.33	1403	0.911143
PTK7-3	PTK7	x	ATTGCCTCCAACGGGCCGCA	1519	1395	1445	1518	1493	1552	1248	1253	1913	1674	1649	1273	1484	1822	1737	1521	1471.33	1.03376	1532	1681	0.911362
ABL2-6	ABL2	x	AGTTCGCTCTAAGAATGGGC	709	628	654	610	522	528	704	445	407	477	390	470	577	420	470	553.333	518.667	1.06684	445.667	489	0.911384
HIPK4-8	HIPK4	x	GGGCCCGGTAGAAGCGCGAC	2360	2325	2658	3067	2611	2773	2878	2391	2412	2794	2349	2049	2843	2881	2167	2817	2560.33	1.10025	2397.33	2630.33	0.911418
RYK-7	RYK	x	TACTTACCTGATAAAGTGCG	2309	2550	2658	2625	2476	2921	3217	3121	2654	3109	3074	2652	3422	3335	2936	2674	2997.33	0.892126	2945	3231	0.911483
PSMD6-5	PSMD6	p	CAGCTGCGCGATACGCAAGT	3651	3014	3083	1848	1826	1870	1706	1738	1680	1050	1159	1531	1344	1287	1471	1848	1708	1.08197	1246.67	1367.33	0.91175
MAP3K1-7	MAP3K1	x	GCGCCGCCACCGACTCGGTA	4274	3995	4164	4220	3995	4307	4119	4105	3780	3583	3612	4140	3610	4002	4820	4174	4001.33	1.04315	3778.33	4144	0.91176
FGFR1-4	FGFR1	x	GAAACAGTGTCTCACGCATA	2548	3127	2840	2712	2741	2634	3059	2936	3019	2366	2725	2701	3179	2621	2746	2695.67	3004.67	0.89716	2597.33	2848.67	0.911772
ITK-5	ITK	x	CCACTATAAATACCCGTTTC	3192	3259	3006	3572	3468	3345	3506	3598	3911	3440	3729	3173	3964	3579	3799	3461.67	3671.67	0.942805	3447.33	3780.67	0.911832
MARK3-1	MARK3	x	AAGGACAGGTGGATCAATGC	1436	1416	1395	1496	1404	1400	1291	1565	1381	1267	1684	1018	1402	1632	1318	1433.33	1412.33	1.01487	1323	1450.67	0.911994
CDK17-10	CDK17	x	TATACATAGACGGATCTCAA	679	946	825	913	898	792	1087	927	745	823	718	418	668	691	789	867.667	919.667	0.943458	653	716	0.912011
PAK3-12	PAK3	x	TGGGCCTGTGACGCACCTCT	2290	2182	2292	2297	2601	2621	2437	2749	2480	2678	2222	2273	2755	2695	2415	2506.33	2555.33	0.980824	2391	2621.67	0.912015
EPHA6-11	EPHA6	x	CCAAGTTACGAACAGTGAAG	1305	1155	1042	915	1120	1069	926	971	719	529	1111	1118	747	1239	1038	1034.67	872	1.18654	919.333	1008	0.912037
MST1R-2	MST1R	x	ACGACTGACATCCCGCTGCA	3653	3540	3781	3570	3509	4052	3336	3834	4062	3005	4354	3404	3481	4331	3988	3710.33	3744	0.991008	3587.67	3933.33	0.912119
GRK4-4	GRK4	x	CGATAGGAAGACGTCTCTTC	2322	2762	2413	2975	2869	2473	2957	2893	2815	2583	3043	2573	3042	2512	3434	2772.33	2888.33	0.959838	2733	2996	0.912216
MAP3K1-6	MAP3K1	x	GCCGCGGCTCGCGGCTCCGT	2279	2233	2030	2023	2381	1852	2399	2573	2858	1668	2401	2628	2450	2580	2311	2085.33	2610	0.798978	2232.33	2447	0.912274
MTOR-10	MTOR	x	TTTACCAGCATCGGATGCTT	1914	1984	2010	1639	1634	1606	1458	1413	1677	1405	911	1597	1432	1378	1479	1626.33	1516	1.07278	1304.33	1429.67	0.912334
MAST1-10	MAST1	x	TGCTGAGACGGTGCTAGCCC	1329	1392	1506	1442	1458	1588	1461	1405	1644	1258	1404	1619	1279	1419	1994	1496	1503.33	0.995122	1427	1564	0.912404
GRK5-6	GRK5	x	CTGTCCAGATATTCGTGGAA	2196	2382	2281	2902	2849	2988	2922	3012	3370	2515	3564	2804	2995	3088	3651	2913	3101.33	0.939273	2961	3244.67	0.912574
BUB1-2	BUB1	x	AACATACCTCGGACCTTTCC	1141	1050	968	704	713	805	701	675	751	441	476	797	542	725	611	740.667	709	1.04466	571.333	626	0.912673
TEC-8	TEC	x	TTCCCGTTACGTAATTACTT	2013	1847	2217	1598	1954	1999	1808	1733	2188	2026	1628	1728	1839	1933	2124	1850.33	1909.67	0.96893	1794	1965.33	0.912822
NEK10-10	NEK10	x	TTGGGCACTATCGAAGTTAA	1721	1431	1484	1841	1547	1632	1592	1800	1460	1343	1435	1652	1443	1693	1717	1673.33	1617.33	1.03462	1476.67	1617.67	0.912837
ZAP70-19	ZAP70	x	TCTGGGGACGTTATGCGTGC	2553	2298	2667	3137	3151	2822	3249	3094	2792	3005	2846	2831	3212	3024	3275	3036.67	3045	0.997263	2894	3170.33	0.912838
CDK14-4	CDK14	x	CAGCATATGCACGGTTACTT	2037	2574	2432	2615	2481	2460	2694	2636	2418	2555	2187	3004	3010	2729	2746	2518.67	2582.67	0.975219	2582	2828.33	0.912905
MAP3K15-5	MAP3K15	x	CGCACGGTGTCACGATGTAT	4236	4223	4310	4143	4053	3618	4566	4891	4255	3896	3923	3495	4430	4131	3832	3938	4570.67	0.861581	3771.33	4131	0.912935
CDC42BPA-10	CDC42BPA	x	TAACCTCTTCTTCTAACTGC	1262	1149	1437	1251	1307	1409	1256	1223	1280	1001	1339	1258	1326	1178	1437	1322.33	1253	1.05533	1199.33	1313.67	0.912966
TEX14-4	TEX14	x	GCCCAGTTGTATAGCTGCGT	3380	3247	3453	3203	3125	2688	3047	2682	2917	2421	2808	2143	3042	2279	2752	3005.33	2882	1.04279	2457.33	2691	0.913167
MAPK10-16	MAPK10	x	TGATTGCACATTGAAAATCC	1535	1155	1511	1544	1481	1463	1654	1486	1312	1493	1725	1234	1727	1635	1513	1496	1484	1.00809	1484	1625	0.913231
MERTK-5	MERTK	x	GCTACCGGATATCCCACGTG	3935	4154	4211	4024	4317	4611	3611	4281	4111	3531	3384	4298	4181	3877	4220	4317.33	4001	1.07906	3737.67	4092.67	0.913259
MAP3K2-6	MAP3K2	x	GAGCTACCCAGATAATCATC	2440	2810	2548	2601	2992	2912	2808	2636	2894	3054	2236	2228	2685	2902	2645	2835	2779.33	1.02003	2506	2744	0.913265
INSRR-3	INSRR	x	CGCGGTCTCCGTTGGTGCGG	4276	3813	3930	3557	3634	3247	3804	3612	3527	3030	3219	3104	3534	3129	3578	3479.33	3647.67	0.953852	3117.67	3413.67	0.91329
STK36-8	STK36	x	GGGAATGCTCGTTCACAATC	1401	1544	1439	1588	1399	1637	1546	1570	1657	1830	1301	1473	1493	1710	1838	1541.33	1591	0.968783	1534.67	1680.33	0.913311
CLK3-6	CLK3	x	CTCGTCATCGTCGGCGATCG	3629	3289	3546	3973	4227	3538	4081	3834	4285	4596	3357	4386	4702	4260	4548	3912.67	4066.67	0.962131	4113	4503.33	0.913323
PIK3R4-4	PIK3R4	x	ATGGATACGTTATGGTGCCG	2730	2613	2796	3040	3291	2876	3526	3175	2841	2965	3333	3737	3510	3684	3793	3069	3180.67	0.964892	3345	3662.33	0.913352
NUAK2-1	NUAK2	x	AATCTCTGGCGAGGCATAGA	1552	1924	1853	1693	1749	1744	1762	1697	1798	1720	1953	1440	1716	1950	1932	1728.67	1752.33	0.986494	1704.33	1866	0.913362
AKT3-6	AKT3	x	CATCTGATTATAAATGTGTT	3656	3570	3524	4721	4514	4446	4210	4341	4000	4560	4126	4634	4886	4923	4774	4560.33	4183.67	1.09003	4440	4861	0.913392
ARAF-3	ARAF	x	CGTAGACACTCATGCCATCC	4690	4534	4161	4492	4527	4535	4689	4851	5000	3749	4226	5077	5080	4811	4398	4518	4846.67	0.932187	4350.67	4763	0.91343
JAK3-7	JAK3	x	GCAGGCGGCCACGCGGCGCA	2574	2547	2813	3111	2964	3099	2951	3284	3288	2225	2543	3886	3086	3000	3386	3058	3174.33	0.963352	2884.67	3157.33	0.91364
CSNK2A1-16	CSNK2A1	x	TTCAGCTACGACTAATAGAC	1063	1059	984	860	1013	1413	1303	1231	1424	1356	1152	1322	1077	1514	1601	1095.33	1319.33	0.830217	1276.67	1397.33	0.913645
PSKH1-7	PSKH1	x	TCACCGAGCGTGACGCCACG	1935	2182	2192	2545	2381	2084	2702	2587	2503	2436	2280	2237	2854	2434	2322	2336.67	2597.33	0.899641	2317.67	2536.67	0.913666
STK3-15	STK3	x	GTTGCAGTAGCTCTCTGCTC	1833	1625	1856	1377	1371	1704	1832	1733	1647	1634	1228	1897	2087	1483	1638	1484	1737.33	0.854183	1586.33	1736	0.913786
GRK1-3	GRK1	x	CGGGATGGATTTCGGGTCTT	2521	2661	2589	2926	2828	2862	3185	3107	2809	3020	2846	3061	3586	3403	2780	2872	3033.67	0.946709	2975.67	3256.33	0.913809
CHEK2-1	CHEK2	x	ACAAAGGGTCTTACCAAGAT	2735	2607	2738	2955	2836	2451	3149	3002	3042	3421	3043	2325	3355	2888	3374	2747.33	3064.33	0.896552	2929.67	3205.67	0.913902
STK3-14	STK3	x	GTGGCATTACCATCTGCCTT	5516	5010	5173	5454	5933	5591	6410	6000	5574	5294	6303	5789	6499	6403	6121	5659.33	5994.67	0.944061	5795.33	6341	0.913946
RPL3-11	RPL3	p	TGTCTGTACATACTGGATCC	3742	3624	3651	1056	1095	702	777	971	771	514	635	476	668	731	379	951	839.667	1.13259	541.667	592.667	0.913948
ACVR1-11	ACVR1	x	TAATGAGGCCAACCTCCAAG	2032	2152	1784	1943	1995	1789	2372	2362	1841	2007	2156	2243	2342	2529	2138	1909	2191.67	0.871027	2135.33	2336.33	0.913968
RIPK1-2	RIPK1	x	CCTTCAAGCCGGTCAAATTC	3203	3334	3061	3402	3473	3417	3953	3777	3143	3476	3522	3267	4219	3477	3535	3430.67	3624.33	0.946565	3421.67	3743.67	0.913988
STK4-2	STK4	x	AGCTTTGTATACGCTGCCAT	2623	2625	2705	3167	2608	2938	2907	3083	3002	2803	2491	3043	3264	2932	2925	2904.33	2997.33	0.968972	2779	3040.33	0.914045
PRKCE-5	PRKCE	x	CACGAAGTCGTCGTAGCCTA	2663	2619	2592	2948	2089	2460	2808	2782	2884	3033	2191	2358	2884	2648	2763	2499	2824.67	0.884706	2527.33	2765	0.914045
TTN-6	TTN	x	AGTACCACAACGCTTTGTAA	2027	1724	2063	1972	2020	1928	1946	1437	2038	1555	1725	2088	2175	1791	1906	1973.33	1807	1.09205	1789.33	1957.33	0.914169
EPHB6-7	EPHB6	x	CACCCAACGCGGCTTCTACG	2620	2699	2816	2994	2869	3006	2942	3031	2917	2720	3146	3049	3671	2932	3148	2956.33	2963.33	0.997638	2971.67	3250.33	0.914265
WEE2-10	WEE2	x	TTTATGCTCACGCAGTGCTT	3256	3729	3635	3805	3964	3404	3705	3793	3809	4443	4109	3161	3999	4320	4491	3724.33	3769	0.988149	3904.33	4270	0.914364
PRKAA2-8	PRKAA2	x	TACGTGCTGGGCGACACGCT	2585	2705	2714	2530	3194	2581	2837	2885	2211	1952	3108	2886	3317	2536	2837	2768.33	2644.33	1.04689	2648.67	2896.67	0.914384
MAPKAPK3-12	MAPKAPK3	x	TCCGCCGGGTGCAACTGGCG	1141	1140	1329	1209	1312	903	1484	1329	1453	924	1552	1103	1394	1182	1338	1141.33	1422	0.802625	1193	1304.67	0.91441
ACVR1C-2	ACVR1C	x	AAGACTTGAGCATTCAGTTC	1450	1757	1784	1712	1442	1503	1829	1817	1808	2332	1659	1279	2070	1886	1807	1552.33	1818	0.853869	1756.67	1921	0.914454
PTK7-8	PTK7	x	CTTGCGCATCAACAGCGTGG	2311	2155	2052	2100	2286	2116	1990	2020	2060	2050	2077	2149	2035	2712	2116	2167.33	2023.33	1.07117	2092	2287.67	0.914469
STK11-6	STK11	x	CTTCACGTTGGCCTCCCCGT	1868	1796	1917	2091	2140	2017	2299	2150	2267	1763	2191	1810	2026	2096	2181	2082.67	2238.67	0.930316	1921.33	2101	0.914485
MAPKAPK5-3	MAPKAPK5	x	CTGGAATTAGTGGTCCAGTT	4856	4833	4842	5320	5271	4982	5364	5358	5574	5459	5144	5344	5592	5875	5971	5191	5432	0.955633	5315.67	5812.67	0.914497
ACVR1-9	ACVR1	x	GTGCCATACTCCACGTCTCG	6896	6880	6825	6979	6700	7250	7050	6806	7392	6787	6817	6592	8075	7144	6864	6976.33	7082.67	0.984987	6732	7361	0.91455
MYO3B-3	MYO3B	x	ACGGCTCGAGTTGTCATTGA	3696	3493	3670	4004	3580	3605	3816	3921	3311	3014	3650	3567	3873	3731	3581	3729.67	3682.67	1.01276	3410.33	3728.33	0.914707
NEK10-1	NEK10	x	CAGCGTGGAAATTCGCATTT	3229	3026	3169	3805	3478	2845	3281	3416	3675	3219	3502	3328	3578	3833	3575	3376	3457.33	0.976475	3349.67	3662	0.91471
EPHA2-10	EPHA2	x	TCACACACCCGTATGGCAAA	1981	1960	1839	2217	2008	1910	2106	2207	1926	2118	1984	1982	2096	2394	2161	2045	2079.67	0.983331	2028	2217	0.91475
FLT3-5	FLT3	x	CGCACACCCGAGGTCTTCCG	2244	2361	2134	2351	2552	2379	2688	2733	2782	2656	2246	2301	2588	2644	2642	2427.33	2734.33	0.887724	2401	2624.67	0.914783
MAP4K3-4	MAP4K3	x	CCGGCTTCGATTTGTCCCGC	2174	2265	2283	2334	2340	2370	2329	2123	2500	2084	1932	2379	2307	2313	2370	2348	2317.33	1.01323	2131.67	2330	0.914878
ERN2-1	ERN2	x	ACCGCACTCGCCATAGCGCC	2550	2179	2496	2749	2660	2616	2688	2687	2720	2066	2377	3261	2828	2600	2992	2675	2698.33	0.991353	2568	2806.67	0.914964
FLT1-6	FLT1	x	CTACCATACAACTTCCGGCG	2486	2251	2223	2329	2660	2831	2589	2410	2513	2476	2118	2543	2673	2658	2469	2606.67	2504	1.041	2379	2600	0.915
MAP2K2-7	MAP2K2	x	TACGGGGCCTTCTACAGTGA	2072	2412	2250	2185	2074	2294	2279	2248	2595	2001	2218	2082	2325	2191	2370	2184.33	2374	0.920107	2100.33	2295.33	0.915045
NonTargetingControlGuideForHuman_0036	NonTargetingControlGuideForHuman_0036	n	CGCCTAATTTCCGGATCAAT	2515	2574	2548	3162	2903	2997	2992	3105	3356	3929	2550	2673	2904	3714	3383	3020.67	3151	0.958637	3050.67	3333.67	0.915108
FLT4-7	FLT4	x	GAGTCACACGTCATCGACAC	2733	2885	2785	2569	3033	2218	2402	2646	2520	1989	2294	2595	2582	2086	2848	2606.67	2522.67	1.0333	2292.67	2505.33	0.915114
PRKCZ-15	PRKCZ	x	TCCGCCTCAAGGCGCATTAC	3699	3926	4059	3980	3567	3708	3874	3823	3281	3060	3340	3095	3753	3372	3250	3751.67	3659.33	1.02523	3165	3458.33	0.915181
TEC-9	TEC	x	TTGCACCTAGTCCACAAAGC	3860	4139	3814	3941	4291	4584	4266	4075	4239	3850	3926	4486	4547	4541	4310	4272	4193.33	1.01876	4087.33	4466	0.915211
RPS6KA6-8	RPS6KA6	x	GTGGTCATATGGTGTTCTTA	4666	4672	5005	5364	5258	5546	5896	5924	5387	5949	5265	5841	6095	6362	6177	5389.33	5735.67	0.939618	5685	6211.33	0.915262
PRKACB-19	PRKACB	x	TGACCATCAAGGCTATATCC	1807	1939	2093	2013	1961	1731	1922	1876	2152	1747	1853	1964	1768	2235	2076	1901.67	1983.33	0.958824	1854.67	2026.33	0.915282
ALPK2-10	ALPK2	x	TTGCTCTGTAGATACGGAAC	1613	1715	1740	2025	1777	1923	2071	1990	1965	1239	1808	2194	2231	1727	1768	1908.33	2008.67	0.95005	1747	1908.67	0.915299
MAPK3-2	MAPK3	x	AGTAGGTCTGATGTTCGAAG	2046	2074	1925	1753	1644	1776	1803	1640	1890	1512	1728	1609	2131	1591	1575	1724.33	1777.67	0.969998	1616.33	1765.67	0.915424
MAP2K2-3	MAP2K2	x	CCTTACCTCGGTGCATGATC	4113	3923	4128	3791	4440	3824	4242	3986	4649	3314	4540	3743	4178	3863	4627	4018.33	4292.33	0.936165	3865.67	4222.67	0.915456
ZAK-2	ZAK	x	AGAGCGTGATCTCAGCTTTA	3090	3214	3353	3120	3511	3189	3620	3880	3301	2751	4243	3477	3990	3948	3499	3273.33	3600.33	0.909175	3490.33	3812.33	0.915537
ITK-2	ITK	x	AGAAGAAGCGCACGCTGAAG	1780	2149	1870	1610	1639	1436	1540	1781	1552	1487	990	994	1127	1422	1242	1561.67	1624.33	0.96142	1157	1263.67	0.91559
PRKCZ-5	PRKCZ	x	CCAGAATCTATCTACCGCCG	2384	2116	1983	1897	2031	2039	1841	1963	1637	1631	2077	1982	2383	2052	1779	1989	1813.67	1.09667	1896.67	2071.33	0.915674
STK3-5	STK3	x	AGCAGCCGCCGGCGCCTAAG	3694	3403	3593	3273	3818	3623	3664	4051	3904	3883	3826	2752	3624	3829	3971	3571.33	3873	0.92211	3487	3808	0.915704
SCYL3-1	SCYL3	x	ACAACTCTCCCAGAGTGTCA	1382	1323	1318	1331	1238	1686	1537	1277	1791	1656	1221	1600	1405	1646	1838	1418.33	1535	0.923996	1492.33	1629.67	0.915729
TSSK2-10	TSSK2	x	TCTTTGAGACCTCTGACGGA	1761	1592	1561	1496	1481	2053	1706	1467	1795	1533	1459	1552	1464	1886	1612	1676.67	1656	1.01248	1514.67	1654	0.91576
NEK3-3	NEK3	x	ATAATAAGGAGTTCCCACAT	5433	5860	5446	5643	5844	5559	5607	6358	6119	6007	5944	5195	6341	6311	6070	5682	6028	0.942601	5715.33	6240.67	0.915821
ALPK3-2	ALPK3	x	CCCTATTTATAGCCGGTGGC	2003	2026	1919	1892	2240	2093	2250	2641	2418	1928	2822	1961	2325	2434	2568	2075	2436.33	0.85169	2237	2442.33	0.915927
BRSK2-17	BRSK2	x	TCTGCTACGGGGCATGATCG	2164	1969	1997	1948	2089	2013	2106	1979	2392	2044	1915	1740	1821	1954	2447	2016.67	2159	0.934074	1899.67	2074	0.915943
TAOK2-2	TAOK2	x	AGCAGCTGAGCGGCTATAAG	2529	2559	2686	2902	2977	2737	3050	2809	2835	2451	2598	2789	3273	2651	2633	2872	2898	0.991028	2612.67	2852.33	0.915975
CDK2-8	CDK2	x	GATCTCTCGGATGGCAGTAC	1272	1457	1189	1034	1046	850	713	719	640	309	583	615	498	593	554	976.667	690.667	1.41409	502.333	548.333	0.916109
NEK9-9	NEK9	x	TACATCCCCATCCGCGTCCT	2215	2448	2661	2443	2437	2706	2387	2777	2572	2004	2218	2579	2606	2526	2291	2528.67	2578.67	0.98061	2267	2474.33	0.916206
PTK6-2	PTK6	x	AGGGCGGAGCGGCTACCTTC	2271	2218	2283	2217	2442	2107	2147	1874	2116	2066	2104	2076	2635	2208	1974	2255.33	2045.67	1.10249	2082	2272.33	0.916239
CLK3-11	CLK3	x	TGGTGTGCCGGATCGGCGAT	3734	3555	3596	4257	3803	4124	3842	3804	3711	3963	3064	3646	3917	3955	3776	4061.33	3785.67	1.07282	3557.67	3882.67	0.916295
CDK11B-13	CDK11B	x	GCTCGATGGGCGACAGGGCA	1670	1466	1481	1790	1780	2035	2051	1364	1654	1334	1766	1773	2082	1453	1782	1868.33	1689.67	1.10574	1624.33	1772.33	0.916494
NTRK2-13	NTRK2	x	GCCGTGGTACTCCGTGTGAT	3364	3328	3466	2963	3171	3855	3144	3625	3238	3118	2318	4304	3528	3399	3700	3329.67	3335.67	0.998201	3246.67	3542.33	0.916533
MAP4K3-5	MAP4K3	x	CTGATTCAGCGCATCGGCAG	2682	2607	2297	2737	2565	2876	3112	2850	2438	2607	2518	2846	3080	3152	2464	2726	2800	0.973571	2657	2898.67	0.916628
PTK2B-10	PTK2B	x	GGGGTCGAGAACCTACCTCC	2330	2720	2465	2853	2880	2648	2577	2912	2805	2941	2525	2998	3153	2983	3097	2793.67	2764.67	1.01049	2821.33	3077.67	0.916712
GRK5-4	GRK5	x	CCGCCGACTGTCAATGGAGC	1584	1416	1704	1362	1903	1726	1762	1811	1890	1613	1708	2061	1991	1828	2051	1663.67	1821	0.913601	1794	1956.67	0.916865
PASK-3	PASK	x	ATGCCCGGTAGCCGCTCACA	2488	2379	2465	2929	2841	2827	2851	2874	3458	3299	3488	2182	2834	2983	3965	2865.67	3061	0.936186	2989.67	3260.67	0.916888
MAP3K10-7	MAP3K10	x	CTAGAGGAGATCATCGGTGT	1935	2131	1991	1872	1836	1892	1700	1884	2120	1331	1804	1864	1713	1974	1765	1866.67	1901.33	0.981767	1666.33	1817.33	0.916911
TSSK1B-2	TSSK1B	x	ACGACCTGGACGTCGTCCAC	1221	1200	1255	1355	1690	1547	1537	1673	1513	1652	1628	1488	1470	1964	1765	1530.67	1574.33	0.972263	1589.33	1733	0.917099
EPHB1-4	EPHB1	x	CCACCTTCATCAACCGGCGG	2247	2469	2476	2324	2048	2183	2165	2202	2103	2017	1680	1913	1923	2008	2186	2185	2156.67	1.01314	1870	2039	0.917116
NRK-10	NRK	x	TTGCAGAAGTAGGACGAAAC	1447	1694	1376	1680	1545	1463	1794	1689	1391	1255	2160	1700	1941	2109	1527	1562.67	1624.67	0.961838	1705	1859	0.91716
TNK2-1	TNK2	x	CCTCCTTGTCGATCTTATGC	1876	2047	1677	2236	2327	1834	2139	2514	2622	2433	2001	2088	2374	2316	2421	2132.33	2425	0.879313	2174	2370.33	0.917171
MAPK4-7	MAPK4	x	GATCAAGATCATTCGGCGCC	2209	1945	1768	2066	2225	1986	2115	2199	2185	1900	2139	2264	2392	2248	2232	2092.33	2166.33	0.965841	2101	2290.67	0.9172
TTBK1-4	TTBK1	x	AGGTGCCTCGCGGCTGGCTA	4835	4947	4443	4745	4989	4772	5101	5290	5072	4599	4996	5568	5855	5197	5479	4835.33	5154.33	0.93811	5054.33	5510.33	0.917246
FES-5	FES	x	CGAGATGGTGTTCAGGCGGC	1433	1407	1415	1576	1790	1659	1756	1931	1506	1282	1994	1449	2038	1605	1508	1675	1731	0.967649	1575	1717	0.917298
NRBP2-10	NRBP2	x	TCTCACCTCGTGCGCCGCGA	1565	1559	1621	1399	1381	1400	1513	1508	1552	1386	1132	1328	1522	1199	1471	1393.33	1524.33	0.914061	1282	1397.33	0.917462
ZAK-8	ZAK	x	GCTTGTAGTGGAAAAAAACG	1280	1631	1663	1707	1747	1525	1429	1329	1765	1322	1611	1249	1244	1662	1652	1659.67	1507.67	1.10082	1394	1519.33	0.917508
C9orf96-2	C9orf96	x	CGGTCGCTACTGATCATGCT	3498	3376	3568	3574	3056	3645	4280	3975	3064	3935	3064	3343	4146	3769	3354	3425	3773	0.907766	3447.33	3756.33	0.917739
TLK1-6	TLK1	x	ATGCAAGATCGATTACGCCT	1289	1383	1382	1168	1253	1302	1350	1334	1322	1190	1494	1212	1341	1422	1482	1241	1335.33	0.929356	1298.67	1415	0.917786
BMPR1B-8	BMPR1B	x	GGGAAAGTGGCGTGGCGAAA	1758	1867	1941	1984	1772	1941	1820	1643	1900	1383	1929	1903	1724	1950	2008	1899	1787.67	1.06228	1738.33	1894	0.917811
CDK5-4	CDK5	x	CGTCCGCTGTTACTCAGCTG	3248	3127	2998	3497	3102	2952	3538	3213	3488	3320	3026	3722	3572	3477	3920	3183.67	3413	0.932806	3356	3656.33	0.917859
LCK-10	LCK	x	GCCGGGAAAAGTGATTCGAG	2212	2352	2289	2076	2018	2317	2267	2142	2143	2038	1897	1955	1812	2187	2418	2137	2184	0.97848	1963.33	2139	0.917874
IRAK4-18	IRAK4	x	TTTATTACCACCAACAGAAA	1291	1389	1376	1486	1685	1959	1870	1578	1503	1521	1653	1858	1836	1686	1960	1710	1650.33	1.03615	1677.33	1827.33	0.917913
STK17A-7	STK17A	x	CGCACCGAGCCCTTCCAGGA	2794	2951	3237	3232	3056	3014	3228	2928	2966	2889	3585	3210	3329	3572	3649	3100.67	3040.67	1.01973	3228	3516.67	0.917915
PKDCC-3	PKDCC	x	CCTGGGGCGCCGTCGGACAG	1417	1490	1470	1491	1619	1208	1519	1602	1526	1025	1270	1834	1604	1378	1516	1439.33	1549	0.929202	1376.33	1499.33	0.917964
CDK5-10	CDK5	x	TACGAGAAACTGGAAAAGAT	993	796	758	932	862	805	932	1006	646	1022	1132	712	1118	1314	690	866.333	861.333	1.0058	955.333	1040.67	0.918001
ACVR1-2	ACVR1	x	ACAGTGGTCCTCATTACCGC	2088	2403	2118	2397	2064	2652	2413	2481	2218	2564	1725	2667	2650	2817	2110	2371	2370.67	1.00014	2318.67	2525.67	0.918041
TLK1-12	TLK1	x	GCTTACAGTTGTGGTAAATT	2792	2604	2628	2919	2941	2894	3117	3067	3255	3394	3388	2673	3610	2898	3790	2918	3146.33	0.927429	3151.67	3432.67	0.918139
EIF2AK1-7	EIF2AK1	x	GCCATCGACTTTCCCGCCGA	1796	1882	1933	1741	1811	1740	1884	1424	1667	1154	1083	1140	1373	1063	1242	1764	1658.33	1.06372	1125.67	1226	0.918162
RIPK3-10	RIPK3	x	TGTACGAAGCAGTGTGCAAC	2059	1879	2259	2453	2238	2357	2060	2123	2389	1812	1949	2379	2005	2363	2319	2349.33	2190.67	1.07243	2046.67	2229	0.918199
NEK6-2	NEK6	x	ACAGCGTGTTGGGATGCCTC	2024	2289	2236	2181	1992	1816	1890	2080	2083	1897	1835	1670	2123	1859	1901	1996.33	2017.67	0.989427	1800.67	1961	0.918239
NRBP2-1	NRBP2	x	ACGAGCTCCACTTCGGAGAC	1646	1742	1894	2076	2100	2044	2255	2223	1903	2136	2684	2034	2562	2716	2186	2073.33	2127	0.974769	2284.67	2488	0.918274
CIT-12	CIT	x	TGGGGTCCCAATCGGGAGTT	5143	5294	5220	5410	5831	5537	5428	6190	5791	4688	5465	5692	5668	6112	5473	5592.67	5803	0.963754	5281.67	5751	0.918391
CSNK1G3-4	CSNK1G3	x	AGGCTCTTGTGTTCTCTGTA	4188	3974	3629	3907	4243	4048	4017	3975	4774	3642	3943	3928	4289	3738	4508	4066	4255.33	0.955507	3837.67	4178.33	0.918468
ROR1-15	ROR1	x	TCATTGGTTCATCGAGGGTC	3162	3424	3692	4084	4314	4517	4193	4287	4223	3932	4309	4789	4479	4923	4783	4305	4234.33	1.01669	4343.33	4728.33	0.918576
ACVR1B-13	ACVR1B	x	TCTCACACGTGTAGTTGGCC	2888	2753	2816	2967	3138	3108	3170	3218	3042	2855	3346	2419	3420	3081	2882	3071	3143.33	0.976988	2873.33	3127.67	0.918683
BRSK2-11	BRSK2	x	CGTCGGGGTCGATGTCCTCC	1710	1850	1503	1833	1703	1530	1522	1380	1641	1420	1504	1646	1666	1602	1706	1688.67	1514.33	1.11512	1523.33	1658	0.918778
MAPK9-16	MAPK9	x	TAGTGCACGCTGTCCGGGCC	2013	2080	2041	2149	2348	2357	2770	2514	2093	2041	2691	2667	2609	2949	2495	2284.67	2459	0.929104	2466.33	2684.33	0.918788
NEK8-6	NEK8	x	CATGCGGACACTGCCCACGT	4966	5130	4864	4237	4506	4956	4453	4092	4236	3654	3609	3746	4289	3586	4107	4566.33	4260.33	1.07183	3669.67	3994	0.918795
LYN-2	LYN	x	AAAGCTCCAGCGCTATTTCC	2792	3226	3053	2844	3250	3480	3220	2836	3140	2534	2650	2588	2808	2716	2933	3191.33	3065.33	1.0411	2590.67	2819	0.919002
CIT-10	CIT	x	GTTACATCGGAGAGTGTCAG	3530	3750	3284	3400	3608	3797	3652	3303	3580	2641	2701	3367	2740	3328	3408	3601.67	3511.67	1.02563	2903	3158.67	0.919059
BUB1-4	BUB1	x	ACACTTGGCCCCATACGTGC	1340	1302	1249	736	770	760	780	797	696	719	580	734	624	816	772	755.333	757.667	0.99692	677.667	737.333	0.919078
TLK1-15	TLK1	x	TGAATCACACGCCGCCATCC	2569	2619	2708	2972	2634	2764	3287	3256	2986	2457	3622	3019	3299	3376	3224	2790	3176.33	0.878371	3032.67	3299.67	0.919083
PRKDC-4	PRKDC	x	CTTTGTGCCGTCAACTTGTA	3160	3522	3538	3341	3770	4061	3918	3975	3836	3678	3460	4371	4386	4202	3934	3724	3909.67	0.952511	3836.33	4174	0.919102
AURKB-15	AURKB	x	TTCTAGAGTATGCCCCCCGC	2529	2541	2234	1345	1312	1217	1367	1424	1362	970	1135	1112	1057	1371	1072	1291.33	1384.33	0.93282	1072.33	1166.67	0.919143
MAP3K10-6	MAP3K10	x	CTACCGTGAGATCGACGCCT	1750	1718	1437	1491	1844	1717	1531	1654	1785	1322	1791	1519	1619	1649	1771	1684	1656.67	1.0165	1544	1679.67	0.91923
NUAK2-6	NUAK2	x	GCGGCACCGCTACGAGTTCC	2427	2705	2769	2623	2578	2429	2647	2603	2648	2968	2311	1861	2600	2397	2769	2543.33	2632.67	0.966067	2380	2588.67	0.919392
FGFR2-5	FGFR2	x	GCAGTAAATACGGGCCCGAC	2008	1751	1974	2185	2010	2075	2276	1868	2057	2139	2232	1782	2597	2109	1986	2090	2067	1.01113	2051	2230.67	0.919456
BMP2K-6	BMP2K	x	TCAGATGCCGCAGTATCAGC	1028	1125	1235	1204	967	1324	1186	903	1102	1432	907	985	1370	1111	1134	1165	1063.67	1.09527	1108	1205	0.919502
PTK7-10	PTK7	x	GCTGGCTCTCGGGCCCAGAT	2126	2442	2322	2280	2780	2751	2527	2671	2290	2237	2629	2507	2778	2627	2613	2603.67	2496	1.04314	2457.67	2672.67	0.919556
FGFR4-7	FGFR4	x	CTGCTGGCCGGGCTGTATCG	2290	2511	2554	2382	2345	2549	2571	2427	2520	2157	2525	2331	3071	2380	2175	2425.33	2506	0.967811	2337.67	2542	0.919617
PDPK1-6	PDPK1	x	CTGGCTGGTGGTCCTGGCCA	1267	1481	1266	928	1233	1140	1169	1489	1244	1184	1069	1240	1080	1510	1208	1100.33	1300.67	0.845976	1164.33	1266	0.919695
MAP3K15-9	MAP3K15	x	GCGCACGGTGTCACGATGTA	5248	5153	4658	5976	5202	5085	5341	6141	6017	6157	4899	5635	6049	6521	5578	5421	5833	0.929367	5563.67	6049.33	0.919716
PRKAA1-4	PRKAA1	x	GAAGATTCGGAGCCTTGATG	1825	1724	1737	1654	1706	1941	1899	1738	1831	1148	1956	1643	1648	1652	1861	1767	1822.67	0.969459	1582.33	1720.33	0.919783
CAMK1D-1	CAMK1D	x	ACACGGCGTCCAAGACTTGG	2905	3376	3351	3460	3406	3408	3307	3411	3563	3115	3412	3655	3900	3315	3855	3424.67	3427	0.999319	3394	3690	0.919783
ADCK4-14	ADCK4	x	TGCCTCCCGCATCAGCCGCT	2829	2616	2802	2448	2836	2773	2556	2589	2825	2182	2246	2067	2237	2397	2427	2685.67	2656.67	1.01092	2165	2353.67	0.919841
STK16-5	STK16	x	GACAGTAAGCCACGAGGCGA	1476	1652	1768	1957	1882	2035	1844	1776	1581	1757	1570	1643	2149	1795	1459	1958	1733.67	1.1294	1656.67	1801	0.919859
CDK6-8	CDK6	x	TACGAATGCGTGGCGGAGAT	1785	1906	1878	2239	2138	2196	2077	1993	1887	2828	1749	1897	2354	2384	2299	2191	1985.67	1.10341	2158	2345.67	0.919994
TYK2-2	TYK2	x	ACCTGCGGAAGACGTTCCGA	1799	1742	1506	1571	1580	1610	1490	1375	1637	1805	935	1791	1748	1327	1850	1587	1500.67	1.05753	1510.33	1641.67	0.92
STK10-5	STK10	x	CGTGGTGTGGCGGCTCGATC	2875	3086	3116	3392	3015	2684	3147	3167	3248	3011	2277	3298	2825	3576	2930	3030.33	3187.33	0.950743	2862	3110.33	0.920159
PIM1-10	PIM1	x	GCCCCTGGAGTCGCAGTACC	3449	3549	3450	3300	3616	3766	3748	3641	4442	3280	3598	3552	3616	3457	4262	3560.67	3943.67	0.902882	3476.67	3778.33	0.920159
DYRK2-5	DYRK2	x	CCACTCGATTCTGCAGTGCT	4303	4453	4671	5204	5237	4956	4999	5317	4728	4832	4726	4716	5003	5313	5196	5132.33	5014.67	1.02346	4758	5170.67	0.920191
MYLK-8	MYLK	x	CCTTCAGGTCGTCTTCCGAT	3288	3196	3262	3201	3197	3484	3535	2966	3202	2577	3095	2722	3329	2871	2922	3294	3234.33	1.01845	2798	3040.67	0.920193
MYLK3-3	MYLK3	x	CACCTTTGATTTCTGGAACG	3068	3274	3061	3866	3478	3292	3582	3484	3642	4073	2908	3467	3742	3867	3745	3545.33	3569.33	0.993276	3482.67	3784.67	0.920204
STK16-2	STK16	x	ACGCGCTGTGTGTCTGCTCT	1866	1754	1850	2193	2468	1847	2142	2107	1913	2188	2104	1916	2275	2570	1901	2169.33	2054	1.05615	2069.33	2248.67	0.920249
EPHA2-5	EPHA2	x	CTACAATGTGCGCCGCACCG	2505	2625	2614	3159	3156	2943	2875	3140	3081	2448	3412	2913	2863	3217	3453	3086	3032	1.01781	2924.33	3177.67	0.920277
RYK-9	RYK	x	TGAGCGAGGACGAGGTGCGC	1254	1317	1500	1299	1309	1342	1516	1152	1339	1034	1125	1328	1391	1337	1061	1316.67	1335.67	0.985775	1162.33	1263	0.920296
KDR-4	KDR	x	GGCCAAGCTTGTACCATGTG	3951	4238	3932	3876	4066	4352	4575	4214	4377	3997	4430	3955	4848	4527	4079	4098	4388.67	0.933769	4127.33	4484.67	0.920321
PAK2-2	PAK2	x	CATGTCTGATAACGGAGAAC	3337	3355	3497	3883	3647	4048	3561	3576	3629	2644	3388	3949	4160	3237	3445	3859.33	3588.67	1.07542	3327	3614	0.920587
IKBKE-7	IKBKE	x	GAGAAGTTCGTCTCGGTCTA	3844	3864	4200	4410	4373	5179	5335	4769	4892	4180	4433	5056	5355	4591	4902	4654	4998.67	0.931048	4556.33	4949.33	0.920595
WNK1-9	WNK1	x	GACATGCTACGGCCACGACG	1259	1254	1219	1355	1304	1190	1294	1654	1283	1181	1159	1267	1148	1622	1148	1283	1410.33	0.909714	1202.33	1306	0.920623
PRKAA1-3	PRKAA1	x	CGGCACCTTCGGCAAAGTGA	2209	2319	2104	2215	2222	2044	2206	2728	2556	1790	1808	2761	2096	2370	2441	2160.33	2496.67	0.865287	2119.67	2302.33	0.92066
RIPK1-9	RIPK1	x	GTACACATCCGACTTCTCTG	1850	1867	2021	1838	2066	1825	2045	2131	1906	1340	2256	1834	1803	1591	2503	1909.67	2027.33	0.94196	1810	1965.67	0.920807
TNNI3K-5	TNNI3K	x	GATATACAGCAGGTTGGATA	1576	1643	1823	1863	1936	1811	1823	2139	1814	2124	1877	1743	2052	2143	2042	1870	1925.33	0.97126	1914.67	2079	0.920956
SNRK-5	SNRK	x	GGATTTAAGCGAGGGTATGA	1600	1472	1500	1258	1596	2071	1621	1372	2083	1784	1601	2131	1941	1788	2260	1641.67	1692	0.970252	1838.67	1996.33	0.921022
RPS6KA3-6	RPS6KA3	x	CTCACCTCAGCGCTGTCGGA	2615	2493	2554	2460	2135	2393	2440	2110	2822	2084	2201	2679	2445	2353	2763	2329.33	2457.33	0.947911	2321.33	2520.33	0.921042
CDC7-8	CDC7	x	GCCTGAAACCGGTCACGCTG	1646	1778	1616	886	977	939	906	710	997	869	417	721	615	704	860	934	871	1.07233	669	726.333	0.921065
PRKAA2-5	PRKAA2	x	CGTTATTTAAGAAGATCCGA	1229	1245	1153	1195	1089	1319	1210	1052	833	1077	1239	1003	1402	1253	948	1201	1031.67	1.16414	1106.33	1201	0.921177
NonTargetingControlGuideForHuman_0041	NonTargetingControlGuideForHuman_0041	n	GATGGCGCTTCAGTCGTCGG	2998	2999	2860	3196	3486	3256	3637	3726	3553	3167	4292	3298	3756	4006	3914	3312.67	3638.67	0.910407	3585.67	3892	0.921292
PTK7-9	PTK7	x	GACCTTGCGCATCAACAGCG	2427	2705	2435	2819	2488	2576	2571	2703	3084	2647	2719	2607	2852	2844	2958	2627.67	2786	0.943168	2657.67	2884.67	0.921308
PTK7-12	PTK7	x	GGTTCGAGGTCTTCAAGAAT	2386	2095	2156	1984	2115	2084	1817	2137	1814	1503	1621	1970	1642	1808	2079	2061	1922.67	1.07195	1698	1843	0.921324
SGK494-9	SGK494	x	TTCCCATTAGGCCCATTAGG	1852	1978	1883	1506	1547	1583	1455	1245	1555	1163	1211	976	1300	840	1496	1545.33	1418.33	1.08954	1116.67	1212	0.921342
CAMK4-1	CAMK4	x	ACTGGCGGTGACCGAAGAGC	2964	3172	3124	2972	3087	3104	3515	3221	3481	2773	3315	2970	3715	3061	3055	3054.33	3405.67	0.896839	3019.33	3277	0.921371
TEK-9	TEK	x	TGTCCAGTGTCAATCACGTT	2905	2843	3249	3383	3406	3426	3389	2953	3557	3280	3115	3301	3411	3545	3567	3405	3299.67	1.03192	3232	3507.67	0.92141
MAPK11-8	MAPK11	x	GCTGAAGTCCTCGATGGACG	2580	2604	2738	2552	2969	2867	2597	2462	2795	1910	3360	2552	2819	3105	2565	2796	2618	1.06799	2607.33	2829.67	0.921428
PRKACB-16	PRKACB	x	GTACCTGTATACTGGTTACA	2263	2490	2418	2615	2381	2836	2609	2595	2910	2794	1966	3083	2942	2919	2650	2610.67	2704.67	0.965245	2614.33	2837	0.921513
IRAK4-3	IRAK4	x	ATGGTACTCCACCACTTTCT	2666	2469	2738	2878	2767	3238	3117	3416	3192	2237	3236	3801	3320	3504	3238	2961	3241.67	0.913419	3091.33	3354	0.921686
PINK1-5	PINK1	x	GCCGGGCCTACGGCTTGGGG	1157	1143	1147	1136	1187	926	1405	1513	1099	909	1490	909	1092	1337	1160	1083	1339	0.808813	1102.67	1196.33	0.921705
BMPR1B-5	BMPR1B	x	AGCCCCCACCCCCCGTCCAA	4096	3732	3932	3897	4498	4253	4117	4032	3878	4073	4116	3710	4441	4449	4019	4216	4009	1.05163	3966.33	4303	0.92176
ACVR1B-5	ACVR1B	x	CTCTTGTAAAACGATGGTTC	883	886	987	1049	972	1140	932	786	1083	1117	704	821	717	995	1154	1053.67	933.667	1.12853	880.667	955.333	0.921842
NonTargetingControlGuideForHuman_0017	NonTargetingControlGuideForHuman_0017	n	CAACGGGTTCTCCCGGCTAC	3235	2882	3050	3317	3506	3511	3865	3395	3901	4147	3388	3298	4037	4029	3685	3444.67	3720.33	0.925903	3611	3917	0.921879
STK31-1	STK31	x	AAGCTCTAGAAGAGTGACCC	1447	1469	1464	1744	1373	1641	1569	1348	1411	1386	1483	1346	1502	1537	1533	1586	1442.67	1.09935	1405	1524	0.921916
TLK1-4	TLK1	x	AGTGGGAGCACTGGAAGTAC	2467	2376	2341	2285	2429	2366	3006	2514	2415	1974	2146	2601	2530	2421	2339	2360	2645	0.89225	2240.33	2430	0.921948
DCLK3-2	DCLK3	x	ACCCAGTAGCAAGCCCCCCA	2376	2690	2449	2428	3005	2531	2732	2663	2622	2870	2418	2155	3097	2790	2186	2654.67	2672.33	0.993389	2481	2691	0.921962
CAMK2D-7	CAMK2D	x	GACTCCATATACTGACCTTC	2462	2158	2358	2528	2238	2388	2460	2470	2349	3088	2177	2097	2749	2594	2642	2384.67	2426.33	0.982827	2454	2661.67	0.921979
CDC42BPA-5	CDC42BPA	x	CTTCTTCCTTATCTCGGACA	1957	1873	1754	1680	1673	1436	1528	1689	1437	1515	1566	1270	1411	1713	1595	1596.33	1551.33	1.02901	1450.33	1573	0.922017
NRK-5	NRK	x	GCAAAGGCGCCAACGCAGAT	2188	2346	1795	2365	2320	2514	2761	2598	2595	2411	2446	2613	2954	2570	2577	2399.67	2651.33	0.905079	2490	2700.33	0.922108
HIPK2-5	HIPK2	x	CGATGGTCTGCTCGTAAGGT	1860	1903	1759	1719	1775	1919	1651	1795	1998	1830	1839	1791	1871	1869	2181	1804.33	1814.67	0.994306	1820	1973.67	0.922142
IRAK1-5	IRAK1	x	GATCAACCGCAACGCCCGTG	2448	2301	2584	2746	2522	2411	2828	2692	2497	2910	2608	2243	2831	2787	2797	2559.67	2672.33	0.95784	2587	2805	0.922282
ZAK-9	ZAK	x	GGAGTGTTTATCGAGCCAAA	999	1041	830	1117	1010	1199	1172	954	1283	949	1149	1352	1505	860	1375	1108.67	1136.33	0.975653	1150	1246.67	0.92246
RIPK2-9	RIPK2	x	TCCACACTCCGCTGCTCGAC	2204	2277	2228	2040	2100	2084	2352	2348	2615	2203	1849	2313	2354	2292	2254	2074.67	2438.33	0.850854	2121.67	2300	0.922464
PTK6-13	PTK6	x	GGAAGGACACCGCCTCGTTC	4510	4450	4867	3536	3882	4365	3734	4208	3904	2727	3226	3937	3302	3745	3674	3927.67	3948.67	0.994682	3296.67	3573.67	0.922489
MARK3-10	MARK3	x	TTCTACACCGAGCTCCTGAG	2902	2894	3323	3618	3672	3770	3819	3799	3724	3724	3167	3540	3879	3538	3889	3686.67	3780.67	0.975137	3477	3768.67	0.922607
STK17B-10	STK17B	x	TTTGAGGAGTTGTAGTTAGT	6931	6791	7509	8018	7946	8373	7582	7871	8347	6996	8304	8078	9029	8384	7925	8112.33	7933.33	1.02256	7792.67	8446	0.922646
RPS6KA6-9	RPS6KA6	x	GTTGCTCAAGGTTCTTGGTC	3769	3711	3858	3827	4322	4312	3973	4265	4105	3121	4444	4413	4178	4202	4602	4153.67	4114.33	1.00956	3992.67	4327.33	0.922662
EPHB4-3	EPHB4	x	AGTCTCACCCTCTCGGTCAG	3455	3238	3340	3827	3230	3149	3412	3444	3727	3834	3067	3083	3797	3515	3507	3402	3527.67	0.964377	3328	3606.33	0.922821
NRK-1	NRK	x	AGGCACCTCCACGACTACGG	1130	1580	1337	1382	1291	1400	1543	1716	1703	1184	1615	1952	1812	1534	1802	1357.67	1654	0.820838	1583.67	1716	0.922883
MAST4-2	MAST4	x	ACCTCAGACTTCGGGAACGG	2534	2753	2727	2967	2887	2594	2971	3102	3137	2656	3353	2470	3258	3169	2760	2816	3070	0.917264	2826.33	3062.33	0.922935
EPHA10-2	EPHA10	x	AGTCTTCTCACCTTCCTCGG	3286	3421	3182	3276	3240	3167	3369	3490	2861	2877	2605	3158	3355	3064	2942	3227.67	3240	0.996193	2880	3120.33	0.922978
NonTargetingControlGuideForHuman_0026	NonTargetingControlGuideForHuman_0026	n	CCCGATGGACTATACCGAAC	1310	1131	1428	1389	1501	1489	1835	1312	1457	1270	1252	1813	1701	1476	1519	1459.67	1534.67	0.951129	1445	1565.33	0.923126
PRKCB-2	PRKCB	x	ACCGTGCGCTTCGCCCGCAA	2400	2295	2421	2368	2412	2142	2440	2495	2293	2130	2453	2061	2366	2475	2356	2307.33	2409.33	0.957665	2214.67	2399	0.923162
JAK3-9	JAK3	x	GCCTGAGCTTCGTGACGCGG	1871	1832	1950	1872	1898	2424	2054	1722	2057	2124	1735	1916	2216	1754	2285	2064.67	1944.33	1.06189	1925	2085	0.923261
RPS6KA1-9	RPS6KA1	x	TCTCCATCTTGGTCCGGACG	2190	2257	2868	2188	2417	1910	2510	2253	2185	1925	2425	1752	2125	2235	2249	2171.67	2316	0.93768	2034	2203	0.923286
MAPK8-6	MAPK8	x	CAGCATCTGATAGAGAAGGT	929	721	968	1010	1307	1078	1034	1033	1207	891	1477	858	992	1385	1117	1131.67	1091.33	1.03696	1075.33	1164.67	0.923297
CDC42BPB-1	CDC42BPB	x	ACTCGGCCACGTACTTGTCG	2939	2556	2722	2737	3174	2979	3214	3262	2549	2457	2950	2807	3165	3030	2701	2963.33	3008.33	0.985042	2738	2965.33	0.923336
NonTargetingControlGuideForHuman_0049	NonTargetingControlGuideForHuman_0049	n	AGCTCCATCGCCGCGATAAT	1651	1601	1412	1695	1744	1883	1659	1909	1667	1619	2025	1813	1689	2052	2169	1774	1745	1.01662	1819	1970	0.92335
HIPK4-3	HIPK4	x	CCCTTACCTTCGTCTCGGCC	3911	3837	3632	4114	4225	3533	4584	4672	4068	4094	4171	3874	4602	4703	3841	3957.33	4441.33	0.891024	4046.33	4382	0.923399
PDK1-1	PDK1	x	AGCGCGCGTAGAAGTCCACC	1866	1829	1925	1853	1736	1740	1601	1809	1788	1903	1922	1600	2064	2055	1756	1776.33	1732.67	1.0252	1808.33	1958.33	0.923404
MAP4K5-9	MAP4K5	x	TGTAACATCGTTGCCTACTT	7653	8206	7942	8249	8907	8314	9224	9167	9800	8951	7876	10057	9992	9667	9455	8490	9397	0.90348	8961.33	9704.67	0.923405
TLK1-16	TLK1	x	TGATTTGAAAACTACTGGCA	2529	2658	2446	2909	2736	2317	2536	2313	2723	2246	2746	2688	2720	3088	2509	2654	2524	1.05151	2560	2772.33	0.92341
MARK1-1	MARK1	x	AGTCATGGAATACGCGAGTG	3318	3205	3169	3137	3161	3337	3497	3205	3379	2959	3626	3510	3762	3433	3736	3211.67	3360.33	0.955758	3365	3643.67	0.92352
SRC-9	SRC	x	TCTGACTTCGACAACGCCAA	2062	1855	1688	1651	1358	1386	1659	1716	1490	1888	1394	1079	1569	1425	1728	1465	1621.67	0.903392	1453.67	1574	0.923549
MAP4K4-3	MAP4K4	x	ACCTCTCGCGCTCGGTCAGC	2357	2233	2297	2841	2642	2473	2977	2478	3048	2629	2515	2576	2790	2499	3069	2652	2834.33	0.93567	2573.33	2786	0.923666
NonTargetingControlGuideForHuman_0007	NonTargetingControlGuideForHuman_0007	n	TGAGGATCATGTCGAGCGCC	2070	2086	2046	2705	2585	2353	2685	2408	2736	2286	3188	2316	2743	2780	2910	2547.67	2609.67	0.976242	2596.67	2811	0.923752
STK36-7	STK36	x	GCGACCATACGACCACACAG	725	772	935	949	985	877	1084	1020	958	783	845	1212	1156	809	1109	937	1020.67	0.918027	946.667	1024.67	0.923878
MAP2K1-4	MAP2K1	x	CCGTTAACTGCAGAGCCGTC	1525	1592	1583	1416	1458	1395	1589	1426	1427	1711	1349	1285	1777	1537	1389	1423	1480.67	0.961054	1448.33	1567.67	0.923878
CAMK2A-7	CAMK2A	x	GAGCCTTCTCGGTGGTGCGA	2048	2080	2005	2236	2327	2290	2393	2356	1995	2194	2063	1982	2380	2235	2138	2284.33	2248	1.01616	2079.67	2251	0.923886
RPS6KA5-2	RPS6KA5	x	CATGAGGTGCAGATTTATGT	2317	2185	2077	2360	2169	2505	2241	2202	2231	2133	1891	2461	2114	2475	2430	2344.67	2224.67	1.05394	2161.67	2339.67	0.923921
TRPM7-8	TRPM7	x	TCGAAAACGTTTCCTAGTAT	1482	1595	1481	1557	1688	1583	1744	1974	1883	1426	1915	1591	1783	2059	1496	1609.33	1867	0.861989	1644	1779.33	0.923942
DYRK2-15	DYRK2	x	TGCTCACGACACAACCAAAT	1111	1425	1335	1027	1268	1190	1145	1087	1132	765	1066	1170	1274	1080	894	1161.67	1121.33	1.03597	1000.33	1082.67	0.923953
PASK-8	PASK	x	CGAGGAGGCGACCACCGGTG	1866	1981	1781	1712	2020	1852	2273	1676	2205	1738	2173	1943	2216	2001	2118	1861.33	2051.33	0.907377	1951.33	2111.67	0.924073
DCLK1-24	DCLK1	x	TCCATGTTAGAACTCATAGA	1490	1556	1646	1775	1800	1521	1993	1752	1775	2344	1525	1464	2134	2079	1558	1698.67	1840	0.923188	1777.67	1923.67	0.924103
JAK2-10	JAK2	x	TCTGTAGAGTACATTATGCC	1557	1700	1633	1598	1688	1400	1776	1573	1890	1506	1828	1561	1818	1510	1969	1562	1746.33	0.894446	1631.67	1765.67	0.924108
CDC42BPB-10	CDC42BPB	x	TGGCAGGCATAACGAGATGG	2848	3316	3135	2885	2864	3453	3079	3129	2877	2730	3726	3046	3727	3427	3128	3067.33	3028.33	1.01288	3167.33	3427.33	0.924139
WNK4-5	WNK4	x	CGTGCCCTCGGGGGGTTCTT	2019	1966	1914	2096	2250	2165	2142	2207	2323	1836	2543	1994	2667	2133	2096	2170.33	2224	0.975869	2124.33	2298.67	0.924159
NonTargetingControlGuideForHuman_0037	NonTargetingControlGuideForHuman_0037	n	CGTGGCCGGAACCGTCATAG	3310	3394	3403	3528	3956	3229	4134	3904	3757	3700	4482	3322	3911	4094	4443	3571	3931.67	0.908266	3834.67	4149.33	0.924165
PDPK1-2	PDPK1	x	CACCAGCTGGCTGGTGGTCC	3761	3406	3268	3519	3836	3650	3722	3915	3347	3648	3357	3116	3651	3572	3728	3668.33	3661.33	1.00191	3373.67	3650.33	0.924208
CDKL2-3	CDKL2	x	ATAGCTTGACAACGCCAGAC	1817	1625	1542	1729	1678	1780	1794	1467	1526	1900	1884	1412	1771	1879	1971	1729	1595.67	1.08356	1732	1873.67	0.924391
ACVR1-5	ACVR1	x	AGCAGCCTTTCTGGTAGACG	4660	4363	4608	4570	4470	4795	4640	4797	3862	4872	4409	4189	5560	4927	4084	4611.67	4433	1.0403	4490	4857	0.924439
EPHA5-3	EPHA5	x	AGATTTGATAATCGTGTAGC	950	1104	940	1158	1363	1328	952	1527	1224	1092	1801	876	1165	1388	1524	1283	1234.33	1.03943	1256.33	1359	0.924454
ADRBK1-8	ADRBK1	x	TAGGTACGCCATGAAGTGCC	1997	1930	1955	2399	1869	2438	1914	1985	2254	1934	1911	2237	2248	1842	2489	2235.33	2051	1.08987	2027.33	2193	0.924457
PRKG1-13	PRKG1	x	GTCCTTCCACGACCTCCGAC	3275	3286	3475	3747	3284	3256	3445	3679	3563	3666	2870	3431	3645	3464	3671	3429	3562.33	0.962571	3322.33	3593.33	0.924583
MAPKAPK3-5	MAPKAPK3	x	CGACTACCAGTTGTCCAAGC	4553	4905	4895	4937	4782	4531	4619	5309	5561	5123	4616	5316	4886	5692	5705	4750	5163	0.920008	5018.33	5427.67	0.924584
MATK-10	MATK	x	TACGTCCTGTGCGTGAGCTT	2317	2182	2110	2647	2340	1999	2288	2316	2280	2176	2201	1913	2269	2495	2039	2328.67	2294.67	1.01482	2096.67	2267.67	0.924592
MAPK10-7	MAPK10	x	CCACTTCCACACTGTAGAAC	1946	1766	1906	1787	1857	1798	1934	1928	2054	1692	1739	2158	1853	2262	1929	1814	1972	0.919878	1863	2014.67	0.924719
FASTK-1	FASTK	x	ACCTCCCCTGCTCGGCTGTC	3302	3232	3411	3312	3734	3824	3842	4083	4121	4217	3923	3943	3982	4513	4571	3623.33	4015.33	0.902374	4027.67	4355.33	0.924767
LRRK2-4	LRRK2	x	CACACTCGCGACTCTCATAT	3020	2999	3243	2632	2869	2777	2974	2690	2746	2127	2484	2892	3092	2343	2678	2759.33	2803.33	0.984304	2501	2704.33	0.924812
IKBKE-13	IKBKE	x	TGCATCGCGACATCAAGCCG	2859	2690	2805	2768	2358	2187	2574	2739	2887	2396	2401	2034	2781	2458	2147	2437.67	2733.33	0.891829	2277	2462	0.924858
MST1R-10	MST1R	x	TTGGAGCAAATCTGCAGTCG	4413	4339	3772	4456	4130	4052	4254	4441	4200	4407	3950	4013	4447	4364	4562	4212.67	4298.33	0.98007	4123.33	4457.67	0.924998
FGFR2-14	FGFR2	x	TCTCCGCAGGGGGATACGTT	2314	2298	2413	2054	2488	2241	2507	2028	2261	1974	2160	2352	2720	2116	2175	2261	2265.33	0.998087	2162	2337	0.925118
SGK223-2	SGK223	x	CAGTAATCACTCTCGAGGTG	2467	2394	2325	2557	2345	2903	2720	2443	2648	2427	1860	3546	3030	2634	2803	2601.67	2603.67	0.999232	2611	2822.33	0.925121
KDR-1	KDR	x	AGAATCCCTGCGAAGTACCT	3143	3280	3555	3023	3184	2889	3196	3021	3422	2987	3340	2855	3182	3210	3533	3032	3213	0.943666	3060.67	3308.33	0.925139
STK31-8	STK31	x	GGGCCGAAAGTCCAGTATGT	2298	2556	2689	2785	3002	2509	2495	2871	2533	2347	2363	3243	2822	2915	2859	2765.33	2633	1.05026	2651	2865.33	0.925198
GRK7-2	GRK7	x	AGTGCCCACGTTCCGCAAGG	2419	2346	2184	2149	1985	2245	1987	2118	2192	1753	1749	1973	1795	2238	1884	2126.33	2099	1.01302	1825	1972.33	0.9253
FGFR1-7	FGFR1	x	GATGACCGACCCCACCATGC	2977	2882	2725	2873	3082	2831	2638	2988	3058	2662	2339	2258	2368	2898	2579	2928.67	2894.67	1.01175	2419.67	2615	0.925303
ROR1-3	ROR1	x	AGCACAGGTGTGGACTACCG	1842	2002	1754	1841	1880	2107	2036	1741	1745	1784	1663	2252	2178	2103	1878	1942.67	1840.67	1.05541	1899.67	2053	0.925313
MST4-12	MST4	x	GTAAAGTCTCCAACAAGAGT	1243	985	852	1119	1169	1149	1107	1266	1175	1200	1094	1064	1048	1469	1112	1145.67	1182.67	0.968715	1119.33	1209.67	0.925324
PLK3-6	PLK3	x	GGGGTCTGACGTCGGTAGCC	2695	2640	2725	3004	3138	3117	2828	2749	3022	2580	3312	3180	3458	3091	3255	3086.33	2866.33	1.07675	3024	3268	0.925337
DCLK1-5	DCLK1	x	AGCCGAGGGTCGCGGGTGAA	3001	2936	2920	3572	3654	3216	3494	3921	3629	3424	4316	3392	3581	4124	4325	3480.67	3681.33	0.945491	3710.67	4010	0.925353
STK25-9	STK25	x	GCAGTCGGCCTACGACTTCA	1082	904	1034	998	1102	1225	996	1293	824	979	1094	1015	1010	972	1355	1108.33	1037.67	1.0681	1029.33	1112.33	0.925382
LCK-5	LCK	x	CGGCGGATTGGAGCCTTCGT	4139	4055	3538	2829	3084	3023	3360	2725	2884	2629	2601	3331	3147	2766	3337	2978.67	2989.67	0.996321	2853.67	3083.33	0.925514
EPHA6-6	EPHA6	x	AGTGAATCCGCCAACAGCGG	1978	1918	1908	1809	1795	1874	1800	1665	1837	1695	1680	1612	1704	1503	2181	1826	1767.33	1.0332	1662.33	1796	0.925575
PNCK-13	PNCK	x	TCGCTGGGAGGCGTCCGTCT	4206	4274	4062	4604	4117	3802	4482	3942	4301	4018	3867	4046	4339	4199	4350	4174.33	4241.67	0.984126	3977	4296	0.925745
PRKAA2-1	PRKAA2	x	ACGTTATTTAAGAAGATCCG	2440	2265	2192	2355	2335	2563	2255	2535	2740	2234	2011	2588	2366	2187	2828	2417.67	2510	0.963214	2277.67	2460.33	0.925755
MET-2	MET	x	AGCTGTGGCAGCGTCAACAG	5535	4821	5532	5544	5416	5148	5519	5472	5588	6310	4854	5247	5814	6494	5419	5369.33	5526.33	0.971591	5470.33	5909	0.925763
SBK2-10	SBK2	x	TCAGCCATCGTGACGGCCTA	2035	1915	1674	1710	2048	1574	2010	2166	2346	2359	1901	1803	2049	2353	2147	1777.33	2174	0.817541	2021	2183	0.92579
LIMK2-3	LIMK2	x	CACTCGAAGTGTGCGGACGG	3331	3493	3254	3708	3813	3596	4070	4214	4111	4293	4492	3413	4526	4537	4112	3705.67	4131.67	0.896894	4066	4391.67	0.925844
FASTK-14	FASTK	x	TCGGTGGCTAGCCGATGAGG	2204	2089	2267	1998	1992	2098	1765	1855	2133	1346	1849	2025	1762	1656	2220	2029.33	1917.67	1.05823	1740	1879.33	0.92586
SPEG-15	SPEG	x	GGTGCGCCGCGCTCCGACTT	2518	2358	2515	2431	2539	2370	2475	2307	2425	2387	2004	1928	1932	2407	2486	2446.67	2402.33	1.01845	2106.33	2275	0.925861
ACVR2A-3	ACVR2A	x	ATATGCCAATCCTCTAGCCA	2142	2080	1997	2343	2363	2357	2419	2505	2395	1778	2995	2398	2693	2218	2834	2354.33	2439.67	0.965023	2390.33	2581.67	0.925888
ADCK3-3	ADCK3	x	CTAAGATCTTCGAGCGGGTG	1074	1044	1348	1331	1281	1020	1177	1283	1378	1313	1401	1076	1312	1463	1318	1210.67	1279.33	0.946326	1263.33	1364.33	0.925971
CDK12-2	CDK12	x	ATCTCTGTCGCCTACTGTAG	4147	4151	3847	2100	2023	2160	2200	1771	1923	1301	1432	1297	1818	1222	1312	2094.33	1964.67	1.066	1343.33	1450.67	0.926011
EGFR-8	EGFR	x	CTGCGCTCTGCCCGGCGAGT	564	617	590	559	619	407	765	927	781	600	821	439	635	802	571	528.333	824.333	0.640922	620	669.333	0.926295
PAN3-6	PAN3	x	GCGGGGGACTCGATGGACCG	1452	1604	1784	1644	1734	1547	1575	1939	1526	1564	1732	1334	1607	2062	1329	1641.67	1680	0.977183	1543.33	1666	0.926371
IRAK4-15	IRAK4	x	TCTGTTGGTGGTAATAAAAT	2741	2834	2868	3137	3036	2710	3304	2882	3219	3632	3195	2649	3768	3223	3238	2961	3135	0.944498	3158.67	3409.67	0.926386
DDR1-1	DDR1	x	ACCTATGACGGACATACCGT	3237	3340	3728	3130	3025	3006	3132	3072	3025	2730	2891	3240	3033	3420	3111	3053.67	3076.33	0.992632	2953.67	3188	0.926495
RNASEL-10	RNASEL	x	TTTATCCTCGCAGCGATTGC	2352	2535	2394	2321	2857	2903	2551	2730	2658	1931	2757	2440	2650	2509	2534	2693.67	2646.33	1.01789	2376	2564.33	0.926557
JAK2-1	JAK2	x	ACCGTTTCCAGTTATTATAA	1345	1451	1506	1610	1253	1615	1423	1467	1575	1301	1394	2022	1997	1639	1454	1492.67	1488.33	1.00291	1572.33	1696.67	0.926719
DAPK3-10	DAPK3	x	GTGCGGAAGTGCCGGCAGAA	2835	2975	2639	3307	3570	3122	3266	3056	3124	3528	3509	3046	3422	3589	3869	3333	3148.67	1.05854	3361	3626.67	0.926746
JAK1-6	JAK1	x	TATGTTGTGGACGATCAACG	1688	2101	1798	1646	1734	1592	1715	1426	1677	1276	1559	1737	1727	1334	1872	1657.33	1606	1.03196	1524	1644.33	0.926819
MST4-10	MST4	x	GCTGACTGTTGAATAACTTC	2577	2589	2474	2542	2476	2679	2752	2782	3202	2601	2329	2595	2568	2567	2984	2565.67	2912	0.881067	2508.33	2706.33	0.926838
PRKD2-11	PRKD2	x	TACGGGCCGCCCCATTGAGC	1391	1386	1384	1336	1363	1275	1291	1296	1168	1386	1014	1149	1350	1263	1216	1324.67	1251.67	1.05832	1183	1276.33	0.926874
HIPK2-7	HIPK2	x	GGCCACGTGCGTGATGAAAG	3152	3041	3193	3281	3215	3377	3725	3037	2943	3602	3122	2825	3701	3159	3442	3291	3235	1.01731	3183	3434	0.926907
PTK2B-3	PTK2B	x	CACTTACCCGGATCTCCGTC	1914	1933	2071	2071	2087	2142	2343	1958	2198	2503	2098	2079	2322	2238	2645	2100	2166.33	0.96938	2226.67	2401.67	0.927134
LIMK2-6	LIMK2	x	CTCCACTCGAAGTGTGCGGA	1205	1116	1219	1100	1199	1382	1017	1204	1276	664	1159	1552	954	1331	1355	1227	1165.67	1.05262	1125	1213.33	0.927198
CLK4-1	CLK4	x	AACGAGCTGCTTCACGGTAA	2588	2511	2452	3152	3286	2701	3088	2836	3186	3118	3681	2588	3443	3247	3434	3046.33	3036.67	1.00318	3129	3374.67	0.927203
SBK1-10	SBK1	x	TTCGGCATGACGCGCCGCGT	2590	2583	2623	2887	2938	2688	2688	2942	3022	2372	2467	2682	2737	2475	2899	2837.67	2884	0.983934	2507	2703.67	0.927259
STK32A-9	STK32A	x	GGTGGTAATCTGTGTCTCCC	3549	3298	3075	3497	3355	3985	3296	3463	3826	3743	2953	3079	3276	3735	3530	3612.33	3528.33	1.02381	3258.33	3513.67	0.927331
MAP3K11-2	MAP3K11	x	ACCGGCCATAAGCTGTGCGA	2040	2125	2330	2064	1964	1995	2051	1936	1732	1864	1656	2216	2298	2116	1771	2007.67	1906.33	1.05316	1912	2061.67	0.927405
TSSK1B-3	TSSK1B	x	AGCGACGAGGCTACCTCCTG	2145	1799	1963	1775	1670	1887	1788	1746	1916	1576	1908	1412	1789	1527	1963	1777.33	1816.67	0.978349	1632	1759.67	0.927448
TSSK6-1	TSSK6	x	CCATCAAGGTGGTGGACCGG	1246	1239	1067	996	739	908	950	740	833	640	752	746	805	745	755	881	841	1.04756	712.667	768.333	0.927549
LATS1-2	LATS1	x	CAGAGGCATGGCCCGCCACT	2335	2538	2449	2193	2187	2285	2565	2492	2730	2656	2132	2094	2462	2567	2390	2221.67	2595.67	0.855914	2294	2473	0.927618
CSNK1G3-3	CSNK1G3	x	AGAGACGATTTAGAAGCTTT	3551	3849	3847	4322	3987	3909	4257	4197	4475	4042	4109	4025	4002	4497	4627	4072.67	4309.67	0.945007	4058.67	4375.33	0.927625
PXK-5	PXK	x	CAGGCTCTGGCTCGCCTCGA	3680	3271	3585	3730	3401	3676	3439	3246	3826	3675	2991	2998	3364	3176	3878	3602.33	3503.67	1.02816	3221.33	3472.67	0.927625
AATK-1	AATK	x	AGCGCGCACAGCCCGTCGCT	1436	1365	1467	1226	1353	1208	1446	1372	1280	1386	1104	1415	1429	1456	1324	1262.33	1366	0.924109	1301.67	1403	0.927774
BRSK2-15	BRSK2	x	GGGGAGGCTGACGCCTAAGG	3245	3274	3163	3137	3199	3059	3079	2885	3196	3274	2429	2934	3182	3013	3114	3131.67	3053.33	1.02566	2879	3103	0.927812
SRPK3-3	SRPK3	x	AGATCGGCGACGTGTTCAAT	2644	2810	2769	3135	3089	3158	3091	3077	3543	2577	3319	3834	3390	3471	3626	3127.33	3237	0.966121	3243.33	3495.67	0.927815
FLT3-3	FLT3	x	ATGCCGGCGTTGGCGCGCGA	1168	1140	1169	940	1266	1069	1408	1131	1237	1099	1076	1334	1338	1219	1225	1091.67	1258.67	0.86732	1169.67	1260.67	0.927816
ULK2-10	ULK2	x	TAGTTGGGAGGACCCAATGG	1248	1221	1175	1049	1194	1373	947	1014	1089	1047	669	1267	1323	995	897	1205.33	1016.67	1.18557	994.333	1071.67	0.927838
MINK1-11	MINK1	x	TTGACCGATCCCGGAAGAAG	2384	2304	2250	2341	2603	2277	2299	2459	2359	2182	2249	2346	2436	2509	2359	2407	2372.33	1.01461	2259	2434.67	0.927848
BMPR1A-8	BMPR1A	x	GCTAACCTACCTATGACAAC	1487	1715	1630	1547	1675	2008	1718	1570	1618	2014	1218	1385	1695	1629	1652	1743.33	1635.33	1.06604	1539	1658.67	0.927854
ALK-4	ALK	x	GCTGGGCGAGGAGGCGATCT	2784	2837	2702	3079	3289	3073	2516	2844	2772	2757	2401	2143	2553	2729	2585	3147	2710.67	1.16097	2433.67	2622.33	0.928054
CSNK2A3-7	CSNK2A3	x	TGTGTCACGAACCCCCGCCT	2032	2095	2289	2195	2473	2679	2667	2511	2379	2142	2398	2907	2538	2932	2554	2449	2519	0.972211	2482.33	2674.67	0.928091
BTK-2	BTK	x	AATGATCTACAGCTGCGGAA	620	652	769	546	680	693	716	694	801	548	711	603	662	674	670	639.667	737	0.867933	620.667	668.667	0.928215
PIM3-3	PIM3	x	CGGGAGGTGGTCCACGCCGC	1584	1664	1360	1848	1629	1476	1937	1846	1680	2093	1642	1118	1815	1764	1649	1651	1821	0.906645	1617.67	1742.67	0.928271
PAK3-5	PAK3	x	CCTGTACAAAGTACTGGAAT	1474	1637	1362	1506	1371	1498	1946	2120	1476	2069	1256	1409	1704	1618	1776	1458.33	1847.33	0.789426	1578	1699.33	0.928599
RPS6KL1-10	RPS6KL1	x	TGGATGCGGCCACGCAGATC	2921	2948	2766	2773	2593	2607	2504	2614	2366	2659	2412	2110	2796	2445	2492	2657.67	2494.67	1.06534	2393.67	2577.67	0.928618
WEE1-16	WEE1	x	GTCGCCGGTCAAGTCGCCGG	942	1056	913	619	517	523	614	469	637	698	538	521	606	494	792	553	573.333	0.964535	585.667	630.667	0.928647
FGFR4-13	FGFR4	x	GGTGTACTCGCCTGCGTCCT	5484	4941	5394	5369	5728	6172	5335	5643	5909	5937	5851	5665	6157	6200	6437	5756.33	5629	1.02262	5817.67	6264.67	0.928647
PLK4-11	PLK4	x	TTCTCATGGTATACTACACC	1417	1359	1280	908	990	783	792	797	794	952	576	712	682	918	812	893.667	794.333	1.12505	746.667	804	0.92869
EIF2AK3-5	EIF2AK3	x	CGCCGGTACTCGCGTCGCTG	2148	2283	2217	2188	2296	2160	2352	2655	2333	2571	2001	1891	2193	2407	2359	2214.67	2446.67	0.905177	2154.33	2319.67	0.928725
MAP3K2-2	MAP3K2	x	CAAGGATAATGCTGGTCGAC	2808	3175	2727	3159	3279	3131	3243	3170	3291	3232	3516	2725	3100	3579	3521	3189.67	3234.67	0.986088	3157.67	3400	0.928725
AAK1-9	AAK1	x	TCGGAAGAGTCTTCGGCATC	5108	5300	5140	5192	5465	5819	5469	5960	5643	5058	5827	5041	5492	6013	5643	5492	5690.67	0.965089	5308.67	5716	0.928738
NEK1-2	NEK1	x	AGCTGGCAGTATGAAAAACC	2301	2337	2327	1911	2427	2406	2390	2278	2024	1735	2777	2070	2257	2502	2328	2248	2230.67	1.00777	2194	2362.33	0.928743
ABL2-4	ABL2	x	AGGGACGTGTGTATCACTAC	2539	2699	2429	2287	2463	2974	2320	2448	2661	2078	1811	2334	2193	2289	2217	2574.67	2476.33	1.03971	2074.33	2233	0.928945
CASK-10	CASK	x	TCCTTTGCGTCGTTATTCTC	2000	1960	1944	2020	2189	1610	2229	2389	2494	1613	2208	1828	2041	2038	2002	1939.67	2370.67	0.818195	1883	2027	0.928959
CDK1-15	CDK1	x	TATACCAAAATAGAGAAAAT	982	889	929	488	348	631	459	523	449	202	345	473	419	345	334	489	477	1.02516	340	366	0.928962
CAMK1-8	CAMK1	x	TCATCCAGGGCTACAATGTT	3149	3301	2680	3531	3258	3466	3170	3357	3409	2996	2763	3446	3215	3206	3487	3418.33	3312	1.03211	3068.33	3302.67	0.929047
KDR-6	KDR	x	GGGTAACCAAGGTACTTCGC	1025	1110	990	1166	1442	1391	1543	1068	1266	1252	1183	1367	1654	1202	1236	1333	1292.33	1.03147	1267.33	1364	0.92913
SPEG-19	SPEG	x	TCTGTGTGCCGTGACGGTTT	2448	2403	2738	2785	2849	2576	2919	2478	2930	2650	2122	2673	2462	2611	2939	2736.67	2775.67	0.985949	2481.67	2670.67	0.929231
PIM1-2	PIM1	x	ACCTCCAGGATGTCGGCGCA	3259	3124	3171	2691	3220	3104	3272	3601	3107	2460	3495	3373	2822	3383	3832	3005	3326.67	0.903307	3109.33	3345.67	0.929361
PHKG2-1	PHKG2	x	AAGACTCGTAGGAATCGATG	1251	1203	1180	891	1059	1002	777	1144	1020	685	1025	1015	843	921	1168	984	980.333	1.00374	908.333	977.333	0.9294
CHEK2-16	CHEK2	x	TCTGTTTCAACATTGAGAGC	1527	1445	1646	1615	1782	1914	1735	1838	1644	1649	2067	1988	1982	1778	2376	1770.33	1739	1.01802	1901.33	2045.33	0.929596
HCK-1	HCK	x	AGAATGTATTGCCTCCGACC	2872	2891	2675	2392	2805	2621	2659	2996	2789	2362	3267	2507	2849	3230	2673	2606	2814.67	0.925865	2712	2917.33	0.929616
CDK11B-4	CDK11B	x	AGAACAGGATAAAGCTCGCC	1976	2729	2253	1255	1437	1525	1534	1711	1362	854	2091	1088	1297	1649	1392	1405.67	1535.67	0.915346	1344.33	1446	0.929691
MAK-11	MAK	x	TCATCGACCTCACTTGTCCC	4633	4585	4445	5034	5156	4951	5133	4569	5154	4581	5496	4792	5598	5120	5275	5047	4952	1.01918	4956.33	5331	0.929719
NPR1-6	NPR1	x	GGGCAACCTGACGGTAGCCG	1927	1631	1773	2134	2112	2165	1925	2126	1916	1882	1797	1691	1587	2055	2133	2137	1989	1.07441	1790	1925	0.92987
MKNK1-5	MKNK1	x	GATGGTATCTTCTCAAAAGT	2319	2343	2220	2569	2537	2402	2954	2345	3032	2522	2981	2746	3194	2675	3001	2502.67	2777	0.901212	2749.67	2956.67	0.929989
MATK-9	MATK	x	GGGGAAGTGATCTTTACCCG	1471	1299	1318	1394	1327	1476	1353	1291	988	1346	1363	1425	1610	1409	1426	1399	1210.67	1.15556	1378	1481.67	0.930034
TAOK2-5	TAOK2	x	CTCGGTTACGGCAGTAGGCC	572	652	425	432	427	514	675	678	413	352	480	806	612	538	611	457.667	588.667	0.777463	546	587	0.930153
MAPK10-15	MAPK10	x	TATGGTTCACACACTTCATG	1264	1113	1371	1260	1320	1436	1075	1209	1496	1108	1111	1819	1446	1266	1629	1338.67	1260	1.06243	1346	1447	0.9302
KSR1-2	KSR1	x	AGATGGTACGGAGGGATATC	3117	3065	3204	2965	3547	3551	3205	3218	3304	2861	3184	3686	3583	3349	3527	3354.33	3242.33	1.03454	3243.67	3486.33	0.930395
FGFR2-16	FGFR2	x	TGAGGATGACACCGATGGTG	3887	3717	4029	4388	4059	4240	4602	4515	4357	4061	4737	3480	4456	4517	4223	4229	4491.33	0.941591	4092.67	4398.67	0.930433
KALRN-13	KALRN	x	GCGGAAACTCGTGACGTATT	3127	3388	3210	3322	3309	2943	3082	3088	2976	3020	2960	2470	2726	3071	3284	3191.33	3048.67	1.0468	2816.67	3027	0.930514
MAP3K19-16	MAP3K19	x	TCACCCTTGGTCCATAGGAT	3447	3484	4087	3497	3629	4007	3804	4078	3780	3856	4095	3116	3630	4036	4226	3711	3887.33	0.954639	3689	3964	0.930626
TYK2-3	TYK2	x	ACTGTGGGAGCTGTCGACCG	3747	3265	3662	3907	3828	3627	3626	3926	3868	2751	4257	3958	4178	4070	3535	3787.33	3806.67	0.994921	3655.33	3927.67	0.930663
[truncated: 3,961 more rows]

## Sheet: Figure 1G
	sgCTRL			sgCTRL 0.75µM			sgSRPK1 #1.1			sgSRPK1 #1.1 0.75µM			sgSRPK1 #2.1			sgSRPK1 #2.1 0.75µM
0	0.794409	0.865592	1.21539	1.19963	1.31595	1.49434	1.1602	1.11509	0.888715	1.27355	1.27432	4.09065	1.26817	1.03833	1.3182	1.92807	1.55279	1.22605
4	1.23145	0.829051	1.33213	1.26321	1.31954	4.31767	1.47125	1.31825	0.905742	1.00533	1.35824	12.4276	1.65026	1.31025	1.25603	6.99333	2.64085	1.50923
8	1.51354	1.26926	1.59764	1.51463	1.57918	2.03507	1.74313	1.55112	1.2682	1.49683	1.56305	6.39136	2.00492	1.59838	1.90935	2.65461	1.98136	2.01875
12	1.6462	1.33085	1.7253	1.72222	1.73424	2.12067	1.91976	1.6561	1.21213	1.6801	1.60799	5.20799	2.18451	1.9089	2.34589	2.96676	2.26284	2.25682
16	1.79002	1.647	1.92073	1.86935	2.01279	2.1239	2.09449	1.78522	1.49102	1.73436	1.7246	5.89186	2.51302	2.21009	2.7294	3.24082	2.54728	2.49012
20	2.0485	1.73607	2.07294	2.06783	2.06221	2.36316	2.14842	1.844	1.49974	1.96834	1.8124	6.0975	2.85394	2.53278	3.08575	3.64454	2.60983	2.76394
24	2.16206	2.15196	2.26538	2.37128	2.26082	2.4526	2.35762	2.04581	1.63228	2.25108	1.90823	5.29066	3.26833	2.78981	3.30947	4.03466	2.96545	3.07815
28	2.26692	2.35751	2.69105	2.44704	2.36746	2.64525	2.66007	2.31712	1.79824	2.09936	2.14248	4.92469	3.64376	3.24683	3.81692	4.0969	3.08392	3.12925
32	2.8359	2.65288	2.83182	2.61166	2.64126	2.79019	2.78306	2.6595	2.05816	2.47596	2.47265	6.61593	4.1375	3.70526	4.5485	4.59988	3.41781	3.46233
36	2.96569	3.20948	3.2048	2.88294	2.98555	2.97153	3.26864	2.87565	2.28813	2.45327	2.52644	5.11995	4.85957	4.29715	4.9619	4.7988	3.81707	3.64418
40	3.46083	3.58802	3.48316	3.32924	3.15234	3.27519	3.60463	3.30603	2.55338	2.62487	2.54839	5.14832	5.34892	4.94037	5.54287	5.12947	3.83011	4.01385
44	3.9239	3.95617	4.01221	3.44311	3.28914	3.39469	4.13933	3.57301	2.72087	2.95656	2.57747	5.93935	6.14656	5.71378	6.47344	5.66757	4.2417	4.32766
48	4.38681	4.51958	4.66559	3.66208	3.63946	3.83251	4.76297	4.05972	3.18731	2.782	2.61952	8.82047	6.83596	6.47683	7.25172	6.09988	4.45765	4.88506
52	4.96612	5.239	5.31122	3.81322	3.68519	3.74422	5.43687	4.52719	3.64592	2.95445	2.87058	6.87483	8.11253	7.70053	8.7764	6.14696	4.79298	4.99045
56	5.742	6.13758	5.86913	4.1126	4.12453	4.01237	6.07057	5.26394	4.18221	3.28764	2.8279	5.67396	9.13075	9.27734	10.3059	6.35955	5.04783	5.52348
60	6.55433	6.99013	6.91986	4.17395	3.94331	3.80592	7.07143	5.94689	4.76745	2.93487	3.07331	6.10482	10.1187	10.5328	11.1004	6.7345	5.06227	5.52644
64	7.78093	8.45192	7.75289	4.25189	4.30102	4.0854	7.82423	7.00238	5.56732	3.04864	3.03995	5.70173	11.5935	11.3075	12.8443	7.20921	4.9933	5.91545
68	8.90262	9.84363	9.10676	4.5815	4.72603	4.35194	8.82341	7.9655	6.55167	3.16456	2.95903	5.75657	13.1837	13.3221	14.8921	6.9358	5.35842	5.87856
72	10.3843	11.1639	10.4383	4.97391	4.87316	4.34015	10.5437	9.09667	7.57968	3.51918	2.88548	5.61018	15.3719	15.8986	17.2781	7.65034	5.3192	5.11643
76	11.7787	12.5551	12.0105	5.31141	5.25375	4.36609	12.597	9.89632	8.81237	3.2037	2.96916	6.3294	16.7286	17.2895	19.5929	7.55286	6.14354	5.83033
80	13.6805	15.2609	13.8894	5.68133	5.28549	4.38688	13.9034	11.8804	10.1704	3.08395	2.87638	6.08043	19.4352	18.884	21.3027	7.53891	5.79201	6.27775
84	15.9881	17.189	16.2511	5.73473	5.62462	4.7932	15.8467	14.2845	11.3435	3.15564	3.02581	6.25147	21.8535	21.5329	25.304	7.59075	5.96713	6.39083
88	17.8007	19.8739	17.7758	5.75832	5.88144	5.2452	19.4439	16.4967	13.6609	3.68151	3.81459	6.68012	26.4034	25.5949	27.9991	7.95901	6.35197	6.38775
92	18.817	22.2008	19.5533	6.01476	6.68464	5.48101	19.2442	17.5032	14.5993	3.40631	3.5731	7.14807	27.3501	25.4666	27.7505	6.6858	5.37709	6.00934
96	21.7505	24.8909	21.8515	6.18586	6.01903	5.69014	23.0632	18.6264	17.1919	3.2718	3.68032	7.54397	31.2601	29.0493	32.0618	7.11272	5.71457	6.30949
100	25.4086	29.2771	25.2741	6.60612	7.20346	5.88291	25.9654	22.9555	18.766	3.36613	3.68564	7.2765	34.8702	34.4346	36.0869	7.60829	5.79235	6.92746
104	28.709	33.0109	29.1477	6.73089	7.1822	6.21824	28.499	24.2053	22.5457	3.77485	3.66721	6.98908	38.6863	37.2621	39.4445	7.45933	6.04552	6.88113
108	33.0825	38.6685	32.7428	7.58935	7.83338	6.6934	33.3547	28.6624	25.466	4.10135	3.7609	6.97918	41.9113	40.9096	45.1101	8.31213	7.19681	7.76118
112	37.532	43.4235	37.0497	7.57654	8.13885	7.16866	36.0247	32.8216	29.4336	4.14102	3.53445	7.92261	45.1927	45.141	50.2161	7.53012	7.00262	7.79596
116	42.0018	48.6377	41.7045	7.76922	8.405	7.6534	40.2015	35.8569	34.3588	4.2317	3.58299	6.8406	50.2818	48.7338	53.574	8.50146	7.07202	7.81903
120	45.9395	52.1673	45.9937	8.41963	9.08162	7.45396	44.3717	40.766	36.2656	4.18994	3.76896	7.57415	52.531	51.1635	57.2069	7.93186	6.68773	8.00881
124	51.3089	58.4012	49.4934	8.7729	9.64226	7.5396	46.6199	44.5346	41.1091	4.00263	3.493	7.18382	55.8464	54.227	60.9452	8.28348	7.5374	7.99097
128	56.2805	63.9117	53.8295	9.98078	10.0605	8.44239	51.8582	47.4319	45.087	4.49255	3.78953	8.28774	60.4692	58.9812	64.5115	8.06381	7.89807	8.70752
132	61.8474	68.4288	58.6959	10.3532	10.8386	8.95728	56.3033	51.3459	47.6213	4.14498	3.68866	7.97909	63.1925	60.9333	68.4201	9.40572	7.99688	8.94319
136	65.891	73.3613	63.2057	10.4193	11.6972	8.7979	60.7783	56.6745	52.8592	4.45575	3.73166	7.63271	69.8746	66.6921	71.3612	9.47841	8.13638	9.34495
140	69.5429	78.0877	67.3665	11.2008	12.0069	9.77623	61.8826	58.1638	54.8132	4.79666	3.74815	7.18387	69.7557	67.9114	73.8359	9.16796	9.71268	9.70826
144	73.9209	80.3203	70.9503	11.2163	12.656	9.89732	65.7715	61.1641	57.8338	4.36127	3.71475	7.10599	73.6784	70.3507	76.5917	9.25678	10.3902	11.7802
148	77.2592	83.5683	74.9071	12.8533	13.2638	10.0156	66.3543	65.3863	60.6539	4.47592	3.9723	7.1212	74.1331	72.2595	78.4834	9.79396	10.1455	10.6417
152	79.8417	86.681	78.166	13.5861	13.9348	11.1211	70.5034	68.6021	62.7761	4.51453	3.99803	8.6679	78.0496	75.2844	80.1563	9.80149	10.1796	11.9582
156	84.8872	90.6921	82.1505	14.8376	14.2818	11.7159	74.0286	72.0825	67.4794	5.96817	5.47455	8.76233	82.3287	79.5478	84.3676	14	13.5984	13.7398
160	88.5206	93.1807	84.2459	15.692	14.7872	12.6669	79.3043	76.8304	71.8464	6.54007	4.99285	8.8137	85.2505	83.6966	86.6332	15.156	12.5776	15.327
164	89.3024	93.9715	85.7873	16.4682	15.0143	12.0594	79.2819	77.7272	73.3833	4.99534	4.74155	9.64044	84.6059	83.0741	86.14	9.48784	10.4016	12.2484
168	92.005	95.6891	89.2292	15.983	15.1964	12.1535	80.5769	80.0878	76.5085	6.34222	4.96192	9.07787	86.5998	86.4233	86.7109	11.282	10.6761	13.2835
172	94.6851	97.7148	90.5938	15.1355	16.1425	13.8869	84.0209	79.4035	78.6241	5.40643	5.07479	9.49136	87.4507	86.7953	89.146	12.394	11.0314	12.9477
176	96.4772	98.2384	92.6544	16.2284	17.103	14.655	82.8902	84.2005	80.3397	6.51075	5.06775	9.483	89.7796	89.716	89.7479	11.3674	12.4748	12.3108
180	97.0011	99.0756	93.5647	16.5078	19.0076	13.9307	85.8583	84.8405	82.1853	5.54606	4.94892	10.357	89.868	91.7429	91.2102	12.727	11.5581	11.9985
184	97.5151	98.8501	94.7567	16.7974	19.5447	15.1347	89.2784	85.5468	84.1316	6.38042	5.70154	9.45589	92.5169	93.3918	92.6005	11.2059	10.6507	12.3378
188	98.6695	99.0617	95.7	17.5706	20.7077	14.8587	88.9878	87.5175	84.9056	6.82124	5.53035	10.5829	92.7819	94.6071	92.3559	13.7493	12.738	14.1075
192	98.9544	99.6973	96.3534	19.361	21.2591	15.8276	91.1904	88.6302	86.1972	7.18294	6.15036	9.57739	94.5444	95.9246	93.5403	13.1015	13.088	15.8874
196	99.4368	99.7615	97.7531	19.3132	23.9375	16.3941	91.2777	90.455	87.9346	7.50673	7.3261	9.71969	95.5715	97.3641	95.4478	13.84	13.9009	15.148
200	99.7764	99.7941	98.018	21.564	24.5961	17.8725	92.5128	91.4272	89.4894	8.11004	6.9615	10.1282	95.3569	98.3602	95.785	14.736	14.6791	15.6366
204	99.8508	100	99.0637	24.2479	24.9249	18.3167	94.3567	91.1914	90.4231	9.1988	7.90753	9.70164	96.7505	98.8913	96.8702	17.3693	14.2166	16.4397
208	99.8293	99.9581	99.4687	28.5082	27.128	19.4062	94.3472	92.3098	91.4287	8.75506	7.22813	9.84841	97.1827	99.2226	97.1267	15.7483	16.9398	20.2905
212	99.9392	100	99.6382	32.318	27.5017	21.853	95.8069	93.2488	92.0426	9.26273	8.548	11.641	98.3107	99.4818	97.9654	17.902	17.0524	19.264
216	99.9949	99.9954	100	35.1428	30.1181	24.2273	95.397	94.0392	92.8089	8.51773	8.67056	11.9445	98.9265	99.4694	97.7544	16.5077	17.9323	18.0962
220	99.9706	100	99.9975	38.0635	32.8584	26.4163	96.6247	94.5891	93.2776	9.98375	7.75368	11.6916	99.137	99.5532	98.0747	19.3866	16.6254	19.6115
224	99.9958	100	100	42.6345	33.5902	31.7399	95.9707	95.0408	93.9113	11.4566	8.12282	11.4931	99.3195	99.7408	98.6479	18.0439	16.6989	20.8257
228	99.9915	99.9976	100	45.0422	36.6558	37.6375	97.6291	95.6471	94.6017	12.9524	8.33385	13.0968	99.2575	99.853	99.0485	20.3286	18.4821	22.4135
232	99.9882	99.9902	100	49.8244	39.7573	39.3215	97.5332	95.9625	95.0135	13.4988	9.28874	16.6026	98.9599	99.8407	99.1495	19.0163	16.3306	23.0879
236	99.9943	99.9942	100	53.5239	42.2689	45.4903	96.7333	95.6558	95.3269	12.3273	9.6301	12.3466	99.1532	99.8923	99.5428	20.3298	17.8986	22.6252
240	99.9872	100	100	56.9165	47.2122	47.3916	97.2605	97.2914	95.8641	16.0178	8.7038	13.1797	98.6583	99.8381	99.507	19.7368	16.6892	23.4598
244	100	99.9968	99.9966	57.5606	43.7584	56.3352	97.4234	97.0985	96.9223	13.312	8.67818	15.9994	99.5878	99.8344	99.8574	17.7687	18.5495	20.8942
248	99.9976	99.9976	99.9973	58.681	42.6244	59.3922	97.4685	97.2579	96.9822	17.2159	8.90414	16.1642	99.2422	99.8845	99.8947	20.1148	19.373	23.0523

## Sheet: Figure 1H
	sgCTRL			sgCTRL 1µM			sgSRPK1 #1.2			sgSRPK1 #1.2 1µM			sgSRPK1 #2.2			sgSRPK1 #2.2 1µM
0	2.59892	2.27656	2.11609	1.7871	2.23896	2.80599	2.72812	2.38247	2.48807	2.75121	2.43275	2.85951	2.21492	2.26891	1.96457	1.87251	1.70799	1.59407
4	2.84617	2.39716	2.1654	2.09356	2.49971	3.13977	2.9612	2.68578	2.91769	3.09416	2.83637	3.15942	2.54594	2.37701	2.17289	2.15006	1.98492	1.93836
8	3.79274	2.96315	2.83082	2.51592	2.94577	3.48698	3.98144	3.35297	3.54802	3.74706	3.24429	3.75433	2.97997	2.97146	2.41296	2.50145	2.31949	2.22893
12	3.81621	3.1977	3.14855	2.86349	3.25213	4.26867	4.75371	3.83954	4.21091	4.26546	3.98964	4.58527	3.38673	3.71612	2.70954	2.77572	2.69851	2.79295
16	4.64115	4.0729	3.99821	3.17867	3.95842	4.53336	5.7044	4.88694	4.94298	4.8351	4.52533	5.23988	3.96044	3.97099	3.21865	3.0495	3.08609	3.16603
20	6.03564	5.13623	4.99852	4.09282	4.62431	5.61162	7.0671	5.81544	6.6294	5.75353	5.57214	6.5362	4.2256	4.93084	3.85904	3.42484	3.4704	3.48699
24	7.54279	6.29777	5.75649	4.64239	5.4425	6.63292	9.03159	7.26486	8.06029	7.07007	6.28315	7.44859	5.09586	5.51277	4.44445	4.01223	3.87998	4.04121
28	8.38713	7.17626	6.77192	5.62901	5.72038	7.34161	10.6564	9.00308	9.97465	8.14973	7.4079	8.40299	5.9718	6.79534	5.05163	4.5552	3.99885	4.42926
32	9.86831	8.67633	8.29695	6.85844	6.79432	8.65099	13.5333	10.4967	12.6788	8.74611	7.77848	8.93383	7.20482	7.85698	5.84867	4.79624	4.17723	4.57275
36	12.0074	10.7823	10.144	6.95932	8.24511	9.67655	16.5183	12.9585	15.2556	9.93501	8.15431	10.1368	8.50428	9.44958	7.35009	4.7811	4.50117	4.8174
40	15.2493	12.9803	12.5575	7.88291	8.51188	10.5744	19.4003	16.9253	19.5067	10.8089	9.86817	11.3037	9.90402	11.6569	8.51794	5.17619	4.81016	4.85257
44	18.8152	16.5614	15.0154	8.81971	10.0552	12.5103	23.8073	20.3981	23.8342	10.8303	10.5852	11.7524	12.3124	13.874	9.95534	5.61504	5.1008	5.49486
48	22.2802	20.6963	18.138	10.1406	11.8757	13.2693	28.1254	25.1758	27.2035	11.7889	10.4489	12.0157	14.6766	15.8129	12.4724	5.98836	5.33131	5.83129
52	27.2126	25.1763	22.7133	11.8566	11.3384	16.2438	34.3796	30.141	34.5313	12.3954	11.295	12.2506	17.6367	18.9549	14.626	6.18372	5.54239	6.19807
56	31.7963	29.5617	27.2355	12.6609	14.0845	17.121	38.1067	34.983	41.2463	12.8898	11.6767	12.8269	20.6129	22.8147	17.2146	6.44628	5.84836	6.56699
60	40.778	34.9253	33.2822	14.2064	14.4846	19.8217	44.2974	41.5156	49.4035	12.8965	11.8577	13.8724	23.8418	27.3223	20.5582	6.54088	5.99936	7.04917
64	45.6999	41.0573	37.4952	15.4314	15.7205	20.445	50.2182	50.0779	56.0869	13.3988	12.2622	14.6421	28.1322	30.0402	23.9874	6.64681	6.24446	7.07047
68	49.6157	46.3835	42.6014	17.7517	17.1075	22.3572	55.966	55.2145	61.8058	13.8117	12.5663	15.4479	31.8577	35.6235	28.6956	6.74562	6.50207	7.08729
72	56.9699	53.1023	49.9518	20.8123	19.3556	23.9885	60.6632	62.799	72.0158	14.8579	13.5808	16.3636	36.4732	39.4573	32.2223	6.99618	6.48596	7.44669
76	64.6827	58.7734	56.4684	22.1783	20.8211	26.6226	66.143	68.5825	77.8687	16.0928	14.1456	16.7761	42.0495	46.8249	36.2709	7.01412	6.74396	7.33722
80	70.1147	65.4435	60.3811	25.7706	24.1608	29.2644	73.2846	75.0573	82.9765	16.8631	15.1011	18.17	47.6101	51.2667	40.8113	7.37694	6.59205	7.38164
84	76.6072	72.7876	71.0688	28.1055	25.9357	32.3721	78.4655	80.6351	87.5415	16.5047	15.5262	17.5138	52.1494	53.6608	45.8	7.3337	6.53078	7.35354
88	77.4089	80.704	72.9083	30.3813	27.9494	35.7248	83.6076	87.1216	93.9643	18.9683	16.5658	18.7457	59.174	62.7328	51.7309	7.50103	6.7426	7.65537
92	83.9029	88.6407	82.5564	35.7332	33.3954	40.9496	88.9817	92.5327	96.5178	21.9388	18.5692	22.0366	64.9126	70.036	60.0341	7.81037	8.29971	8.15256
96	87.5914	89.902	85.9905	37.8307	32.764	41.4974	91.033	95.1428	98.4201	25.3165	18.6432	22.2019	71.4874	74.5957	63.5937	7.10319	7.08653	7.98578
100	91.1511	93.2453	88.1233	40.7885	34.6276	43.0166	93.4561	97.0544	98.7259	17.0229	15.8899	18.5274	77.253	82.5967	73.4889	5.72148	4.94571	6.17617
104	93.482	95.045	91.1286	42.3295	36.8918	44.2267	95.9513	97.9505	99.5145	18.9939	15.9457	18.7974	77.3994	84.2841	76.8577	5.73692	5.10867	6.00041
108	95.4578	96.5002	95.6936	43.7918	38.451	46.2454	97.8798	98.8919	99.7565	17.8154	16.26	18.7956	82.7307	89.7333	83.5899	5.4998	4.60794	5.71886
112	96.8094	98.4383	96.7248	48.2309	42.1001	50.7686	98.6601	99.4418	99.919	19.0747	17.6204	18.2517	84.9603	93.2391	88.6537	5.60606	4.97473	6.38256
116	98.3082	99.0928	98.2903	52.4656	45.4652	53.2593	99.5069	99.7206	99.9923	18.7354	16.7746	18.5618	91.3161	95.053	91.7778	5.65412	4.8508	6.10364
120	99.0225	99.6042	99.3134	52.9199	49.2078	56.1586	99.7965	99.9263	99.9936	19.9218	18.1111	19.7117	93.9077	96.4456	94.195	5.88678	4.89911	7.20688
124	99.7301	99.8347	99.692	57.3533	53.2433	63.0961	99.9377	99.9304	99.994	21.9825	17.3242	19.724	96.7854	98.3671	97.3229	5.61098	4.96555	8.98154
128	99.8623	99.951	99.8364	61.6409	57.0785	65.2499	99.9228	99.957	99.9881	27.5903	16.8785	20.5365	98.3306	99.0608	98.6092	5.83637	5.64612	8.34352
132	99.9191	99.9654	99.9268	64.9266	59.4128	68.6644	99.9434	99.9815	99.994	28.1835	19.2594	22.2787	98.5727	99.5351	99.6474	5.23083	4.32896	5.96829
136	99.9731	99.987	99.958	69.0758	62.6917	72.8027	99.9804	99.9793	99.996	33.5277	22.6603	24.9391	99.0465	99.8115	99.8885	5.17013	4.26132	5.58535
140	99.9831	99.9891	99.9626	72.6179	66.9597	75.7401	99.9898	99.9909	99.986	41.2354	29.1701	27.2057	99.5253	99.8303	99.9934	4.96964	4.02506	6.04999
144	99.9705	99.9956	99.9785	74.8072	69.6623	81.4803	99.9868	99.9931	99.9942	42.3811	31.5402	31.4581	99.7047	99.9013	99.9882	5.24584	3.91658	5.74687
148	99.9873	99.9896	99.9873	78.5132	73.087	83.4546	99.9936	99.9963	99.9866	46.0509	34.5123	35.7643	99.7872	99.9454	100	5.70615	4.23688	5.28352
152	99.9899	99.9967	99.986	82.9239	75.1489	86.2013	99.9935	99.9878	99.9921	48.1709	37.5125	39.4782	99.962	99.9522	100	6.63289	4.37037	5.83608
156	99.9936	100	99.9879	84.4137	79.2488	89.1092	99.9974	99.9911	99.9893	51.2038	42	41.4321	99.9773	99.9691	100	7.81592	4.41066	6.70127
