# Supplementary material for: Genetic and compound screens uncover factors modulating cancer cell response to indisulam
Source: Life Sci Alliance. 2022 May 9;5(9):e202101348. doi: 10.26508/lsa.202101348 (PMC9095732; doi:10.26508/lsa.202101348)
Supplement: Supplementary file 4 [file LSA-2021-01348_SdataF2.2.xlsx]

## Sheet: Figure 2A
	DMSO			0.4µM IND			5µM SPHINX31			IND + SPHINX31
0	5.01202	9.43793	4.25868	4.25584	6.47912	7.8726	10.4719	9.83567	5.71736	4.8825	6.05113	5.6612
4	5.66251	9.52303	5.1948	5.99159	7.14536	8.53372	9.71174	10.9428	6.50703	4.86005	6.7412	6.02398
8	6.51055	11.6743	5.75569	5.49963	8.89927	8.82667	9.79484	10.8011	6.82941	5.4454	7.80718	7.57294
12	7.00949	11.6755	7.07587	7.44184	10.9929	10.9856	12.3922	9.59211	7.33083	6.6742	8.74979	8.12763
16	7.80904	10.1951	8.45276	8.31164	10.6291	12.6817	9.96594	10.3754	8.61655	7.17161	9.21778	8.18447
20	8.85527	10.9875	10.7198	9.98798	11.6352	13.4905	11.2302	12.6949	9.38771	8.17225	9.82634	9.39994
24	9.94032	12.6542	11.511	9.45119	13.7876	13.729	15.0105	13.797	10.2483	9.72487	11.49	10.5333
28	11.3686	13.0144	13.2859	11.9154	15.2996	15.5038	13.1232	14.1495	12.788	10.7534	12.3301	11.003
32	12.9479	13.9345	15.417	11.439	16.8531	16.3455	18.9845	16.0453	13.8483	11.6702	13.3174	11.5163
36	14.3385	14.9574	17.757	14.963	18.3229	18.855	14.6238	17.3636	15.4716	12.6646	15.1584	12.9316
40	16.8119	17.1958	20.2442	14.8143	19.8224	19.8319	18.8226	18.3182	18.2721	12.6698	15.5259	13.7505
44	18.7438	18.9764	23.0311	17.0578	23.2603	21.4529	17.6582	21.1789	19.3663	14.4668	15.6682	14.9102
48	21.9454	19.3358	27.2497	18.5068	26.2068	23.3575	20.2053	21.7789	21.358	15.67	16.6285	15.0104
52	24.8607	22.4865	32.1828	19.3707	28.8359	25.9645	21.6516	25.6877	23.9046	16.5642	18.8789	15.276
56	28.2736	25.2443	35.8285	22.1367	32.3499	29.0818	24.312	28.6261	28.7551	18.1089	18.4649	18.2457
60	32.679	28.7711	40.4458	24.0645	34.4379	30.8259	25.1611	31.3209	30.1385	18.8546	19.4233	17.8902
64	36.6232	31.1122	47.0519	27.7022	36.9873	35.7049	28.9956	36.6937	36.0936	18.4035	21.3946	17.2177
68	40.6112	35.5581	51.0517	29.8243	41.7838	34.7693	31.6038	41.0511	37.8928	19.307	21.1051	19.1474
72	46.3428	40.1653	56.4929	32.791	43.1097	38.34	35.7789	43.7098	41.8379	19.6218	22.9809	19.613
76	51.722	43.0454	61.7775	37.6303	48.6206	41.3055	38.8262	47.6054	47.8283	20.2496	23.2207	19.916
80	56.9235	49.2343	66.8704	38.0426	50.7108	44.7767	43.1944	53.7524	49.6523	22.6838	24.8354	20.6664
84	61.7319	53.8661	72.4119	39.8518	55.385	47.2093	47.5007	57.6721	53.385	19.8248	23.7805	20.9394
88	68.1937	59.9677	77.2568	45.696	56.6889	50.9844	51.8073	63.1796	60.3712	20.9854	23.6813	21.9756
92	73.6569	65.1954	82.7174	48.7885	62.4834	54.744	56.1401	68.359	62.2539	21.4995	26.7999	22.7814
96	78.7637	70.5969	86.6841	54.0822	65.9304	57.7447	60.9924	73.6022	66.9743	21.104	27.5085	21.8576
100	83.6639	75.5962	90.597	59.6519	72.5186	61.8249	62.7705	77.766	71.0638	22.2614	24.2674	22.5542
104	87.5383	80.758	93.6698	63.7462	69.7595	64.5407	69.8761	83.0853	76.3982	22.1505	25.5422	23.7478
108	90.1455	85.2657	96.2083	69.4743	78.0688	69.9841	74.9668	87.5208	79.5403	21.2069	27.12	22.3694
112	92.912	88.7287	97.8539	69.3738	81.0983	72.1097	78.2901	89.8347	84.5466	22.6841	29.3301	23.487
116	94.833	91.6516	98.8592	75.1415	83.8975	74.9508	81.7293	92.1845	89.6003	26.3743	26.0695	23.8957
120	96.3127	93.7886	99.4055	78.0722	83.1177	77.4735	86.7285	94.7592	93.2297	24.4095	26.4564	24.6454
124	97.3711	95.621	99.7891	79.8839	90.5197	80.2201	89.5012	96.0111	96.1176	23.5806	26.2064	25.3409
128	98.0829	96.5423	99.957	82.8654	91.4801	82.047	93.2125	97.233	97.5682	24.3867	26.0243	25.8075
132	98.6235	97.8093	100	86.791	91.7828	87.1743	94.9096	98.1231	98.894	25.781	27.0894	28.9001
136	99.2019	98.6465	100	88.6637	94.4099	87.2615	97.132	98.9531	99.9096	25.3996	27.0621	27.578

## Sheet: Figure 2B
	Bliss synergy score
A549	12.688	12.632	11.99
H2122	7.713	9.378	8.26
SUM159	16.629	15.925	14.306

## Sheet: Figure 2C
	RBM39
shCTRL	0.95134	1.0255	1.02501
shRBM39-1	0.548336	0.584524	0.582259
shRBM39-2	0.478481	0.465268	0.459754

## Sheet: Figure 2F
	shCTRL			shCTRL 10µM			shRBM39-2			shRBM39-2 10µM
0	6.66225	7.23977	6.2577	6.36539	5.97071	6.50847	5.25826	5.64336	10.7152	3.80065	4.52672	4.3808
4	7.91091	8.34836	7.54017	7.51597	6.91584	7.53927	5.84482	6.36042	13.5729	4.46098	4.88806	4.67861
8	9.14382	9.80469	8.8814	8.36547	7.64566	7.90268	6.84882	7.45135	15.2462	4.9532	5.33453	5.35491
12	10.058	11.068	10.3709	8.92067	8.1068	9.0878	7.50768	8.03316	11.8085	5.17887	5.88322	5.76408
16	11.8969	12.4394	12.1687	9.50189	9.10844	9.46091	8.49255	8.79951	12.2866	5.58813	5.89132	6.34579
20	13.8101	13.9987	13.4866	10.7461	9.7291	10.2296	9.26244	9.65603	13.0846	5.95501	6.56039	6.68209
24	15.5178	15.6835	15.6881	11.8939	10.8096	11.39	9.81387	10.8254	14.1515	5.89538	6.98694	6.79292
28	17.5616	18.2619	17.9262	12.9322	12.0319	12.3543	10.6525	11.755	15.4088	6.2653	7.36489	7.14027
32	20.0007	20.3618	20.277	14.8305	13.3121	13.6695	12.1043	12.8711	16.2798	6.58138	7.53013	7.39585
36	22.8904	23.0849	22.9444	16.0887	14.3997	15.2159	13.0517	14.1893	18.0957	6.91209	7.93359	7.74496
40	26.089	26.1353	26.2576	17.8101	16.6097	16.3157	14.2624	15.3618	19.1195	7.04356	8.07644	8.02733
44	29.848	29.1996	30.1462	19.3851	18.0278	18.5255	15.9301	17.1199	21.1832	7.16496	8.65775	8.22779
48	31.7712	33.7431	33.2072	21.8259	19.7554	20.4817	17.1136	18.5949	22.451	7.59026	8.81262	8.76459
52	36.4941	38.1763	38.1411	23.9771	21.9379	22.5036	18.789	20.1423	24.1625	7.97276	8.98505	9.07093
56	41.7506	41.3104	42.7573	27.1206	24.7746	24.6613	21.2548	22.4561	25.9583	8.308	9.64094	9.04122
60	45.0189	47.1164	48.1769	30.3447	26.7523	28.4297	23.1458	25.1863	28.1817	7.99705	10.2482	9.68931
64	48.6064	52.6605	52.8043	32.4875	29.8209	30.2788	24.2659	26.4779	30.0556	8.55187	10.6471	9.83275
68	55.2982	56.6895	54.4857	36.035	31.1364	33.2467	27.2697	28.5866	32.5311	8.4906	9.76923	10.2162
72	59.3691	57.8901	58.6311	39.2946	35.9265	36.0732	28.8815	30.6482	33.7025	8.31845	10.2949	9.91161
76	66.4255	61.8544	63.4643	41.8817	36.6013	39.1678	31.3717	32.4639	36.3335	8.33363	10.4913	10.2503
80	69.6543	67.3472	68.8997	44.7501	39.7198	42.5212	34.2986	35.3188	37.5115	8.76734	10.8306	10.3722
84	74.4137	72.6175	73.7578	47.4981	43.4521	45.1293	37.8226	38.5064	40.9032	9.03397	12.0302	10.7324
88	79.5104	75.246	77.7261	50.6435	47.1013	48.5237	39.671	41.2535	43.2905	9.20621	11.902	10.933
92	82.2608	79.3674	81.1284	56.5092	49.8442	51.9765	42.3849	44.5516	47.5618	9.88043	11.7102	10.8893
96	86.8932	85.09	85.1621	58.7381	52.8161	55.7498	46.0389	47.3897	50.0078	9.96408	12.0896	11.4806
100	90.6609	87.776	87.5216	62.2794	54.5372	58.9365	48.3272	50.1649	52.4466	10.3005	12.6338	10.8851
104	92.5319	91.0673	90.9577	65.5399	59.308	62.7463	50.5103	53.707	55.4368	10.5291	12.7667	11.3721
108	93.8337	93.9946	92.5646	68.3319	61.8022	65.3127	53.9417	55.0048	58.7379	10.1965	12.8547	11.6888
112	96.2158	96.045	94.4766	70.5543	64.3455	68.9033	57.9843	58.1681	61.0049	10.9133	14.1092	11.7976
116	97.1273	97.212	95.6558	75.0006	67.1553	70.6878	60.3839	61.2132	65.6271	11.011	13.8308	12.1092
120	98.5485	98.2656	96.8138	76.7534	70.0327	74.531	62.7855	63.164	67.6265	11.3785	14.1501	12.211
124	99.0437	98.9173	97.9904	79.0686	72.8735	77.2025	64.4866	66.352	70.3512	11.6907	14.5077	12.54
128	99.4553	99.11	97.9648	80.7364	75.1879	78.062	67.8578	69.9021	72.2957	12.0436	15.1728	12.1827
132	99.7761	99.6245	98.741	82.0988	77.5576	80.9172	69.9993	71.8566	75.3551	12.1703	15.0286	12.3059
136	99.9326	99.825	98.9252	85.2413	79.5275	82.4024	70.9326	74.923	77.8466	12.1494	15.8851	12.7227
140	99.9499	99.6719	99.416	88.2751	83.6694	84.6505	73.2116	76.6599	80.389	12.5766	15.9625	12.8143
144	99.9884	99.8855	99.5246	88.9243	83.481	87.644	77.545	80.0402	82.7823	12.6455	16.4532	12.7416
148	99.9929	99.9315	99.6319	90.2659	85.5741	87.6616	79.3404	80.9588	84.9817	13.3257	17.576	13.1746
152	99.9977	99.9408	99.6579	93.2118	88.8854	89.6698	81.6028	82.4514	85.3978	13.3817	17.3659	12.8917
156	99.9851	99.9338	99.7613	93.9458	89.6009	91.4809	82.4348	84.7883	86.0492	13.6264	17.9717	12.9565
160	100	99.9915	99.8223	94.5183	92.4256	92.9029	85.6009	87.2538	89.651	14.5083	19.2701	13.5889
164	100	99.9697	99.8583	96.6531	92.6755	95.2338	87.2862	87.3463	89.3025	14.9236	21.2224	14.1367
168	100	99.8569	99.7201	97.3003	94.2564	95.472	88.7121	93.3527	91.5768	16.562	20.5285	14.0924
172	99.9945	99.9757	99.9094	97.9737	96.1018	97.0252	89.9282	93.9858	93.2872	17.1283	20.6312	14.7488
176	99.9976	99.9667	99.8916	98.9801	96.9409	99.0387	91.4594	95.1847	94.8915	17.5267	21.2603	15.0108
180	99.9974	99.9759	99.9551	99.1509	97.4744	98.7586	92.7587	95.8363	95.7912	19.2528	22.5267	15.128
184	100	99.9713	99.9797	99.6691	98.2521	99.2792	93.688	96.1691	96.7266	19.4325	22.8265	15.0841
188	100	99.9782	99.9883	99.7474	98.2941	99.6672	94.2745	96.9541	97.2161	19.8253	23.6276	15.7974
192	100	99.9716	99.9859	99.8836	98.8393	99.8729	94.9614	97.8205	97.6017	20.1041	24.6259	16.1021
196	100	99.9809	99.9843	99.9402	98.74	99.8629	95.3978	98.1755	98.0216	21.4833	24.6228	17.0732
200	100	99.9867	99.9869	99.9208	99.0074	99.9249	95.7663	97.9372	98.2333	22.3783	25.4056	17.8824
204	100	99.9787	100	99.9706	99.1845	99.8938	96.3469	98.327	98.3771	22.7549	26.3452	18.5369
208	100	99.9821	99.9975	99.9892	99.5279	99.9663	96.5713	98.9613	98.7005	24.3013	27.9413	19.0218
212	100	99.9841	99.9894	99.9906	99.4942	99.9678	96.948	98.5577	98.7144	25.4145	28.8593	20.8026
216	100	99.9888	99.9921	100	99.6711	99.9951	97.5354	98.9131	99.0545	24.2888	29.893	22.3385
220	100	99.9863	99.9918	99.9951	99.5354	99.9703	97.6124	99.0433	98.9528	25.457	31.005	22.5043

## Sheet: Figure 2G
	Alternative 3' splice site	Alternative 5' splice site	Mutually exclusive exons	Retained introns	Skipped exons
Indisulam + SPHINX31	706	430	974	696	7404
SPHINX31	53	51	24	78	374
Indisulam	611	349	785	597	6232

## Sheet: Figure 2I
	A549			H2122
UT	1	1	1	1	1	1
Sphinx31	0.964747	0.965	0.974215	0.89276	0.953001	0.85411
IND	0.053981	0.111771	0.240371	0.474859	0.239336	0.249947
IND + Sphinx31	0.017326	0.0297917	0.0321502	-0.0004173	0.00701637	0.031112
