# Supplementary material for: Genetic and compound screens uncover factors modulating cancer cell response to indisulam
Source: Life Sci Alliance. 2022 May 9;5(9):e202101348. doi: 10.26508/lsa.202101348 (PMC9095732; doi:10.26508/lsa.202101348)
Supplement: Supplementary file 6 [file LSA-2021-01348_SdataF3.2.xlsx]

## Sheet: Figure 3A
Tag	sequence	GeneSymbol	type	ut_r1	ut_r2	ut_r3	tr_r1	tr_r2	baseMean	log10BaseMean	log2FoldChange	stat	pvalue	padj	log10BaseMeanA	log2FoldChangeFitted	log2FoldChangeMinFitted	foldChange	padjSelFilters
DYNC1I1-3	TCGCAAACGACGAGAGACAG	DYNC1I1	x	2	4	1	2	137798	27561	4.44029	14.8	6.20514	5.46e-10	3.95e-06	0.367977	10.7	4.1	28526.2	1.78304e-06
ACOT13-2	AGTAGATAACATATCAACAA	ACOT13	x	1	3	1	2	90873	18176	4.2595	14.7	5.97197	2.34e-09	1.07e-05	0.221849	8.6	6.1	26615.9	4.84673e-06
MCOLN1-1	AGGGTGAGATCGTCGCTGGG	MCOLN1	x	1	4	1	2	74134	14828	4.17108	14.2	5.7286	1.01e-08	1.07e-05	0.30103	7.62	6.58	18820.3	4.84673e-06
TMEM67-2	GCAGCTGAAATTCTACGTAG	TMEM67	x	1	3	1	75	57396	11495	4.06051	14.1	6.12739	8.93e-10	5.2e-06	0.221849	6.42	7.68	17559.9	2.35066e-06
VCP-4	GTTTGCCGTACTTCACATCA	VCP	x	1	2	1	2	28036	5608	3.74881	13.4	5.39678	6.78e-08	1.08e-05	0.124939	3.28	10.1	10809.4	4.87641e-06
ZNF563-4	TCACAATACTATCTCGAATG	ZNF563	x	1	3	1	2	30748	6151	3.78895	13.2	5.33506	9.55e-08	1.08e-05	0.221849	3.66	9.54	9410.14	4.88452e-06
NDUFA12-2	GAAGCATGGTGCCTCCTGAA	NDUFA12	x	3	2	1	32733	1720	6892	3.83835	13.1	6.39614	1.59e-10	1.85e-06	0.30103	4.15	8.95	8779.97	8.33346e-07
NXPH1-3	GGCATAATTCAACTGGTCAA	NXPH1	x	1	3	1	3	28391	5680	3.75435	13.1	5.34533	9.03e-08	1.08e-05	0.221849	3.33	9.77	8779.97	4.87641e-06
FAM102B-3	GTATCTACAGAGTATCCGTG	FAM102B	x	4	2	1	36106	1294	7481	3.87396	13	6.27364	3.53e-10	3.51e-06	0.367977	4.5	8.5	8192	1.58583e-06
ZMYND12-2	AATATCTATTCCAAGCCCAG	ZMYND12	x	3	2	1	32607	746	6672	3.82426	13	6.19945	5.67e-10	3.95e-06	0.30103	4.01	8.99	8192	1.78304e-06
PGA5-2	AAAGTACTTCCCCCAGTGGG	PGA5	x	3	3	1	36149	368	7305	3.86362	12.9	6.03345	1.6e-09	8.6e-06	0.367977	4.4	8.5	7643.41	3.8704e-06
HNRNPCL1-2	AGGTGTGAAACGATCAGCAG	HNRNPCL1	x	2	2	1	2	17997	3601	3.55642	12.4	5.17384	2.29e-07	1.33e-05	0.221849	1.52	10.9	5404.7	6.01115e-06
MYL12A-2	GCATCTAGATACTCATCAGT	MYL12A	x	2	2	1	2	17579	3517	3.54617	12.4	5.16894	2.35e-07	1.34e-05	0.221849	1.43	11	5404.7	6.05245e-06
ARHGEF5-2	CTTGTTGTATCTCCACCTGG	ARHGEF5	x	2	2	1	16866	319	3438	3.53631	12.3	5.90853	3.45e-09	1.07e-05	0.221849	1.34	11	5042.77	4.84673e-06
HLA-F-2	GTGGTCCACTCCCAATACTG	HLA-F	x	3	2	1	18106	265	3675	3.56526	12.2	5.78835	7.11e-09	1.07e-05	0.30103	1.59	10.6	4705.07	4.84673e-06
FAM209B-4	TGACACTGCAGTATCACAAA	FAM209B	x	1	2	1	2	12098	2421	3.38399	12.1	5.1902	2.1e-07	1.29e-05	0.124939	0.0671	12	4389.98	5.83381e-06
DCAF15-3	TGCTGACGTAGATGTCACGG	DCAF15	x	55	98	691	1149349	1177012	465441	5.66786	12	8.8514	8.64e-19	2.01e-14	2.44922	26.6	-14.6	4096	9.05674e-15
C15orf65-2	TCCAACATACATGAAAACAC	C15orf65	x	2	2	2	15115	224	3069	3.487	11.9	5.79769	6.72e-09	1.07e-05	0.30103	0.918	11	3821.7	4.84673e-06
GZMA-1	AAGACTAAGTAGGACCATGT	GZMA	x	1	2	1	2	9927	1987	3.2982	11.9	5.17367	2.3e-07	1.33e-05	0.124939	-0.606	12.5	3821.7	6.01731e-06
MBLAC2-2	CTGGCTTTCCGATAGCGAGG	MBLAC2	x	2	3	1	2	15111	3024	3.48058	11.9	5.05585	4.28e-07	1.65e-05	0.30103	0.864	11	3821.7	7.46082e-06
DCST1-3	GTGCCGCAATCGCATCCCAG	DCST1	x	1	2	1	2	8780	1757	3.24477	11.7	5.16185	2.45e-07	1.34e-05	0.124939	-1.01	12.7	3326.99	6.09611e-06
MMP27-3	TATCATAATAGATCCTCCAT	MMP27	x	2	2	1	11277	28	2262	3.35449	11.7	5.47118	4.47e-08	1.07e-05	0.221849	-0.168	11.9	3326.99	4.84673e-06
DPF2-3	GAAGATACTCCCAAGCGTCG	DPF2	x	2	3	1	2	12027	2407	3.38148	11.6	5.02899	4.93e-07	1.74e-05	0.30103	0.0469	11.6	3104.19	7.86175e-06
PPIH-3	GGAGTCGCCAGTATTTACCG	PPIH	x	1	2	1	2016	6152	1634	3.21325	11.6	6.47266	9.63e-11	1.34e-06	0.124939	-1.24	12.8	3104.19	6.05669e-07
SLC46A1-3	GAAGGCCACCGAAGTCGCCG	SLC46A1	x	2	2	1	2	10201	2042	3.31006	11.6	5.10328	3.34e-07	1.49e-05	0.221849	-0.515	12.1	3104.19	6.76759e-06
CPT1B-3	GGCGATACATGATCATGGCG	CPT1B	x	2	2	2	2	11735	2349	3.37088	11.5	5.0628	4.13e-07	1.63e-05	0.30103	-0.0379	11.5	2896.31	7.37095e-06
DCAF15-2	GCAGCATGAAGCCATGCCGT	DCAF15	x	8	400	148	237916	682592	184213	5.26532	11.3	7.93904	2.04e-15	3.55e-11	2.26795	21.1	-9.8	2521.38	1.6038e-11
DCAF15-4	TGTACCTGACCGTATGCGAG	DCAF15	x	688	556	93	1185661	1051704	447740	5.65103	11.3	11.5769	5.4e-31	3.76e-26	2.64901	26.3	-15	2521.38	1.69814e-26
FAXC-1	CAGTTTGCAAGACCTAACAA	FAXC	x	1	2	1	6598	290	1378	3.13925	11.3	5.98312	2.19e-09	1.07e-05	0.124939	-1.76	13.1	2521.38	4.84673e-06
PXT1-1	CACATTGTTGCAAATCACTG	PXT1	x	9	3	114	211078	3930	43027	4.63374	11.3	5.6908	1.26e-08	1.07e-05	1.62325	13	-1.7	2521.38	4.84673e-06
UBA7-4	GCTCTGTGGTGGGATCCAGT	UBA7	x	1	2	1	2	6641	1329	3.12352	11.3	5.12122	3.04e-07	1.45e-05	0.124939	-1.87	13.2	2521.38	6.56586e-06
DCAF15-1	CGTGTCCCTCAAGAACATTG	DCAF15	x	191	502	68	572489	637390	242128	5.38405	11.2	9.84168	7.45e-23	2.59e-18	2.40426	22.7	-11.5	2352.53	1.1714e-18
CLEC4A-4	GCCCCTCACAAAAGTAATAC	CLEC4A	x	1	3	60	2	103101	20633	4.31456	11.2	3.73928	0.000185	0.00107	1.32906	9.22	1.98	2352.53	0.000487693
SLFN12L-1	ACATTATTCCATAGTATGTG	SLFN12L	x	2	3	1	921	7220	1629	3.21192	11	6.12677	8.97e-10	5.2e-06	0.30103	-1.25	12.2	2048	2.35066e-06
GPS1-1	ACCTGACGTCAACTACGTGG	GPS1	x	1	2	1	803	4241	1010	3.00432	10.9	6.22016	4.97e-10	3.95e-06	0.124939	-2.65	13.6	1910.85	1.78304e-06
DPPA2-1	AAGCCTAAGAAATACAATCC	DPPA2	x	4	3	88	2	121912	24402	4.38743	10.9	3.70379	0.000212	0.00119	1.5006	10.1	0.8	1910.85	0.000539251
FOXD2-2	CCTACGGCGCACCCCCGCCG	FOXD2	x	1	2	1	2	5159	1033	3.0141	10.9	5.05415	4.32e-07	1.65e-05	0.124939	-2.59	13.5	1910.85	7.48491e-06
CNOT7-2	CCAGTTTAAAAAACATGAGG	CNOT7	x	1	2	1	2	4841	969	2.98632	10.8	5.03538	4.77e-07	1.72e-05	0.124939	-2.76	13.6	1782.89	7.77616e-06
FAM84B-1	AAATGTAGGAGACCCCAATG	FAM84B	x	2	2	1	5936	2	1189	3.07518	10.8	5.0206	5.15e-07	1.77e-05	0.221849	-2.2	13	1782.89	8.00554e-06
SNX8-4	GGAGTCAGCACAGTGCGTCG	SNX8	x	1	2	1	4731	2	947	2.97635	10.8	5.02911	4.93e-07	1.74e-05	0.124939	-2.82	13.6	1782.89	7.86175e-06
CAND1-4	TGGATGCTGTAGTTAGCACA	CAND1	x	5	2	16	17196	9179	5280	3.72263	10.7	5.71731	1.08e-08	1.07e-05	0.884607	3.03	7.67	1663.49	4.84673e-06
KISS1-1	AGAGCCTGCCGTGCACCGAG	KISS1	x	200	12	2	50	243746	48802	4.68844	10.7	3.86659	0.00011	0.000732	1.85329	13.7	-3	1663.49	0.000330641
RHBDF2-1	AGCTTCGACAGCCACCGGTG	RHBDF2	x	1	3	1	2	5624	1126	3.05154	10.7	4.96849	6.75e-07	2.03e-05	0.221849	-2.35	13	1663.49	9.19304e-06
ARL11-3	TGAAGCCCGCTTACCCGAGT	ARL11	x	1	2	1	2	4033	808	2.90741	10.6	4.99054	6.02e-07	1.91e-05	0.124939	-3.23	13.8	1552.09	8.62858e-06
ZNF174-2	GTGAACCTCGGTTGTCACGG	ZNF174	x	1	2	15	2	18237	3651	3.56241	10.6	4.38051	1.18e-05	0.000132	0.778151	1.57	9.03	1552.09	5.97832e-05
EGLN2-2	CCGCCAAAACCGTCCCGAAG	EGLN2	x	2	2	1	4110	261	875	2.94201	10.4	5.84369	5.11e-09	1.07e-05	0.221849	-3.03	13.4	1351.18	4.84673e-06
EZH2-4	TTATGATGGGAAAGTACACG	EZH2	x	1	2	1	3594	59	731	2.86392	10.4	5.53073	3.19e-08	1.07e-05	0.124939	-3.48	13.9	1351.18	4.84673e-06
MN1-2	TCGCTGGAATACAATTACCC	MN1	x	2	3	26	24959	1177	5233	3.71875	10.3	4.96187	6.98e-07	2.07e-05	1.01424	2.99	7.31	1260.69	9.37634e-06
OR6X1-2	CATCGTCTGACAAAAGACAA	OR6X1	x	1	2	1	2	3436	688	2.83759	10.3	4.95478	7.24e-07	2.12e-05	0.124939	-3.62	13.9	1260.69	9.58234e-06
PSMD7-4	TACAGAAGCGTACATTTCAG	PSMD7	p	2	2	1	2	4339	869	2.93902	10.3	4.93037	8.21e-07	2.25e-05	0.221849	-3.05	13.4	1260.69	NA
SLC30A7-2	CATATCCTAGCAGATACACT	SLC30A7	x	1	2	1	3257	2	653	2.81491	10.3	4.94213	7.73e-07	2.19e-05	0.124939	-3.74	14	1260.69	9.89904e-06
SSB-3	CTCTTGATGACATAAAAGAA	SSB	x	1	2	1	2	3306	662	2.82086	10.3	4.94573	7.59e-07	2.17e-05	0.124939	-3.71	14	1260.69	9.81022e-06
DDA1-4	TCAGACGGGTACTCGCGGGT	DDA1	x	21	5	312	154720	115483	54108	4.73326	10.2	5.6845	1.31e-08	1.07e-05	2.0518	14.2	-4	1176.27	4.84673e-06
FIBP-2	GATGAGTAGTGCCTGCCGGG	FIBP	x	2	36	29	2	53382	10690	4.02898	10.2	4.18634	2.83e-05	0.00026	1.34895	6.09	4.11	1176.27	0.000117547
MTERF2-3	GAGAGTTATCTAGATGTAGG	MTERF2	x	1	2	1	3091	2	619	2.79169	10.2	4.92894	8.27e-07	2.25e-05	0.124939	-3.86	14.1	1176.27	1.02268e-05
BHLHE41-3	GATCAACCACTTGCACGCCG	BHLHE41	x	2	2	1	3431	111	709	2.85065	10.1	5.60648	2.06e-08	1.07e-05	0.221849	-3.55	13.6	1097.5	4.84673e-06
C4BPB-3	CTTACAGCGGCACTCAGTAG	C4BPB	x	1	3	1	2	3784	758	2.87967	10.1	4.86118	1.17e-06	2.72e-05	0.221849	-3.39	13.5	1097.5	1.2326e-05
LCN1-2	CATCATCAGGTCGCACGTGA	LCN1	x	3	2	87	65624	1372	13418	4.12769	10.1	4.54449	5.51e-06	7.53e-05	1.48667	7.15	2.95	1097.5	3.41761e-05
POLRMT-2	CGCCGGGACCATCGAAAGGT	POLRMT	x	1	2	1	2908	118	606	2.78247	10.1	5.6638	1.48e-08	1.07e-05	0.124939	-3.91	14	1097.5	4.84673e-06
COL14A1-4	TAACAGTGCTCGATTAACCT	COL14A1	x	1	2	1	2544	188	547	2.73799	10	5.76798	8.02e-09	1.07e-05	0.124939	-4.13	14.1	1024	4.84673e-06
SYNM-2	CTGTGATTGAAACTTGCCAA	SYNM	x	4	2	74	52103	1015	10640	4.02694	9.96	4.51068	6.46e-06	8.44e-05	1.42597	6.07	3.89	995.999	3.82576e-05
TMEM254-1	AGTATCCCTTATCAGAACCT	TMEM254	x	1	2	1	2	2524	506	2.70415	9.89	4.86561	1.14e-06	2.69e-05	0.124939	-4.29	14.2	948.826	1.21648e-05
LOC200726-1	CATTTCCAGGAGAAGCACTG	LOC200726	x	1	2	1	2	2475	496	2.69548	9.86	4.8581	1.19e-06	2.74e-05	0.124939	-4.33	14.2	929.3	1.24491e-05
CDRT1-4	TCGCATTCTCTCTGACACGT	CDRT1	x	1	2	1	2	2415	484	2.68485	9.82	4.8483	1.25e-06	2.82e-05	0.124939	-4.38	14.2	903.888	1.27958e-05
PCYOX1L-3	GGGCGGGTGGAAGCCTGCAA	PCYOX1L	x	158	136	3	175393	2289	35596	4.5514	9.81	4.86471	1.15e-06	2.69e-05	1.99564	12	-2.19	897.644	1.22217e-05
WDR60-3	CTTCACACCGTCAAAAGAGT	WDR60	x	1	2	1	1951	141	419	2.62221	9.62	5.60007	2.14e-08	1.07e-05	0.124939	-4.66	14.3	786.88	4.84673e-06
ABCD3-3	TGGCAAATATGAGCGCACAA	ABCD3	x	1	2	1	2	2058	413	2.61595	9.59	4.77373	1.81e-06	3.53e-05	0.124939	-4.68	14.3	770.686	1.59975e-05
NCKAP1-2	ACAGTGTACCCTTAGTGACC	NCKAP1	x	1	117	1	58503	793	11883	4.07493	9.55	4.01191	6.02e-05	0.000461	1.59843	6.58	2.97	749.612	0.000208976
DDB1-4	TCGTGTCTTGGACTTCAATG	DDB1	x	1	2	1	48	1882	387	2.58771	9.5	5.29202	1.21e-07	1.1e-05	0.124939	-4.8	14.3	724.077	4.98701e-06
SMG5-1	AGCAACCAGGTGCGTCCTGT	SMG5	x	2	2	1	2400	2	481	2.68215	9.49	4.76493	1.89e-06	3.63e-05	0.221849	-4.39	13.9	719.076	1.64685e-05
TRIM4-2	GAAGAAGCTCATCTTAGAGG	TRIM4	x	2	2	1	2374	2	476	2.67761	9.48	4.7603	1.93e-06	3.69e-05	0.221849	-4.41	13.9	714.109	1.67244e-05
DHCR7-2	CCAAGACTCCACCTATAACG	DHCR7	x	3	2	1	186	2606	560	2.74819	9.45	5.60893	2.04e-08	1.07e-05	0.30103	-4.08	13.5	699.413	4.84673e-06
TLR5-4	TTTGTCATATAACCTTCTGG	TLR5	x	1	2	1	1455	333	358	2.55388	9.39	5.75591	8.62e-09	1.07e-05	0.124939	-4.93	14.3	670.921	4.84673e-06
MAST1-1	CTTCACCAGCTGAGTAACGA	MAST1	x	1	2	1	90	1691	357	2.55267	9.38	5.39366	6.9e-08	1.08e-05	0.124939	-4.93	14.3	666.287	4.87641e-06
ADCY1-3	CCCAGACGAAAGGACCACCA	ADCY1	x	11	2	1	2	6133	1230	3.08991	9.36	4.34577	1.39e-05	0.000149	0.669007	-2.1	11.5	657.114	6.7759e-05
EVI5L-2	GCTCCATGAATGGCTCGCGG	EVI5L	x	1	2	1	2	1754	352	2.54654	9.36	4.68163	2.85e-06	4.77e-05	0.124939	-4.96	14.3	657.114	2.16378e-05
ZMAT2-3	TATGCAGATCAGAGAAACCT	ZMAT2	x	206	3	2	43278	49359	18570	4.26881	9.36	4.3975	1.1e-05	0.000125	1.84716	8.71	0.65	657.114	5.66705e-05
CCDC174-4	GAGGCCCGGCAACTTGGTGT	CCDC174	x	1	2	1	2	1674	336	2.52634	9.3	4.65157	3.29e-06	5.25e-05	0.124939	-5.03	14.3	630.346	2.37841e-05
DDA1-3	GCTGATGCAGGTAGCGCAGG	DDA1	x	189	4	2	22338	58785	16264	4.21123	9.29	4.3554	1.33e-05	0.000144	1.81291	8.06	1.23	625.992	6.53712e-05
ATP6V1G3-4	GTTTCGACTAAAACAATCTA	ATP6V1G3	x	4	122	102	88076	1258	17912	4.25314	9.2	4.39196	1.12e-05	0.000127	1.88081	8.53	0.67	588.134	5.73533e-05
CHGB-1	AGGTGGACAAACGACGCACG	CHGB	x	1	2	1	2	1562	314	2.49693	9.2	4.60444	4.14e-06	6.16e-05	0.124939	-5.14	14.3	588.134	2.79679e-05
TLE6-1	AGAGTGTCGTGCCAAAACCA	TLE6	x	1	2	99	37507	1468	7815	3.89293	9.16	4.0072	6.14e-05	0.000468	1.53148	4.69	4.47	572.051	0.000211878
TBPL2-1	AACAGTGGGATTACGGTCCA	TBPL2	x	96	83	154	121191	2301	24765	4.39384	9.12	4.85911	1.18e-06	2.73e-05	2.04532	10.1	-0.98	556.408	1.23939e-05
METTL15-4	TTGGACATGAGAATGGATGG	METTL15	x	2	118	2	44417	131	8934	3.95105	9.1	3.80053	0.000144	0.000896	1.60924	5.28	3.82	548.748	0.000404825
ASAH2-1	ACATAGGCATGGTATCACAA	ASAH2	x	1	305	1	2	110127	22087	4.34414	9.07	2.68967	0.00715	0.0168	2.01002	9.56	-0.49	537.455	0.0101621
CARD11-3	GCGCTACGCACAGCTCAGTG	CARD11	x	288	3	276	198548	2807	40384	4.60621	9.06	4.47483	7.65e-06	9.55e-05	2.27646	12.7	-3.64	533.742	4.32913e-05
LCMT1-4	GTCCGCAAACCTCCTGAAGT	LCMT1	x	40	31	4	26038	264	5275	3.72222	9.04	4.2913	1.78e-05	0.00018	1.39794	3.03	6.01	526.394	8.18238e-05
LPIN2-2	AGTAAACCCTAGTACCTTGG	LPIN2	x	1	90	3	41	32695	6566	3.8173	9.03	3.71546	0.000203	0.00115	1.49601	3.94	5.09	522.758	0.000521803
PRR12-2	CATAGGGATCATAAGCAGGG	PRR12	x	1	2	1	2	1355	272	2.43457	8.99	4.49846	6.84e-06	8.81e-05	0.124939	-5.34	14.3	508.463	3.99142e-05
ICE2-1	AGAATTCTATACTCTCCACG	ICE2	x	1	2	1	2	1349	271	2.43297	8.98	4.49497	6.96e-06	8.92e-05	0.124939	-5.35	14.3	504.951	4.04194e-05
MTA3-2	AGTGTCTTAGTACCACTCGG	MTA3	x	17	3	127	2	48772	9784	3.99052	8.96	3.59453	0.000325	0.00163	1.6902	5.69	3.27	497.999	0.000741083
SOCS7-4	GCTGCGAGCCTGACAGACAT	SOCS7	x	2	2	26	9452	482	1993	3.29951	8.96	4.58422	4.56e-06	6.59e-05	1	-0.596	9.56	497.999	2.9912e-05
GMDS-3	CAAAGAGATTATACGCCTCA	GMDS	x	107	153	68	105332	1502	21432	4.33106	8.93	4.63489	3.57e-06	5.55e-05	2.03875	9.41	-0.48	487.751	2.51491e-05
PDIA6-3	GCTCGTGAAGGATCGCCTCG	PDIA6	x	1	2	81	158	26941	5437	3.73536	8.92	3.77592	0.000159	0.000962	1.44716	3.15	5.77	484.382	0.000434827
AGBL4-4	TTGAACCAGACTCGGAAGCG	AGBL4	x	1	43	1	14295	178	2904	3.463	8.91	3.98173	6.84e-05	0.000508	1.17609	0.716	8.19	481.036	0.0002301
SLC45A4-3	CTGGCAAGCCTACAACGCCG	SLC45A4	x	143	2	1	2	46666	9363	3.97142	8.91	3.38264	0.000718	0.00291	1.68723	5.49	3.42	481.036	0.00135058
ZNF227-4	GGCATATTAATGGTGAATTG	ZNF227	x	300	2	1	92747	3137	19237	4.28414	8.89	3.79958	0.000145	0.000898	2.00432	8.88	0.01	474.413	0.000407017
PCDHB4-1	ACTTGGAAATGCAGTACACA	PCDHB4	x	264	2	1	82264	874	16681	4.22222	8.87	3.69514	0.00022	0.00122	1.94939	8.18	0.69	467.882	0.000554221
ZFY-2	GAAACTATGTCACTCGTCAG	ZFY	x	1	2	1	1231	2	247	2.3927	8.85	4.42076	9.84e-06	0.000115	0.124939	-5.47	14.3	461.44	5.2323e-05
SLC12A1-2	ATAGAGTACTATCGTAACAC	SLC12A1	x	1	2	1	2	1161	233	2.36736	8.77	4.37059	1.24e-05	0.000137	0.124939	-5.53	14.3	436.549	6.20928e-05
ANKRD66-3	GTACATCTAAGGGCAAATGG	ANKRD66	x	1	2	1	1147	2	231	2.36361	8.75	4.35996	1.3e-05	0.000142	0.124939	-5.54	14.3	430.539	6.42987e-05
SLIT3-1	CACGTGCAGCAATAACATCG	SLIT3	x	1	2	1	2	1131	227	2.35603	8.73	4.34755	1.38e-05	0.000148	0.124939	-5.55	14.3	424.612	6.7376e-05
CATSPERB-2	CAGTAAATTATATCCACATG	CATSPERB	x	1	2	1	2	1124	226	2.35411	8.72	4.34203	1.41e-05	0.000151	0.124939	-5.55	14.3	421.679	6.84792e-05
NAALAD2-4	GTGAGTTATAGTATCGGACC	NAALAD2	x	3	244	1	67802	1948	14000	4.14613	8.72	3.72321	0.000197	0.00113	1.91733	7.35	1.37	421.679	0.000510848
PXMP4-1	AAGGTCATGACCAGCGCGTG	PXMP4	x	1	2	1	1125	2	226	2.35411	8.72	4.34282	1.41e-05	0.000151	0.124939	-5.55	14.3	421.679	6.84792e-05
HOXA10-2	CTACTGCCTCTACGACTCGG	HOXA10	x	1	2	1	2	1114	224	2.35025	8.71	4.33404	1.46e-05	0.000156	0.124939	-5.56	14.3	418.766	7.04397e-05
SRPK2-4	TTGGAGACCTCTTCAATGGC	SRPK2	x	1	2	1	58	1058	224	2.35025	8.71	4.90392	9.39e-07	2.43e-05	0.124939	-5.56	14.3	418.766	1.10059e-05
F8-3	TAGACCTATATATCTGACCA	F8	x	3	2	1	1645	2	331	2.51983	8.69	4.45374	8.44e-06	0.000103	0.30103	-5.06	13.8	413.001	4.65963e-05
WIZ-4	TGGTGATACCGAAGTCACGT	WIZ	x	1	2	1	2	1094	220	2.34242	8.68	4.31769	1.58e-05	0.000165	0.124939	-5.57	14.2	410.148	7.47611e-05
PDP1-2	ACTCTGAGGAATGTACGATG	PDP1	x	434	2	1	113650	1710	23159	4.36472	8.63	3.62059	NA	NA	2.16336	9.8	-1.17	396.177	NA
MITF-2	ACCACATACAGCAAGCCCAA	MITF	x	1	2	70	2	18422	3699	3.56808	8.56	3.40362	0.000665	0.00275	1.3862	1.62	6.94	377.413	0.00127553
NR2C2AP-3	TGGGAGACACGGATGAGCTG	NR2C2AP	x	1	2	1	2	983	198	2.29667	8.53	4.21796	2.47e-05	0.000233	0.124939	-5.62	14.2	369.646	0.00010555
SGCZ-1	GAAAGAAATTCATTCTCGAA	SGCZ	x	1	2	1	986	2	198	2.29667	8.53	4.22086	2.43e-05	0.00023	0.124939	-5.62	14.2	369.646	0.000104237
ARPC1A-4	TGGTGTTTGGAAGCCAACCC	ARPC1A	x	2	106	1	2	26736	5369	3.72989	8.52	3.29328	0.00099	0.00368	1.56031	3.1	5.42	367.093	0.00172269
BAG3-2	CTGGACAGATGACCTGAACG	BAG3	x	2	141	166	4	75854	15233	4.18279	8.52	3.46469	0.000531	0.00233	2.01284	7.75	0.77	367.093	0.00107323
PRPS1-3	GCTTGGCTGAGATTGGCGCC	PRPS1	x	1	2	1	2	971	195	2.29003	8.51	4.20623	2.6e-05	0.000242	0.124939	-5.63	14.1	364.557	0.000109822
CNBD2-1	AGTTGCAATAACCAAGGACG	CNBD2	x	2	2	1	76	1132	243	2.38561	8.5	4.96976	6.7e-07	2.03e-05	0.221849	-5.49	14	362.039	9.17661e-06
SATL1-1	ACATGAAACAACCAGACACA	SATL1	x	1	2	2	889	315	242	2.38382	8.5	5.33404	9.6e-08	1.08e-05	0.221849	-5.49	14	362.039	4.88452e-06
EGR4-3	GGGAAAACGAGCCTCCGGGG	EGR4	x	1	58	44	2	24619	4945	3.69417	8.49	3.4473	0.000566	0.00244	1.53572	2.76	5.73	359.538	0.00112723
IFNK-2	AGAGTACCTGAACCAATGCT	IFNK	x	1	2	1	956	2	192	2.2833	8.49	4.19129	2.77e-05	0.000255	0.124939	-5.63	14.1	359.538	0.000115528
SDE2-2	AGAGTAGTGAATACAGACCA	SDE2	x	3	2	1	1439	2	289	2.4609	8.49	4.35627	1.32e-05	0.000144	0.30103	-5.26	13.8	359.538	6.49915e-05
RPS12-2	CGTTTAAGCATTGCTGCTGG	RPS12	x	448	302	161	214157	2664	43546	4.63895	8.48	4.6934	2.69e-06	4.59e-05	2.4824	13.1	-4.62	357.054	2.08253e-05
LCLAT1-1	ACAACCGCCTTGTGGCAACA	LCLAT1	x	454	5	1	3	108550	21803	4.33852	8.47	2.60525	NA	NA	2.18564	9.5	-1.03	354.588	NA
CFI-1	AGAAGACTTTATCGCAGGAG	CFI	x	3	5	306	18	73446	14756	4.16897	8.46	3.38388	0.000715	0.0029	2.01981	7.6	0.86	352.139	0.00134679
MKRN2-4	TGTTTAGATATGACCACACG	MKRN2	x	5	473	167	149020	2059	30345	4.48209	8.46	4.07917	4.52e-05	0.000371	2.33244	11.2	-2.74	352.139	0.000168293
PROSER3-3	GTCCCCGCTGTCAATCAGGG	PROSER3	x	1	2	1	2	921	185	2.26717	8.44	4.15542	3.25e-05	0.000288	0.124939	-5.63	14.1	347.291	0.000130544
SERPINA12-2	GAATTATAAAGCTTTGAGCG	SERPINA12	x	3	3	346	2	79767	16024	4.20477	8.41	2.66373	0.00773	0.018	2.06942	7.99	0.42	340.144	0.0109725
HIST1H4H-3	GGAGACTCGTGGTGTTCTGA	HIST1H4H	x	191	3	140	2	75023	15072	4.17817	8.4	3.38723	0.000706	0.00287	2.04663	7.7	0.7	337.794	0.00133367
DDA1-1	ACTCACCGAGGCTTTGCACA	DDA1	x	284	629	2	81943	123019	41175	4.61463	8.39	4.41367	1.02e-05	0.000118	2.4843	12.8	-4.41	335.461	5.36118e-05
CCSER1-2	GTTCTGTTAAGCAGTCAACA	CCSER1	x	188	2	1	40871	1091	8431	3.92588	8.36	3.53263	0.000411	0.00192	1.80391	5.02	3.34	328.557	0.00088043
WHAMM-1	AACGTTCATTAATGCTACCA	WHAMM	x	1	11	1	2057	777	569	2.75511	8.35	5.08368	3.7e-07	1.54e-05	0.636822	-4.05	12.4	326.288	6.98822e-06
DDA1-2	GCGCTACCTGCATCAGCAAT	DDA1	x	2	3	144	14438	17767	6471	3.81097	8.34	3.8838	0.000103	0.000694	1.69607	3.88	4.46	324.034	0.000314623
TNFRSF10D-4	TGTGCCGGACGTGTAGAACA	TNFRSF10D	x	1	2	1	863	2	174	2.24055	8.34	4.09191	4.28e-05	0.000356	0.124939	-5.64	14	324.034	0.000161499
ZNF792-2	CGTACACAACCCTATCAGAA	ZNF792	x	1	2	1	2	857	173	2.23805	8.33	4.08507	4.41e-05	0.000364	0.124939	-5.64	14	321.795	0.000165136
CPT2-1	AAATACTGGGACATATCCAG	CPT2	x	2	2	1	1065	2	214	2.33041	8.32	4.20406	2.62e-05	0.000244	0.221849	-5.59	13.9	319.573	0.000110414
MYL6-3	TATGGCAGAGATGAATGTGA	MYL6	x	1	2	1	850	2	171	2.233	8.32	4.07702	4.56e-05	0.000374	0.124939	-5.64	14	319.573	0.000169321
MRPL46-2	GAAGCTCGTGGTCTGAATAC	MRPL46	x	2	2	137	29399	347	5977	3.77648	8.31	3.54992	0.000385	0.00184	1.6721	3.54	4.77	317.365	0.000838674
TFDP1-2	ATGACCAGAAAAACATAAGA	TFDP1	x	1	2	1	2	846	170	2.23045	8.31	4.07239	4.65e-05	0.00038	0.124939	-5.64	14	317.365	0.000171872
CD5L-2	ATCCAATCAGTCAGTTGCAC	CD5L	x	1	2	1	2	833	168	2.22531	8.29	4.0572	4.97e-05	0.000399	0.124939	-5.64	13.9	312.996	0.000180872
KLHDC4-3	TAGACGACGATGCCGCCCTG	KLHDC4	x	157	119	223	2	104411	20982	4.32185	8.29	3.5707	0.000356	0.00174	2.22098	9.31	-1.02	312.996	0.000793137
RBFOX2-1	AGAGACATGCAGCCGTTTCG	RBFOX2	x	1	2	1	59	775	168	2.22531	8.29	4.59085	4.41e-06	6.45e-05	0.124939	-5.64	13.9	312.996	2.92084e-05
ACTRT2-2	CGTGCCCGCTTTCTACCTGT	ACTRT2	x	3	2	267	2	56385	11332	4.05431	8.28	2.65118	0.00802	0.0185	1.95745	6.36	1.92	310.834	0.0113744
PLA2G3-2	CCTGGTGTCACAGTCACAGT	PLA2G3	x	2	2	1	1024	2	206	2.31387	8.27	4.16711	3.08e-05	0.000277	0.221849	-5.61	13.9	308.687	0.000125332
EFCAB11-4	GTTTGGGTACAAGCCCTCCA	EFCAB11	x	1	2	269	53505	1529	11061	4.04379	8.25	3.45093	0.000559	0.00241	1.95745	6.25	2	304.437	0.00111654
MTNR1B-2	ACCACCGAATCTACCGGCGC	MTNR1B	x	2	2	1	2	1007	203	2.3075	8.24	4.15116	3.31e-05	0.000292	0.221849	-5.61	13.8	302.334	0.000132396
KBTBD4-4	TTTGTGCCACCAGATCACTG	KBTBD4	x	3	379	70	3	90015	18094	4.25753	8.22	3.3061	0.000946	0.00356	2.17802	8.58	-0.36	298.172	0.0016653
FAM71F2-4	TGGAGCTACGAATCTACGAC	FAM71F2	x	2	265	2	2	52936	10641	4.02698	8.21	2.60107	0.00929	0.021	1.95263	6.07	2.14	296.112	0.0131318
OXSM-4	TGCCAATATCCAGATTGCAT	OXSM	x	113	3	1	22564	154	4567	3.65963	8.19	3.4706	0.000519	0.00229	1.59106	2.44	5.75	292.036	0.00105419
CIDEB-4	TAAGCTCGGAGTTTGGACGG	CIDEB	x	66	76	153	55515	1329	11428	4.05797	8.18	4.16508	3.11e-05	0.000279	1.9927	6.4	1.78	290.018	0.00012634
COX7C-1	CCGTAGGAGCCACTATGAGG	COX7C	x	3	2	1	1159	2	233	2.36736	8.18	4.1773	2.95e-05	0.000268	0.30103	-5.53	13.7	290.018	0.000121282
PPP2R5D-3	CAGCAAAATCAAGTACTCAG	PPP2R5D	x	1	2	1	608	161	155	2.19033	8.17	4.70365	2.56e-06	4.44e-05	0.124939	-5.62	13.8	288.015	2.01261e-05
SNRPA-2	CGGGGCGCCTGAGTCATCGG	SNRPA	x	1	156	163	60576	969	12373	4.09248	8.17	3.66515	0.000247	0.00134	2.02803	6.77	1.4	288.015	0.000605599
UBFD1-3	GTATAAGGGACTCGTCCCCG	UBFD1	x	148	3	1	28087	813	5810	3.76418	8.16	3.51775	0.000435	0.00201	1.70472	3.42	4.74	286.026	0.000919936
ZNF433-4	CTCCAGTGTGCATTCCCAAG	ZNF433	x	2	122	5	23724	793	4929	3.69276	8.16	3.67352	0.000239	0.0013	1.63347	2.75	5.41	286.026	0.000590589
PTGR1-3	TCACACCACAGATTTCAAGT	PTGR1	x	1	2	1	2	756	152	2.18184	8.15	3.96226	7.42e-05	0.000543	0.124939	-5.62	13.8	284.05	0.000245721
UBE2C-4	GGGCGTGAGGAACTTCACTG	UBE2C	x	1	2	1	2	749	151	2.17898	8.14	3.95321	7.71e-05	0.000559	0.124939	-5.61	13.8	282.088	0.000253165
BTBD11-3	GGAATGGGAAAACCCCAACG	BTBD11	x	1	2	1	2	724	146	2.16435	8.09	3.92034	8.84e-05	0.00062	0.124939	-5.6	13.7	272.479	0.000280998
CDA-2	CCACAGGAAAGTGACTGTAG	CDA	x	1	3	2	1086	2	219	2.34044	8.09	4.11827	3.82e-05	0.000327	0.30103	-5.58	13.7	272.479	0.000148141
TGFB1-3	GGTTTCCACCATTAGCACGC	TGFB1	x	3	2	2	2	1271	256	2.40824	8.09	4.20682	2.59e-05	0.000242	0.367977	-5.42	13.5	272.479	0.000109532
TYMS-2	ATGTGCGCTTGGAATCCAAG	TYMS	x	1	2	1	727	2	147	2.16732	8.09	3.92433	8.7e-05	0.000612	0.124939	-5.6	13.7	272.479	0.000277474
EMID1-2	ATTCTGCACATGGCATGAGA	EMID1	x	1	2	2	902	2	182	2.26007	8.08	4.04418	5.25e-05	0.000416	0.221849	-5.64	13.7	270.597	0.00018851
TAZ-1	CCTGACCGTGCACAACAGGG	TAZ	x	1	2	2	485	418	182	2.26007	8.08	4.99969	5.74e-07	1.87e-05	0.221849	-5.64	13.7	270.597	8.48241e-06
CCDC61-2	CCAGAACACTCGGGACACCC	CCDC61	x	1	2	1	2	703	142	2.15229	8.05	3.89195	9.94e-05	0.000677	0.124939	-5.58	13.6	265.028	0.000306514
PGAP3-3	CACACAGGTGTGGTACATGG	PGAP3	x	2	2	8	1921	201	427	2.63043	8.05	5.03047	4.89e-07	1.73e-05	0.60206	-4.62	12.7	265.028	7.8417e-06
GPS1-2	ATCAAAGAGAGCATCCGGCG	GPS1	x	293	2	1	47208	4609	10423	4.01799	8.04	3.42722	0.00061	0.00258	1.99417	5.97	2.07	263.197	0.00119466
HSD3B7-3	CCTTCACCGTAGATGCCCGT	HSD3B7	x	1	2	1	2	698	141	2.14922	8.04	3.88514	0.000102	0.000691	0.124939	-5.58	13.6	263.197	0.000312144
RALY-4	TCTGGTGAAGAAATCAGATG	RALY	x	1	2	1	689	2	139	2.14301	8.02	3.87279	0.000108	0.000718	0.124939	-5.57	13.6	259.574	0.000326189
DPYSL2-1	AGTCTGGAGTGGTTGGATCA	DPYSL2	x	113	308	100	2	89422	17989	4.25501	8.01	3.40585	0.00066	0.00273	2.23972	8.55	-0.54	257.781	0.00126841
TST-2	AGGACGCGTCCAGCACCCGC	TST	x	1	2	4	154	1049	242	2.38382	8.01	4.91693	8.79e-07	2.34e-05	0.367977	-5.49	13.5	257.781	1.05947e-05
ADCY3-2	CCACGGAGATGATCACGATG	ADCY3	x	5	435	2	73956	1257	15131	4.17987	8	3.39919	0.000676	0.00278	2.1683	7.72	0.28	256	0.00129221
GOLGA6B-1	GAGAAGCGGTCCTCCACCGG	GOLGA6B	x	1	2	1	2	670	135	2.13033	7.98	3.84638	0.00012	0.00078	0.124939	-5.55	13.5	252.476	0.000353403
GPR61-4	CTACTGCAGCATGTTCCGAG	GPR61	x	1	2	1	664	2	134	2.1271	7.96	3.83795	0.000124	0.0008	0.124939	-5.55	13.5	249	0.000362198
MOV10-2	CCCGGAGCCTTTGACAGAGT	MOV10	x	1	2	1	652	2	132	2.12057	7.94	3.82093	0.000133	0.000842	0.124939	-5.54	13.5	245.572	0.000380985
ROBO4-2	CCTGGGTGTCTACACATGTG	ROBO4	x	144	2	1	2	24074	4845	3.68529	7.94	3.04902	0.0023	0.00683	1.6902	2.68	5.26	245.572	0.00335085
TSPAN31-2	GGATGCTGGACACCAGACCC	TSPAN31	x	1	2	1	654	2	132	2.12057	7.94	3.82378	0.000131	0.000835	0.124939	-5.54	13.5	245.572	0.00037718
ZBTB18-4	TGCAGTCACAAAGAAAACCC	ZBTB18	x	1	2	1	655	2	132	2.12057	7.94	3.8252	0.000131	0.000832	0.124939	-5.54	13.5	245.572	0.00037718
BST1-1	ATAAAAAGGTCATAGTCTGA	BST1	x	2	2	23	2	4324	871	2.94002	7.91	3.76297	0.000168	0.001	0.954243	-3.04	11	240.518	0.00045329
CLPB-3	GTTTGGCCGTAGCGATCCGG	CLPB	x	1	2	1	2	633	128	2.10721	7.9	3.79364	0.000148	0.000914	0.124939	-5.52	13.4	238.856	0.000412895
NDUFB1-1	ATCCAATGACAAATCCCATA	NDUFB1	x	1	2	115	18262	486	3773	3.57669	7.9	3.44045	0.000581	0.00249	1.59476	1.7	6.2	238.856	0.00114968
USP17L30-2	CCAGCAGCCAATGCCTGTGA	USP17L30	x	1	2	1	2	632	128	2.10721	7.89	3.79219	0.000149	0.000918	0.124939	-5.52	13.4	237.207	0.000415133
AQP9-3	GATTATGAGGAGTATCATGG	AQP9	x	1	2	1	2	623	126	2.10037	7.87	3.7791	0.000157	0.000953	0.124939	-5.51	13.4	233.941	0.000430818
FOXA1-3	GTCCGGGTGCAGCGTCCAGT	FOXA1	x	1	2	1	622	2	126	2.10037	7.87	3.77764	0.000158	0.000957	0.124939	-5.51	13.4	233.941	0.000432845
CYP2U1-2	GGAGCAAATGATGTTAGAGA	CYP2U1	x	1	2	1	2	616	124	2.09342	7.86	3.76916	0.000164	0.000983	0.124939	-5.5	13.4	232.325	0.000445479
TMEM132E-1	ATGTGGCACATTGACTACCG	TMEM132E	x	1	2	56	3	9145	1841	3.26505	7.86	3.38358	0.000715	0.0029	1.29373	-0.857	8.72	232.325	0.00134679
FCRLA-2	GTGGTACAAAAGGCAGACAG	FCRLA	x	1	2	1	613	2	124	2.09342	7.85	3.76474	0.000167	0.000996	0.124939	-5.5	13.4	230.72	0.000451405
CYC1-1	AAAACCATACCCCAACAGTG	CYC1	x	2	2	1	761	2	154	2.18752	7.84	3.87589	0.000106	0.000711	0.221849	-5.62	13.5	229.126	0.000321259
SPCS2-2	CCTTATCCAACAAGCCGCTA	SPCS2	x	1	2	1	156	452	122	2.08636	7.83	4.41705	1e-05	0.000117	0.124939	-5.5	13.3	227.544	5.27989e-05
GSS-4	TGAGGGGAAGAGCGTGAATG	GSS	x	1	2	1	600	2	121	2.08279	7.82	3.74549	0.00018	0.00106	0.124939	-5.49	13.3	225.972	0.000477918
OR6K6-1	CTGCACAGATACATTCCTAG	OR6K6	x	1	2	1	164	438	121	2.08279	7.82	4.41383	1.02e-05	0.000118	0.124939	-5.49	13.3	225.972	5.36118e-05
GNPDA2-2	AAAGCTACCATTCTTATATG	GNPDA2	x	1	2	1	201	398	121	2.08279	7.81	4.43746	9.1e-06	0.000109	0.124939	-5.49	13.3	224.411	4.92374e-05
HRASLS5-4	GGATTCTTCTAATTCAAGGG	HRASLS5	x	1	2	1	2	596	120	2.07918	7.81	3.73953	0.000184	0.00107	0.124939	-5.49	13.3	224.411	0.000485627
SPATA6L-3	CAAACAAGATGTGTACCTCG	SPATA6L	x	2	2	2	888	2	179	2.25285	7.8	3.9586	7.54e-05	0.000549	0.30103	-5.64	13.4	222.861	0.000248778
ZMAT5-2	AGATGCTCCTGAGCTCCCCG	ZMAT5	x	1	2	1	494	101	120	2.07918	7.8	4.3177	1.58e-05	0.000165	0.124939	-5.49	13.3	222.861	7.47611e-05
C9orf152-2	GACCTAAGCTGCCAGAAGTG	C9orf152	x	2	4	520	2	76971	15500	4.19033	7.78	2.40719	NA	NA	2.24386	7.83	-0.05	219.793	NA
TFRC-2	AATTGGTGTGTTGATATACA	TFRC	x	529	2	51	84607	947	17227	4.23621	7.78	3.42822	0.000608	0.00257	2.2878	8.34	-0.56	219.793	0.00119149
MOCOS-2	CAAGCTCACCCATGACACTG	MOCOS	x	125	2	71	2	28884	5817	3.7647	7.77	3.15035	0.00163	0.00529	1.81954	3.43	4.34	218.275	0.0025069
PHRF1-3	GGGGGTCCAAGCATTCCATG	PHRF1	x	1	2	1	114	465	117	2.06819	7.76	4.31031	1.63e-05	0.000169	0.124939	-5.47	13.2	216.767	7.65054e-05
SLC25A11-1	CGCCCTGATTCGAATCACCC	SLC25A11	x	1	2	86	12	12817	2584	3.41229	7.76	3.26834	0.00108	0.00392	1.47227	0.296	7.46	216.767	0.00183493
TMEM50B-1	AAATACACCACATGTGTGAA	TMEM50B	x	1	2	182	147	26654	5397	3.73215	7.76	3.18433	0.00145	0.00486	1.79005	3.12	4.64	216.767	0.00229552
B3GNT6-3	GAGGCGTTCGCCACGCACGG	B3GNT6	x	1	2	1	2	569	115	2.0607	7.74	3.69897	0.000216	0.00121	0.124939	-5.46	13.2	213.783	0.00054686
CD4-3	CAGGACCCTAAGCTCCAGAT	CD4	x	105	292	193	3	84045	16928	4.22861	7.74	3.3268	0.000878	0.00337	2.29373	8.26	-0.52	213.783	0.00157513
CGB2-1	ACATTGACAGCTGAGAGCCA	CGB2	x	2	2	1	2	706	143	2.15534	7.73	3.80246	0.000143	0.00089	0.221849	-5.59	13.3	212.306	0.000402589
ZFYVE16-2	GTCTCAGCACTTAAACAACC	ZFYVE16	x	1	2	1	563	2	114	2.0569	7.73	3.68988	0.000224	0.00124	0.124939	-5.45	13.2	212.306	0.000561822
C19orf67-1	AAAGTGTCCAGGGATAGGCG	C19orf67	x	1	2	1	2	559	113	2.05308	7.72	3.68381	0.00023	0.00126	0.124939	-5.44	13.2	210.839	0.00057335
POTEB-4	GTGGTACCTCGGCTCCATGA	POTEB	x	1	2	1	2	562	114	2.0569	7.72	3.68836	0.000226	0.00125	0.124939	-5.45	13.2	210.839	0.000565936
POU2F1-2	ATCATCTCACAGACGCCCCA	POU2F1	x	233	3	1	2	32792	6606	3.81994	7.7	2.91314	0.00358	0.0096	1.89763	3.97	3.73	207.937	0.00514136
TTN-4	GTCCTTGTAGGATAGCAATG	TTN	x	64	78	1	19444	168	3951	3.59671	7.68	3.46538	0.000529	0.00232	1.67821	1.87	5.81	205.074	0.00107056
EVA1B-1	CTCACCGCGGATGTGCGCGT	EVA1B	x	1	2	5	1086	2	219	2.34044	7.67	3.92109	8.81e-05	0.000619	0.425969	-5.58	13.2	203.657	0.000280271
FOXO3-2	CAGAGTGAGCCGTTTGTCCG	FOXO3	x	1	3	116	16065	190	3275	3.51521	7.67	3.33874	0.000842	0.00327	1.60206	1.16	6.51	203.657	0.00152534
CAND2-2	CATGTCGCTCTCGTTGACCA	CAND2	x	172	420	181	2	103815	20918	4.32052	7.65	3.28396	0.00102	0.00377	2.41106	9.29	-1.64	200.854	0.00175951
CT45A7-2	ATTAATTTCTCGTTGGCTTT	CT45A7	x	2	2	1	470	198	135	2.13033	7.65	4.48745	7.21e-06	9.16e-05	0.221849	-5.55	13.2	200.854	4.14958e-05
TRAF5-1	AGAGGTCATCAAATCTCAGG	TRAF5	x	1	2	1	2	529	107	2.02938	7.64	3.64102	0.000272	0.00143	0.124939	-5.4	13	199.466	0.00064849
AFAP1-3	GATGTTTAGAATCCAAACCC	AFAP1	x	1	2	1	76	450	106	2.02531	7.62	4.14464	3.4e-05	0.000298	0.124939	-5.39	13	196.72	0.000135068
NASP-4	GTGGTGACTCTAGAAAAGCA	NASP	x	1	2	1	521	2	105	2.02119	7.62	3.62557	0.000288	0.00149	0.124939	-5.38	13	196.72	0.000675977
PTPRN-4	TTGTAAGCGTTGGAGAACTG	PTPRN	x	1	2	50	2	6943	1400	3.14613	7.62	2.76641	0.00567	0.0139	1.24715	-1.72	9.34	196.72	0.0080871
SERTM1-2	CACACTTCCCGAAAATCCTG	SERTM1	x	1	2	1	2	522	106	2.02531	7.62	3.62762	0.000286	0.00148	0.124939	-5.39	13	196.72	0.000672387
SPEF2-2	AGATTGAAATCAGTTTGACG	SPEF2	x	2	2	238	2	31812	6411	3.80693	7.62	2.90078	0.00372	0.0099	1.90669	3.84	3.78	196.72	0.00533949
MYO1F-3	CGTACTTCCGGACAGCCACG	MYO1F	x	1	2	1	518	2	105	2.02119	7.61	3.61977	0.000295	0.00151	0.124939	-5.38	13	195.361	0.000688603
TIMP2-2	GCATTGCAAAACGCCTGTTG	TIMP2	x	140	371	1	3	66561	13415	4.12759	7.61	2.99064	0.00278	0.0079	2.23215	7.14	0.47	195.361	0.00401169
UCK2-1	CTTCCTTATAGGCGTCAGCG	UCK2	x	1	2	1	2	519	105	2.02119	7.61	3.62329	0.000291	0.0015	0.124939	-5.38	13	195.361	0.000681492
HIST1H2BJ-1	AAACGAATTCATGATGCCCA	HIST1H2BJ	x	1	2	1	415	101	104	2.01703	7.6	4.17449	2.99e-05	0.00027	0.124939	-5.37	13	194.012	0.00012251
DYNC1H1-2	CCAGGCGACGAAACGAGACA	DYNC1H1	x	1	2	1	2	513	104	2.01703	7.59	3.61026	0.000306	0.00155	0.124939	-5.37	13	192.672	0.00070761
ARHGDIG-2	GGAGCCTGGCCAAGTACAAG	ARHGDIG	x	1	2	1	507	2	103	2.01284	7.58	3.60354	0.000314	0.00159	0.124939	-5.37	13	191.341	0.000721863
ARL14EP-4	TCATTACAATTTACGAATCC	ARL14EP	x	1	2	1	508	2	103	2.01284	7.58	3.60513	0.000312	0.00158	0.124939	-5.37	13	191.341	0.000718525
DMRT1-4	TGCCACTGCACTCAGTCATG	DMRT1	x	2	2	1	2	638	129	2.11059	7.58	3.70623	0.00021	0.00118	0.221849	-5.53	13.1	191.341	0.00053516
CUL5-3	GAGGAACATATCATTAGTGC	CUL5	x	2	165	152	39625	593	8107	3.90886	7.56	3.42679	0.000611	0.00258	2.02667	4.85	2.71	188.706	0.00119587
CLASRP-2	CCACCTATGACCCCTATAAG	CLASRP	x	1	2	1	2	498	101	2.00432	7.55	3.58913	0.000332	0.00165	0.124939	-5.35	12.9	187.403	0.000752624
DHX9-1	CAAAACATTATACTGGCATG	DHX9	x	1	2	1	2	493	100	2	7.54	3.58104	0.000342	0.00169	0.124939	-5.34	12.9	186.108	0.000769414
RPSA-3	TGGCCAGGTTTGTGGAACAG	RPSA	x	1	2	1	2	495	100	2	7.54	3.58428	0.000338	0.00167	0.124939	-5.34	12.9	186.108	0.000762871
JCHAIN-3	TACACAAATCTGGTTCTCAA	JCHAIN	x	1	2	1	2	490	99	1.99564	7.53	3.57628	0.000349	0.00171	0.124939	-5.33	12.9	184.823	NA
LIG4-2	ATATTGGGGTAAAGGATCAC	LIG4	x	5	449	145	72996	974	14914	4.17359	7.53	3.45687	0.000546	0.00238	2.30031	7.65	-0.12	184.823	0.00109706
NANOG-1	GAATAGCAATGGTGTGACGC	NANOG	x	1	2	1	2	492	100	2	7.53	3.57942	0.000344	0.0017	0.124939	-5.34	12.9	184.823	0.000772753
CALM1-4	GGCATTCCGAGTCTTTGACA	CALM1	x	2	2	1	609	2	123	2.08991	7.52	3.66362	0.000249	0.00134	0.221849	-5.5	13	183.546	0.000608888
UBB-1	CAAGACCATCACCCTTGAGG	UBB	x	261	197	1	54837	1191	11297	4.05296	7.52	3.35742	0.000787	0.00311	2.18469	6.34	1.18	183.546	0.00144865
FLOT1-3	AGGACTATTTGCACTCTTTG	FLOT1	x	534	3	370	106767	2820	22099	4.34437	7.5	3.52455	0.000424	0.00197	2.48049	9.57	-2.07	181.019	0.000901584
LSAMP-2	CTCATTCACAGTGACATCCG	LSAMP	x	3	2	1	724	2	146	2.16435	7.5	3.72218	0.000198	0.00113	0.30103	-5.6	13.1	181.019	0.000512807
CELA2A-2	CCACCCTAGTCACATAAGGT	CELA2A	x	190	3	476	78642	1740	16210	4.20978	7.49	3.44879	0.000563	0.00243	2.3483	8.05	-0.56	179.769	0.00112318
SAP18-2	GCGAGTTGCAGATCTACACT	SAP18	x	1	2	1	2	476	96	1.98227	7.49	3.55328	0.00038	0.00182	0.124939	-5.3	12.8	179.769	NA
ZNF585A-3	GAACTTTCTTATGTGTAACG	ZNF585A	x	1	2	3	710	2	144	2.15836	7.48	3.70303	0.000213	0.0012	0.30103	-5.59	13.1	178.527	0.000541313
DDR2-3	GGGCTAGGCCAATTGACCGA	DDR2	x	275	380	40	81358	1054	16621	4.22066	7.47	3.67278	0.00024	0.00131	2.36486	8.17	-0.7	177.294	0.000592501
CLDN34-4	TGGTGCTGTTGGTGCGACGC	CLDN34	x	3	64	445	58933	1265	12142	4.08429	7.46	3.36035	0.000778	0.00309	2.23215	6.68	0.78	176.069	0.0014368
NSMF-2	ATTCCGCGTCTGTAATCCAG	NSMF	x	1	2	1	2	464	94	1.97313	7.45	3.53318	0.000411	0.00192	0.124939	-5.28	12.7	174.853	NA
GNG7-2	AGCCACTAACAACATAGCCC	GNG7	x	1	2	1	397	67	94	1.97313	7.44	4.00804	6.12e-05	0.000467	0.124939	-5.28	12.7	173.645	NA
KATNB1-1	GATGTGGTCCTCGTCAACTG	KATNB1	x	1	2	1	460	2	93	1.96848	7.44	3.5264	0.000421	0.00196	0.124939	-5.27	12.7	173.645	NA
GHSR-1	AGAGCGCACCGCAAACTCGG	GHSR	x	2	2	1	567	2	115	2.0607	7.42	3.60008	0.000318	0.0016	0.221849	-5.46	12.9	171.255	0.000728767
ITGAV-2	AGAACATGACTATTTCAAGG	ITGAV	x	1	2	1	455	2	92	1.96379	7.42	3.51787	0.000435	0.00201	0.124939	-5.26	12.7	171.255	NA
FDXACB1-1	CAAGTGCACTGGATATAGGT	FDXACB1	x	1	2	1	2	452	92	1.96379	7.41	3.51272	0.000444	0.00203	0.124939	-5.26	12.7	170.072	NA
TRPV4-2	GAGGCCGTGCTCAACAACGA	TRPV4	x	1	2	1	374	79	91	1.95904	7.41	4.01298	6e-05	0.00046	0.124939	-5.25	12.7	170.072	NA
MEIKIN-1	ACAGGATTAAGTTTGCACCA	MEIKIN	x	2	2	1	2	561	114	2.0569	7.4	3.59488	0.000325	0.00163	0.221849	-5.45	12.8	168.897	0.000741083
SHROOM4-1	AACACCGAATGCATTGGTGG	SHROOM4	x	256	465	196	101458	2045	20884	4.31981	7.4	3.88158	0.000104	0.000699	2.48525	9.28	-1.88	168.897	0.000316662
PDCD7-2	CTCGCGTTCCACTGCCCGCG	PDCD7	x	1	501	107	2	67866	13695	4.13656	7.39	2.86086	0.00422	0.0109	2.3075	7.24	0.15	167.73	0.00604475
PEBP4-2	GCCGATAGTCAAGTTCCCGG	PEBP4	x	1	2	1	446	2	90	1.95424	7.39	3.50235	0.000461	0.0021	0.124939	-5.24	12.6	167.73	NA
WNT3-3	GGATGCGCGCGAGAACAGGC	WNT3	x	1	2	1	2	436	88	1.94448	7.36	3.48486	0.000492	0.0022	0.124939	-5.22	12.6	164.279	NA
PTGES3L-3	TCTCCCGACCATATAAGGAG	PTGES3L	x	1	2	1	2	432	88	1.94448	7.35	3.47778	0.000506	0.00224	0.124939	-5.22	12.6	163.144	NA
CLEC4D-1	AAAACTACAGCAATAACCGA	CLEC4D	x	1	2	1	430	2	87	1.93952	7.34	3.47423	0.000512	0.00227	0.124939	-5.21	12.6	162.017	NA
KNSTRN-3	CCACACTGGTCATCGTAACG	KNSTRN	x	443	2	132	61207	804	12518	4.09753	7.33	3.26066	0.00111	0.00399	2.28405	6.82	0.51	160.898	0.00187185
PBX3-3	TCCCCCGCACGGCCACGAAG	PBX3	x	1	2	1	2	427	87	1.93952	7.33	3.46887	0.000523	0.0023	0.124939	-5.21	12.5	160.898	NA
CACNG3-4	GTTTATATATCAGCCAACGC	CACNG3	x	1	2	1	423	2	86	1.9345	7.32	3.4617	0.000537	0.00234	0.124939	-5.2	12.5	159.786	NA
COPS3-3	GATGGGATAAGTTCTTCGCA	COPS3	x	283	2	354	67206	1060	13781	4.13928	7.32	3.30172	0.000961	0.0036	2.32838	7.27	0.05	159.786	0.00168435
MAN2B1-4	TCATCGTTTATAATCCCCTG	MAN2B1	x	150	2	140	2	31140	6287	3.79844	7.32	2.94629	0.00322	0.00883	1.98826	3.76	3.56	159.786	0.00463154
MLH1-1	AATCTGTACGAACCATCTGG	MLH1	x	3	246	2	26354	156	5352	3.72852	7.31	3.03789	0.00238	0.00703	1.92255	3.09	4.22	158.683	0.00345859
MYADML2-3	TGGCCACGTAGCGCCCGTAG	MYADML2	x	2	117	152	28379	150	5760	3.76042	7.3	3.23454	0.00122	0.00427	1.95585	3.39	3.91	157.586	0.00201097
LY96-1	AGTAATCGTCATCAGATCCT	LY96	x	67	127	27	29	22985	4647	3.66717	7.29	3.33151	0.000864	0.00333	1.86727	2.51	4.78	156.498	0.00155614
CEP55-1	CAATACACTCCGTTTATCAC	CEP55	x	2	2	1	171	347	105	2.02119	7.28	4.17122	3.03e-05	0.000273	0.221849	-5.38	12.7	155.417	0.00012381
PODNL1-1	CTCATCTCCAAGGTGCCCCG	PODNL1	x	1	2	55	2	6010	1214	3.08422	7.28	2.64128	0.00826	0.019	1.28631	-2.14	9.42	155.417	0.0117069
KLHL23-4	TAATACCTGGCATTGAGCAT	KLHL23	x	1	2	1	410	2	83	1.91908	7.27	3.43805	0.000586	0.0025	0.124939	-5.16	12.4	154.343	NA
BABAM1-1	CAAAAGCCACGAGTTTGCAC	BABAM1	x	162	415	138	2	73211	14786	4.16985	7.26	3.07616	0.0021	0.00639	2.37718	7.61	-0.35	153.277	0.00308895
CCL1-4	TGGGATGTGGCCGGAAGATG	CCL1	x	252	2	178	43551	619	8920	3.95036	7.26	3.26079	0.00111	0.00399	2.15836	5.27	1.99	153.277	0.00187185
LRRC74B-4	TCGAGACAATGGGCTCTGTG	LRRC74B	x	137	689	50	86537	1851	17853	4.25171	7.24	3.56347	0.000366	0.00177	2.46538	8.51	-1.27	151.167	0.000809168
C6orf62-4	TACCTTCTCCTTGAATACAA	C6orf62	x	1	2	1	2	399	81	1.90849	7.23	3.41765	0.000632	0.00265	0.124939	-5.13	12.4	150.123	NA
EFCAB2-4	TTCGAATCGAATGTATCCAG	EFCAB2	x	2	4	1	689	2	140	2.14613	7.21	3.57309	0.000353	0.00173	0.367977	-5.58	12.8	148.056	0.000787849
TTC39B-4	TGCCACCCAAAAACCAAGCA	TTC39B	x	1	2	1	393	2	80	1.90309	7.21	3.40636	0.000658	0.00273	0.124939	-5.12	12.3	148.056	NA
TYRP1-2	ACTGTTACAAAGTGTTCCCA	TYRP1	x	1	2	1	2	390	79	1.89763	7.2	3.40067	0.000672	0.00277	0.124939	-5.11	12.3	147.033	NA
KANSL1-4	TCACTGTCTACCAAATCATG	KANSL1	x	1	2	1	384	2	78	1.89209	7.18	3.38921	0.000701	0.00285	0.124939	-5.09	12.3	145.009	NA
TMOD2-1	ACAGAAAGACCAGACACAGA	TMOD2	x	1	2	1	2	384	78	1.89209	7.18	3.38921	0.000701	0.00285	0.124939	-5.09	12.3	145.009	NA
ZNF816-ZNF321P-1	CAAGGAATATCACTTACCTG	ZNF816-ZNF321P	x	1	2	1	2	385	78	1.89209	7.18	3.39113	0.000696	0.00284	0.124939	-5.09	12.3	145.009	NA
DDX52-4	TTATTAAAGCAAGATCCCCC	DDX52	x	1	2	1	2	381	77	1.88649	7.17	3.38344	0.000716	0.0029	0.124939	-5.08	12.2	144.007	NA
CARD17-2	GGTACAATAAATGGCTTACT	CARD17	x	1	2	1	2	379	77	1.88649	7.16	3.37957	0.000726	0.00293	0.124939	-5.08	12.2	143.013	NA
SLC4A8-4	TTGCCACAAGGACAATACAC	SLC4A8	x	1	2	1	2	375	76	1.88081	7.14	3.3718	0.000747	0.00299	0.124939	-5.06	12.2	141.044	NA
DNAJC8-3	TCAATCGGCTCACCTCAAAT	DNAJC8	x	260	2	1	2	24516	4956	3.69513	7.13	2.25733	0.024	0.0427	1.94283	2.77	4.36	140.07	0.0331821
CGB8-4	CGTGCTGCAGGGGGTCCTGC	CGB8	x	3	2	260	24466	158	4978	3.69705	7.12	2.96231	0.00305	0.00849	1.94612	2.79	4.33	139.102	0.00439244
NPIPB5-4	TGTCTTGAGATCATCCGCTG	NPIPB5	x	3	7	388	36104	703	7441	3.87163	7.12	3.05348	0.00226	0.00676	2.12276	4.48	2.64	139.102	0.00329762
NPRL3-2	CAGCACGGTGGCGATACGAC	NPRL3	x	1	2	1	2	370	75	1.87506	7.12	3.36201	0.000774	0.00307	0.124939	-5.05	12.2	139.102	NA
MAP6D1-4	GCGGCACCGCCACGTCGGAG	MAP6D1	x	1	2	1	41	325	74	1.86923	7.1	3.72945	0.000192	0.00111	0.124939	-5.03	12.1	137.187	NA
MED17-1	ACTTCAAATGTACCATGATG	MED17	x	1	2	1	2	364	74	1.86923	7.1	3.35015	0.000808	0.00317	0.124939	-5.03	12.1	137.187	NA
NIPAL3-1	GGACAAGACGTAGCGCCCTG	NIPAL3	x	2	455	242	2	64045	12949	4.11224	7.1	2.79902	0.00513	0.0128	2.36736	6.98	0.12	137.187	0.00732521
IER3-3	GAAGGTGAAGATCTCAGGAC	IER3	x	1	2	1	2	361	73	1.86332	7.09	3.34417	0.000825	0.00322	0.124939	-5.01	12.1	136.239	NA
AAAS-1	CCCAGGGTGAGACAGCACTT	AAAS	x	1	2	1	2	359	73	1.86332	7.08	3.34017	0.000837	0.00326	0.124939	-5.01	12.1	135.298	NA
ACAD11-2	CCTTGGCCAAAAGTAGAACA	ACAD11	x	1	2	1	2	359	73	1.86332	7.08	3.34017	0.000837	0.00326	0.124939	-5.01	12.1	135.298	NA
CCDC39-1	ACAGCAATTATACACAGCAA	CCDC39	x	401	67	154	55001	1245	11374	4.05591	7.08	3.52865	0.000418	0.00195	2.31667	6.37	0.71	135.298	0.000891902
PLEKHH3-3	GGCCCCCTAGGAAAGTTGCG	PLEKHH3	x	126	345	310	3	70254	14208	4.15253	7.08	3.02922	0.00245	0.00717	2.41553	7.42	-0.34	135.298	0.00355423
PSG9-2	TCACTCACAGTATAAGGTGA	PSG9	x	27	2	1	74	2641	549	2.73957	7.08	3.84609	0.00012	0.000781	1	-4.12	11.2	135.298	0.000353403
COX18-2	GTCTCTGCAGTACATGCGAA	COX18	x	158	3	83	2	21741	4397	3.64316	7.06	2.9002	0.00373	0.00992	1.91027	2.29	4.77	133.436	0.00535335
KCTD15-1	GCAACATTATTTCATTGACC	KCTD15	x	1	2	1	355	2	72	1.85733	7.06	3.33212	0.000862	0.00332	0.124939	-5	12.1	133.436	NA
TECRL-3	TACTTTCCCAAAGAGCTACA	TECRL	x	263	46	175	42312	867	8733	3.94116	7.06	3.49773	0.000469	0.00212	2.20772	5.18	1.88	133.436	0.00097615
C15orf48-3	GAGACCTACTTACATCACAT	C15orf48	x	1	2	1	351	2	71	1.85126	7.05	3.32401	0.000887	0.0034	0.124939	-4.98	12	132.514	NA
HIST1H2BE-4	TAGAGGAGATGCCGGTGTCG	HIST1H2BE	x	1	2	1	2	350	71	1.85126	7.04	3.32197	0.000894	0.00341	0.124939	-4.98	12	131.599	NA
HIST1H2BJ-3	AGATGGAATAGCTCTCCTTG	HIST1H2BJ	x	4	2	1	612	2	124	2.09342	7.04	3.46204	0.000536	0.00234	0.367977	-5.5	12.5	131.599	0.00108083
JAG2-2	CGTACGTGTCGCACTCGTCG	JAG2	x	1	2	1	2	350	71	1.85126	7.04	3.32197	0.000894	0.00341	0.124939	-4.98	12	131.599	NA
ZMIZ2-1	CAGGTAGAGTGGCTTGTGCG	ZMIZ2	x	2	2	1	2	436	89	1.94939	7.04	3.38635	0.000708	0.00288	0.221849	-5.23	12.3	131.599	NA
ASZ1-3	GACCAATGAAACATCTCCGA	ASZ1	x	1	2	1	2	347	71	1.85126	7.03	3.31584	0.000914	0.00347	0.124939	-4.98	12	130.69	NA
GLYR1-3	CACGGTACTAGACTCCGGGA	GLYR1	x	1	2	1	347	2	71	1.85126	7.03	3.31584	0.000914	0.00347	0.124939	-4.98	12	130.69	NA
PPP5C-1	AGCGGACCCAAGCTTGAAGA	PPP5C	x	1	2	1	347	2	71	1.85126	7.03	3.31584	0.000914	0.00347	0.124939	-4.98	12	130.69	NA
WTIP-2	GCGGCCCAAGCGCGGCCGAG	WTIP	x	1	2	1	2	347	71	1.85126	7.03	3.31584	0.000914	0.00347	0.124939	-4.98	12	130.69	NA
ONECUT2-3	GAGCTGACAATGGAAAGTCT	ONECUT2	x	53	675	276	3	87060	17613	4.24583	7.02	2.9561	0.00312	0.00862	2.52461	8.45	-1.43	129.787	0.0044914
PABPC4-2	CAACCAGTATATGCAACGAG	PABPC4	x	355	3	88	5464	33104	7803	3.89226	7.02	3.34777	0.000815	0.00319	2.17221	4.68	2.34	129.787	0.00148817
SCAPER-1	AAACACACTCTGTATCAATG	SCAPER	x	3	325	1	28193	279	5760	3.76042	7.02	2.87179	0.00408	0.0106	2.04007	3.39	3.63	129.787	0.00584661
TRAF7-1	AGCTGTCCCACATCAACGCG	TRAF7	x	1	2	8	953	2	193	2.28556	7.02	3.55282	0.000381	0.00182	0.564271	-5.63	12.6	129.787	0.000832903
ATF3-2	GGCAGAAGCACTCACTTCCG	ATF3	x	1	2	1	2	342	70	1.8451	7.01	3.30555	0.000948	0.00356	0.124939	-4.96	12	128.89	NA
CAMKK2-1	ACGTGGTGAGACTCCACTGT	CAMKK2	x	1	2	1	2	342	70	1.8451	7.01	3.30555	0.000948	0.00356	0.124939	-4.96	12	128.89	NA
KCNH5-2	GTATAGCATCGGAGACTACG	KCNH5	x	1	2	1	2	341	69	1.83885	7.01	3.30348	0.000955	0.00358	0.124939	-4.95	12	128.89	NA
NBPF15-4	TGTTGGCTTGGCTATTGACA	NBPF15	x	2	2	1	427	2	87	1.93952	7.01	3.37017	0.000751	0.00301	0.221849	-5.21	12.2	128.89	NA
ACR-2	CCCCGACACTTACTCACACG	ACR	x	1	2	1	340	2	69	1.83885	7	3.3014	0.000962	0.0036	0.124939	-4.95	12	128	NA
CHST8-2	CACTCGGGACTTATCCAGTG	CHST8	x	46	2	5	2	4529	917	2.96237	7	3.30218	0.000959	0.00359	1.24715	-2.91	9.91	128	0.00168187
GNG5-1	CTTCATAGCGGCGACGCTGG	GNG5	x	1	2	1	340	2	69	1.83885	7	3.3014	0.000962	0.0036	0.124939	-4.95	12	128	NA
C2orf88-3	CAGAAGAGAGATGTCTACCT	C2orf88	x	1	2	1	2	338	69	1.83885	6.99	3.29724	0.000976	0.00364	0.124939	-4.95	11.9	127.116	NA
SLC25A33-3	GGTAAACGTAACGAGCACAC	SLC25A33	x	1	2	1	2	335	68	1.83251	6.98	3.29097	0.000998	0.0037	0.124939	-4.93	11.9	126.238	NA
TADA1-4	AGTGGGAAGCATCATTGTGT	TADA1	x	2	2	778	165	65433	13276	4.12307	6.98	2.74135	NA	NA	2.41609	7.09	-0.11	126.238	NA
CD164-3	CCTCCCGCTGGTCACCACTC	CD164	x	52	2	206	2	21709	4394	3.64286	6.97	2.81762	0.00484	0.0122	1.93785	2.29	4.68	125.366	0.00691771
INO80D-4	TCCCCAAATCAGAGGATCGT	INO80D	x	2	2	117	9795	285	2040	3.30963	6.97	3.24904	0.00116	0.00412	1.60566	-0.518	7.49	125.366	0.00193612
ENG-3	ATGAGCCAGGACACGTAGGG	ENG	x	54	2	1	2	4715	955	2.98	6.96	2.54977	0.0108	0.0235	1.27875	-2.8	9.76	124.5	0.0152027
HIST3H3-2	ACTGCGCGCAAGTCAACGGG	HIST3H3	x	3	459	504	78100	2116	16236	4.21048	6.96	3.20679	0.00134	0.00459	2.50786	8.05	-1.09	124.5	0.00216009
CLPP-1	AGAGGAGCTGTGCGATAACA	CLPP	x	3	264	2	21885	305	4492	3.65244	6.95	2.93955	0.00329	0.00898	1.95263	2.38	4.57	123.64	0.00473028
RYR3-2	CCGCCCGTGCTTATCCAACA	RYR3	x	1	2	1	2	328	67	1.82607	6.95	3.27621	0.00105	0.00384	0.124939	-4.91	11.9	123.64	NA
ACTR6-3	CTCCCCTTGCAGGATAAATG	ACTR6	x	334	2	281	50071	603	10258	4.01106	6.94	3.0871	0.00202	0.00621	2.31316	5.9	1.04	122.786	0.0029844
CPPED1-3	CCCCACGGCCGAGACCGTCG	CPPED1	x	1	2	1	2	325	66	1.81954	6.94	3.26982	0.00108	0.0039	0.124939	-4.89	11.8	122.786	NA
COPS8-3	CAACCATCAACGCTCACCAG	COPS8	p	2	256	33	15708	7944	4789	3.68024	6.93	3.33155	0.000864	0.00333	1.98677	2.63	4.3	121.938	NA
GADD45B-2	ACTCGTACACCCCCACTGTG	GADD45B	x	68	56	249	29524	878	6155	3.78923	6.93	3.4722	0.000516	0.00228	2.09459	3.67	3.26	121.938	0.00104952
MS4A13-3	GAACCTGTAACTTACAAAAC	MS4A13	x	1	2	1	323	2	66	1.81954	6.93	3.26554	0.00109	0.00394	0.124939	-4.89	11.8	121.938	NA
OR1D2-4	TGAGGCCATAGAGGACGGAT	OR1D2	x	1	2	1	2	324	66	1.81954	6.93	3.26768	0.00108	0.00392	0.124939	-4.89	11.8	121.938	NA
RPS25-1	AGACCCAGTGAACAAATCCG	RPS25	x	1	2	1	205	121	66	1.81954	6.93	3.77782	0.000158	0.000957	0.124939	-4.89	11.8	121.938	NA
TMEM262-1	CCGTGTAGTGAAAGCTCATG	TMEM262	x	1	2	1	323	2	66	1.81954	6.93	3.26554	0.00109	0.00394	0.124939	-4.89	11.8	121.938	NA
TCEA2-4	TGAAGTATAAGAACCGTGTA	TCEA2	x	1	2	1	2	318	65	1.81291	6.91	3.25477	0.00113	0.00406	0.124939	-4.87	11.8	120.259	NA
TSPAN6-4	TGAATTCCCACATAGATCAC	TSPAN6	x	1	2	1	2	318	65	1.81291	6.91	3.25477	0.00113	0.00406	0.124939	-4.87	11.8	120.259	NA
BOLA2-3	TGTAAGGCAGCAAGGTAGCG	BOLA2	x	1	2	1	2	315	64	1.80618	6.89	3.24826	0.00116	0.00412	0.124939	-4.86	11.8	118.603	NA
CASQ2-3	GGTCCTTCCCATCATATGTG	CASQ2	x	1	2	1	2	315	64	1.80618	6.89	3.24826	0.00116	0.00412	0.124939	-4.86	11.8	118.603	NA
GPR142-3	GAAGGGGATGCCGGTCAACA	GPR142	x	1	2	1	2	315	64	1.80618	6.89	3.24826	0.00116	0.00412	0.124939	-4.86	11.8	118.603	NA
CCNC-2	GATGCCAAAAACACACATGT	CCNC	x	1	2	1	2	312	64	1.80618	6.88	3.24171	0.00119	0.0042	0.124939	-4.86	11.7	117.784	NA
STRADB-3	GAGCTCATAGTGAGAAACGT	STRADB	x	150	2	154	2	24083	4878	3.68824	6.88	2.78677	0.00532	0.0132	2.0086	2.71	4.17	117.784	0.00759376
JCHAIN-4	TAGTGTTCCTCTGAACAACA	JCHAIN	x	3	2	1	2	465	95	1.97772	6.87	3.33101	0.000865	0.00334	0.30103	-5.29	12.2	116.97	NA
RPS19-3	GTAGAACCAGTTCTCATCGT	RPS19	p	1	2	1	311	2	63	1.79934	6.87	3.23952	0.0012	0.00422	0.124939	-4.84	11.7	116.97	NA
ZNF785-1	ATGAAGTGGCTGTCAAGGAG	ZNF785	x	625	3	217	2	66089	13387	4.12668	6.87	2.71404	0.00665	0.0158	2.44974	7.13	-0.26	116.97	0.00946556
ASAP2-2	GACTCAGTCAAACCCAACCC	ASAP2	x	2	2	1	2	384	78	1.89209	6.86	3.28948	0.001	0.00371	0.221849	-5.09	12	116.162	NA
RSG1-4	TCCAGGGAGGTCTTCAAAGG	RSG1	x	401	444	1	3	65697	13309	4.12415	6.86	2.68657	0.00722	0.017	2.45025	7.11	-0.25	116.162	0.0102592
SCAMP1-3	AGCAATAATGAAACCAACAG	SCAMP1	x	1	2	1	307	2	63	1.79934	6.86	3.23071	0.00123	0.00431	0.124939	-4.84	11.7	116.162	NA
AIM2-1	CCTGGATAACATCACTGATG	AIM2	x	60	2	1	2	4827	978	2.99034	6.85	2.48928	0.0128	0.0268	1.32222	-2.74	9.59	115.36	0.0179641
HINT2-1	GAGCTGCAGGTGTGACTGAT	HINT2	x	1	2	1	125	182	62	1.79239	6.85	3.72788	0.000193	0.00111	0.124939	-4.82	11.7	115.36	NA
GZMA-4	TGGGGCTCACTCAATAACCA	GZMA	x	1	2	9	913	4	186	2.26951	6.84	3.52168	0.000429	0.00198	0.60206	-5.63	12.5	114.563	0.000909939
CDC73-2	ACATAACTGCCCTTAAACAG	CDC73	x	1	2	1	2	302	62	1.79239	6.83	3.21959	0.00128	0.00444	0.124939	-4.82	11.6	113.772	NA
SPINT2-2	CAATAATTACCTGACCAAGG	SPINT2	x	2	2	1	378	2	77	1.88649	6.83	3.27775	0.00105	0.00383	0.221849	-5.08	11.9	113.772	NA
CST2-1	ATGTGTGTAGATCGTGGGCG	CST2	x	1	2	1	2	299	61	1.78533	6.82	3.21287	0.00131	0.00452	0.124939	-4.8	11.6	112.986	NA
DPY19L1-4	TTTATTGTATACCTGTGCAG	DPY19L1	x	1	2	1	2	299	61	1.78533	6.82	3.21287	0.00131	0.00452	0.124939	-4.8	11.6	112.986	NA
LOC400927-CSNK1E-2	CCAAGCGCCAGAAGTATGAA	LOC400927-CSNK1E	x	426	6	493	888	68904	14143	4.15054	6.82	3.1259	0.00177	0.00563	2.48902	7.39	-0.57	112.986	0.00267127
MRAS-3	CAACCTCCCCACATACAAGC	MRAS	x	1	2	1	2	299	61	1.78533	6.82	3.21287	0.00131	0.00452	0.124939	-4.8	11.6	112.986	NA
ANAPC1-2	GTCCCAGCTCCAGTTACGGT	ANAPC1	x	1	2	1	104	195	61	1.78533	6.81	3.69104	0.000223	0.00124	0.124939	-4.8	11.6	112.206	NA
WDR91-4	TGTGCTTACCTGACCACCGA	WDR91	x	1	2	1	2	298	61	1.78533	6.81	3.21062	0.00132	0.00454	0.124939	-4.8	11.6	112.206	NA
ZNF716-3	GGTTAGTAAGTGTTGAAGAG	ZNF716	x	1	2	1	2	298	61	1.78533	6.81	3.21062	0.00132	0.00454	0.124939	-4.8	11.6	112.206	NA
AKNA-4	TGACAGCCTTGATTCTACCT	AKNA	x	1	2	1	2	295	60	1.77815	6.8	3.20384	0.00136	0.00462	0.124939	-4.78	11.6	111.43	NA
FBXL4-2	TGGACTACCTCTGCATTGAG	FBXL4	x	277	252	134	2	49225	9978	3.99904	6.8	2.88642	0.0039	0.0103	2.34439	5.78	1.02	111.43	0.00559198
SLN-4	TGATTACGGTTATTCTTATG	SLN	x	1	2	1	296	2	60	1.77815	6.8	3.20611	0.00135	0.0046	0.124939	-4.78	11.6	111.43	NA
ADRB1-1	CGCACGCCCGTTGGCCAGCG	ADRB1	x	1	2	1	2	293	60	1.77815	6.79	3.1993	0.00138	0.00468	0.124939	-4.78	11.6	110.661	NA
VRTN-3	GCTGCATTAAGACCATTCCA	VRTN	x	1	2	1	294	2	60	1.77815	6.79	3.20158	0.00137	0.00465	0.124939	-4.78	11.6	110.661	NA
DDB2-4	TGGTCACAGGAGACAACGTG	DDB2	x	1	2	1	292	2	60	1.77815	6.78	3.19703	0.00139	0.00471	0.124939	-4.78	11.6	109.896	NA
KIF9-2	CCATTCCCGGACCTTATCAG	KIF9	x	1	2	1	2	292	60	1.77815	6.78	3.19703	0.00139	0.00471	0.124939	-4.78	11.6	109.896	NA
TTC37-4	TGGTGCGACAGCATACAGAC	TTC37	x	1	2	1	292	2	60	1.77815	6.78	3.19703	0.00139	0.00471	0.124939	-4.78	11.6	109.896	NA
GOLGA8A-3	GCAGGTTTGCACATTGAAGG	GOLGA8A	x	1	2	1	2	290	59	1.77085	6.77	3.19246	0.00141	0.00476	0.124939	-4.76	11.5	109.137	NA
HFE2-3	GAGGCCAAGCTCCTTGGACA	HFE2	x	1	31	1	2407	2	488	2.68842	6.77	2.57432	0.01	0.0223	1.04139	-4.37	11.1	109.137	0.0141031
HOXD10-4	TCTGTCCAACTGTCTACTTG	HOXD10	x	151	2	98	1892	16400	3709	3.56926	6.77	3.3049	0.00095	0.00357	1.92255	1.63	5.14	109.137	0.00167065
MIEN1-4	TAGGTCGCCTCGAAGCCGCA	MIEN1	x	1	2	1	167	124	59	1.77085	6.77	3.68118	0.000232	0.00127	0.124939	-4.76	11.5	109.137	NA
MTM1-3	GGGGAAACGCGTATCTCGTG	MTM1	x	1	2	1	2	288	59	1.77085	6.76	3.18787	0.00143	0.00482	0.124939	-4.76	11.5	108.383	NA
RPS3A-1	AAAAACGCAACAATCAGATA	RPS3A	p	1	2	1	2	288	59	1.77085	6.76	3.18787	0.00143	0.00482	0.124939	-4.76	11.5	108.383	NA
CEP76-3	CTAATATTGATCCAACACGG	CEP76	x	1	2	1	286	2	58	1.76343	6.75	3.18326	0.00146	0.00487	0.124939	-4.74	11.5	107.635	NA
ENO2-1	ACTGTTCTCCAGGATATTGG	ENO2	x	405	2	1	2	29266	5935	3.77342	6.75	2.08057	NA	NA	2.13354	3.51	3.24	107.635	NA
JMJD8-4	TCGGGCCGACCTCACCTACG	JMJD8	x	1	2	26	647	1432	422	2.62531	6.75	4.07281	4.64e-05	0.000379	0.985277	-4.64	11.4	107.635	0.000171583
OR8D2-1	AGCAAGACAGAGTCAATAAG	OR8D2	x	1	2	1	286	2	58	1.76343	6.75	3.18326	0.00146	0.00487	0.124939	-4.74	11.5	107.635	NA
COPS6-3	TGCTGAGCTGACCTACACTC	COPS6	p	1	2	1	104	181	58	1.76343	6.74	3.65174	0.00026	0.00138	0.124939	-4.74	11.5	106.891	NA
NDUFB8-3	GAGAGATCCATGGTATAGCT	NDUFB8	x	1	2	1	2	284	58	1.76343	6.74	3.17864	0.00148	0.00493	0.124939	-4.74	11.5	106.891	NA
SLC13A1-3	GAAGGCATGATCCCAAACAT	SLC13A1	x	173	2	271	31385	355	6437	3.80868	6.74	3.00162	0.00269	0.00769	2.17221	3.86	2.88	106.891	0.00388645
TNFSF13-3	GGGCCCCCCATGTTGCCTGG	TNFSF13	x	1	2	1	88	198	58	1.76343	6.74	3.6386	0.000274	0.00144	0.124939	-4.74	11.5	106.891	NA
UNC119B-1	AAATTCGAGATTTGGAGACA	UNC119B	x	1	2	1	2	284	58	1.76343	6.74	3.17864	0.00148	0.00493	0.124939	-4.74	11.5	106.891	NA
CPSF2-1	AATGTCCTGGAAACACTTCG	CPSF2	x	1	2	1	2	282	58	1.76343	6.73	3.17399	0.0015	0.00499	0.124939	-4.74	11.5	106.153	NA
CST7-2	CAAGGAGTCCCGCATCACAA	CST7	x	1	2	1	2	282	58	1.76343	6.73	3.17399	0.0015	0.00499	0.124939	-4.74	11.5	106.153	NA
ISLR-3	GGCGTACCCTTGAGCACATG	ISLR	x	2	2	167	2	12129	2460	3.39094	6.73	2.28475	0.0223	0.0404	1.75587	0.123	6.61	106.153	0.0308983
OR4C13-2	ATGACGGTGGTATAGTGCAA	OR4C13	x	2	2	1	353	2	72	1.85733	6.73	3.2275	0.00125	0.00435	0.221849	-5	11.7	106.153	NA
PCDHB5-4	GGCGCGCGAATGCATTACAA	PCDHB5	x	1	2	1	2	281	57	1.75587	6.73	3.17166	0.00152	0.00502	0.124939	-4.72	11.4	106.153	NA
TMEM51-1	ACAAACTACTCAGAAGCAAG	TMEM51	x	1	2	1	2	282	58	1.76343	6.73	3.17399	0.0015	0.00499	0.124939	-4.74	11.5	106.153	NA
ZNF296-2	GACAGAATCAGAGGCCCCGG	ZNF296	x	3	449	482	91	66066	13418	4.12769	6.73	2.86978	0.00411	0.0107	2.49323	7.15	-0.42	106.153	0.00588879
CST4-4	TCTGTAGTACTCATCTTCGG	CST4	x	1	2	1	279	2	57	1.75587	6.72	3.16699	0.00154	0.00508	0.124939	-4.72	11.4	105.42	NA
MRS2-2	AGCAACGGGAGGACCCACAG	MRS2	x	1	2	1	279	2	57	1.75587	6.72	3.16699	0.00154	0.00508	0.124939	-4.72	11.4	105.42	NA
CA1-1	GACACTAATAGGTTTCAGAG	CA1	x	1	2	1	2	278	57	1.75587	6.71	3.16464	0.00155	0.00511	0.124939	-4.72	11.4	104.691	NA
SLAMF8-4	GCAATGAACACTTGTACCAC	SLAMF8	x	1	2	1	277	2	57	1.75587	6.71	3.16229	0.00157	0.00514	0.124939	-4.72	11.4	104.691	NA
EHD4-2	CACGACTAAAGCATTCCCTG	EHD4	x	1	2	1	275	2	56	1.74819	6.7	3.15758	0.00159	0.0052	0.124939	-4.69	11.4	103.968	NA
GRAPL-2	CTGCCCACAGATCCTGAACA	GRAPL	x	1	2	1	2	275	56	1.74819	6.7	3.15758	0.00159	0.0052	0.124939	-4.69	11.4	103.968	NA
HIST1H4I-1	ATGTCAGGACGCGGCAAAGG	HIST1H4I	x	1	2	1	2	275	56	1.74819	6.7	3.15758	0.00159	0.0052	0.124939	-4.69	11.4	103.968	NA
KSR2-1	AATTGAAGTGGAGCCAACGT	KSR2	x	1	152	383	2	37080	7524	3.87645	6.7	2.61434	0.00894	0.0203	2.25204	4.52	2.18	103.968	0.0126495
MRPL1-1	AAAGCATATCCCTATATGGA	MRPL1	x	1	2	1	2	276	56	1.74819	6.7	3.15994	0.00158	0.00517	0.124939	-4.69	11.4	103.968	NA
RHOBTB1-2	ACAGACGCTTTGCATATGGC	RHOBTB1	x	1	2	1	275	2	56	1.74819	6.7	3.15758	0.00159	0.0052	0.124939	-4.69	11.4	103.968	NA
SF3B3-3	CCACAGGCCACATACAACTG	SF3B3	x	1	2	1	275	2	56	1.74819	6.7	3.15758	0.00159	0.0052	0.124939	-4.69	11.4	103.968	NA
C10orf10-2	CGTGAGGTCTATATCTCGAC	C10orf10	x	1	2	1	274	2	56	1.74819	6.69	3.15522	0.0016	0.00523	0.124939	-4.69	11.4	103.25	NA
GOLGA6L4-1	AGAACAGGAGAGGCAGCAGG	GOLGA6L4	x	1	2	1	274	2	56	1.74819	6.69	3.15522	0.0016	0.00523	0.124939	-4.69	11.4	103.25	NA
ZNF410-1	GCTGGGAATTCATAGACACC	ZNF410	x	1	2	1	67	208	56	1.74819	6.69	3.5771	0.000347	0.00171	0.124939	-4.69	11.4	103.25	NA
CD300LD-3	GTTCAAGTGACCATTAACCC	CD300LD	x	3	152	134	19493	324	4021	3.60433	6.68	3.1059	0.0019	0.00593	1.98378	1.94	4.74	102.537	0.00283132
CIPC-1	CATGACGACCATGGGAGACA	CIPC	x	2	2	1	2	339	69	1.83885	6.68	3.19835	0.00138	0.00469	0.221849	-4.95	11.6	102.537	NA
GAS2-3	TATACTGATGCATATCAGAG	GAS2	x	554	355	86	66565	1437	13799	4.13985	6.68	3.34623	0.000819	0.0032	2.5207	7.28	-0.6	102.537	0.00149348
ISL1-2	CGGAGAAGACCACCCGCGTG	ISL1	x	3	2	1	2	407	83	1.91908	6.68	3.22692	0.00125	0.00436	0.30103	-5.16	11.8	102.537	NA
SAR1B-4	TGTAAACGTCATGCCAGCAA	SAR1B	x	1	2	1	2	271	55	1.74036	6.68	3.14809	0.00164	0.00532	0.124939	-4.67	11.4	102.537	NA
SORD-3	TGATCGAGCCACTTTCTGTG	SORD	x	2	473	163	2	43362	8800	3.94448	6.67	2.62375	0.0087	0.0198	2.3277	5.21	1.46	101.829	0.0123161
HEATR6-4	TCTGATTAAGAGGTACCAGT	HEATR6	x	1	2	1	2	268	55	1.74036	6.66	3.14092	0.00168	0.00542	0.124939	-4.67	11.3	101.125	NA
VPS11-3	GGCAGTGTTACATTGAACAA	VPS11	x	1	259	560	3	55311	11227	4.05026	6.66	2.59823	0.00937	0.0211	2.43669	6.32	0.34	101.125	0.0132395
CBX5-4	GAAGGTGCTAGACAGGCGCG	CBX5	x	1227	2	322	102206	1606	21073	4.32373	6.65	2.97	0.00298	0.00832	2.71349	9.33	-2.68	100.427	0.00429419
CELA2B-2	CACAATCTTAGAGACACTGA	CELA2B	x	1	2	1	265	2	54	1.73239	6.65	3.1337	0.00173	0.00552	0.124939	-4.65	11.3	100.427	NA
COG5-1	AAAAAGTCACTATAACACCC	COG5	x	1	2	1	2	265	54	1.73239	6.65	3.1337	0.00173	0.00552	0.124939	-4.65	11.3	100.427	NA
H2AFB3-4	GTGGAGCGCAGTCTACGGGA	H2AFB3	x	2	2	1	2	332	68	1.83251	6.65	3.18348	0.00146	0.00487	0.221849	-4.93	11.6	100.427	NA
LRRC52-4	TGTGAAGCGATAACAGGTGA	LRRC52	x	1	2	1	265	2	54	1.73239	6.65	3.1337	0.00173	0.00552	0.124939	-4.65	11.3	100.427	NA
NF2-3	GCTTGGTACGCAGAGCACCG	NF2	x	1	2	1	265	2	54	1.73239	6.65	3.1337	0.00173	0.00552	0.124939	-4.65	11.3	100.427	NA
OR12D3-1	AAAGTGGAAGAAGTGTAGCT	OR12D3	x	1	2	1	2	265	54	1.73239	6.65	3.1337	0.00173	0.00552	0.124939	-4.65	11.3	100.427	NA
SLC12A2-1	ATTACTACATTGGTTTACGT	SLC12A2	x	1	3	313	2	21245	4313	3.63478	6.65	2.11972	0.034	0.0562	2.02394	2.22	4.43	100.427	0.0464263
STAB2-3	CCAGGACCACATGATACCGG	STAB2	x	1	2	1	2	264	54	1.73239	6.64	3.13129	0.00174	0.00555	0.124939	-4.65	11.3	99.7331	NA
HCN1-1	AAGACACCCAGCAATCTGGT	HCN1	x	2	2	1	63	268	67	1.82607	6.63	3.61493	0.0003	0.00154	0.221849	-4.91	11.5	99.0442	NA
KRT32-3	CCTGGCCAGCTACCTGACGA	KRT32	x	719	2	175	58569	726	12038	4.08055	6.63	2.90381	0.00369	0.00983	2.47519	6.64	-0.01	99.0442	0.00529667
NIN-1	ACAGCTAATGATGTTATGTG	NIN	x	1	2	1	2	262	54	1.73239	6.63	3.12644	0.00177	0.00562	0.124939	-4.65	11.3	99.0442	NA
SIM1-1	AGACCACGACGAGATGACGG	SIM1	x	202	3	131	2	22165	4501	3.65331	6.63	2.70658	0.0068	0.0161	2.04922	2.39	4.24	99.0442	0.00967381
TCF3-1	CACCAGCACGAGCGTATGGT	TCF3	x	1	2	1	2	262	54	1.73239	6.63	3.12644	0.00177	0.00562	0.124939	-4.65	11.3	99.0442	NA
ZNF397-3	ATCTCAGAAGAAAAATCACA	ZNF397	x	1	2	1	2	262	54	1.73239	6.63	3.12644	0.00177	0.00562	0.124939	-4.65	11.3	99.0442	NA
ZNF689-1	ATCCGCAGGAGTACCCGAGA	ZNF689	x	235	2	231	30174	743	6277	3.79775	6.63	3.01298	0.00259	0.00747	2.19312	3.75	2.88	99.0442	0.00374748
EVI2B-1	CAACTGTCAAAAATTCACCT	EVI2B	x	1	2	1	2	261	53	1.72428	6.62	3.12401	0.00178	0.00566	0.124939	-4.62	11.2	98.36	NA
RAD51AP2-2	CAATTTATACAGAACAACCG	RAD51AP2	x	1	2	1	261	2	53	1.72428	6.62	3.12401	0.00178	0.00566	0.124939	-4.62	11.2	98.36	NA
INAFM1-2	CCAGATGAGACCGTAGTACA	INAFM1	x	355	648	115	2	72732	14770	4.16938	6.61	2.78285	0.00539	0.0133	2.57132	7.6	-0.99	97.6806	0.00769263
SPDYA-1	ACTATAGGGCTATTGTAAGC	SPDYA	x	162	2	100	113	17056	3487	3.54245	6.61	2.9894	0.0028	0.00792	1.94448	1.39	5.22	97.6806	0.00404018
USP17L18-1	CACTCTACTTGGGAGGTGAG	USP17L18	x	1	2	1	2	259	53	1.72428	6.61	3.11913	0.00181	0.00573	0.124939	-4.62	11.2	97.6806	NA
CFAP53-2	GAATCAAGGATGCTGTGCAA	CFAP53	x	1	54	423	2	31015	6299	3.79927	6.6	2.56093	0.0104	0.0229	2.20231	3.76	2.84	97.0059	0.0146534
ESRP2-3	AGACTGTGGTACGGGCTCGT	ESRP2	x	1	2	1	254	2	52	1.716	6.58	3.10683	0.00189	0.00591	0.124939	-4.6	11.2	95.6704	NA
CCNT1-2	ACTTTACTACATGAGTATGT	CCNT1	x	1	2	1	2	251	51	1.70757	6.57	3.09938	0.00194	0.00603	0.124939	-4.57	11.1	95.0095	NA
PIH1D1-4	TTTCGCATCCCCATGAGTCT	PIH1D1	x	1	2	1	2	251	51	1.70757	6.57	3.09938	0.00194	0.00603	0.124939	-4.57	11.1	95.0095	NA
RNF212-2	GAAAGCAAAACTGTACGACA	RNF212	x	1	2	1	2	251	51	1.70757	6.57	3.09938	0.00194	0.00603	0.124939	-4.57	11.1	95.0095	NA
CCSER1-4	TTAGCTTCCACCATAAGAAG	CCSER1	x	1	2	1	2	248	51	1.70757	6.55	3.09189	0.00199	0.00614	0.124939	-4.57	11.1	93.7015	NA
POTEG-1	CACCAAGTAACAGTGGTGTG	POTEG	x	6	2	53	2	3817	776	2.88986	6.55	2.60928	0.00907	0.0206	1.30821	-3.33	9.88	93.7015	0.0128294
GTPBP2-2	GGGTGACTGAGCAAACTGCT	GTPBP2	x	1	2	1	247	2	51	1.70757	6.54	3.08938	0.00201	0.00618	0.124939	-4.57	11.1	93.0542	NA
ZSCAN9-1	GAGGCCACATGTGAGCACAA	ZSCAN9	x	2	2	1	308	2	63	1.79934	6.54	3.13096	0.00174	0.00556	0.221849	-4.84	11.4	93.0542	NA
CGB2-4	GGGCGGCACCGTGGCCGAAG	CGB2	x	1	2	1	2	245	50	1.69897	6.53	3.08434	0.00204	0.00625	0.124939	-4.54	11.1	92.4115	NA
LRRFIP2-4	TTTGAGTAACATTGCCAGAG	LRRFIP2	x	1	378	56	26387	486	5462	3.73735	6.53	2.84421	0.00445	0.0114	2.16137	3.17	3.36	92.4115	0.00636956
MBD5-4	TTGTGGTGGAACATTGCTCG	MBD5	x	1	2	1	2	244	50	1.69897	6.53	3.08181	0.00206	0.00629	0.124939	-4.54	11.1	92.4115	NA
ABCA7-3	TCAAACAGCACGTTGTACTG	ABCA7	x	1	2	1	2	241	49	1.6902	6.51	3.0742	0.00211	0.00642	0.124939	-4.52	11	91.1392	NA
ASPSCR1-1	ACTTCAGATCATATTCACAG	ASPSCR1	x	182	2	1	2	11260	2289	3.35965	6.51	2.14944	0.0316	0.0531	1.79005	-0.127	6.64	91.1392	0.0432713
NID1-1	ACAATCTGCAATAATCACCC	NID1	x	1	2	1	2	241	49	1.6902	6.51	3.0742	0.00211	0.00642	0.124939	-4.52	11	91.1392	NA
PLCB2-4	TCAAGCATGAGTTCATGCGC	PLCB2	x	2	2	151	9285	150	1918	3.28285	6.51	2.97621	0.00292	0.00819	1.71321	-0.723	7.23	91.1392	0.00420927
ATP1B1-4	TGTGGGCTTAAATTCACTGA	ATP1B1	x	3	2	229	14	14087	2867	3.45743	6.5	2.68614	0.00723	0.017	1.89209	0.669	5.83	90.5097	0.010273
FRMD1-3	GCCAGTCCCAGGATCACGGT	FRMD1	x	1	2	1	239	2	49	1.6902	6.5	3.06909	0.00215	0.0065	0.124939	-4.52	11	90.5097	NA
IFNA2-1	CTGCCTCAAACCCACAGCCT	IFNA2	x	407	2	547	56097	1585	11728	4.06922	6.5	2.92633	0.00343	0.00929	2.50334	6.52	-0.02	90.5097	0.00492976
MBNL1-2	CTTGGTGCAACTGAAAACAT	MBNL1	x	1	2	1	240	2	49	1.6902	6.5	3.07164	0.00213	0.00646	0.124939	-4.52	11	90.5097	NA
PRPS1-4	GGGAGAATATCTCTGAGTGG	PRPS1	x	1	2	1	240	2	49	1.6902	6.5	3.07164	0.00213	0.00646	0.124939	-4.52	11	90.5097	NA
PSMA6-4	GTATGGCTATGAGATTCCTG	PSMA6	x	1	2	1	2	239	49	1.6902	6.5	3.06909	0.00215	0.0065	0.124939	-4.52	11	90.5097	NA
SLC9A6-3	TACGTATAATAATTTGTCCA	SLC9A6	x	252	259	36	32259	649	6691	3.82549	6.5	3.18113	0.00147	0.0049	2.26087	4.02	2.48	90.5097	0.00231924
TRIM36-4	TGTACTGTGAATTATGTAGG	TRIM36	x	2	2	161	9888	2	2011	3.30341	6.49	2.22136	0.0263	0.046	1.74036	-0.566	7.06	89.8845	0.0362394
CACNG3-3	GACTACTGGTTATATTCCAG	CACNG3	x	1	2	1	2	236	48	1.68124	6.48	3.06138	0.0022	0.00663	0.124939	-4.49	11	89.2636	NA
CPA1-2	GATCACTCAAGACTACGGGC	CPA1	x	2	2	1	295	2	60	1.77815	6.48	3.10143	0.00193	0.00599	0.221849	-4.78	11.3	89.2636	NA
OR51I2-1	CAGAATACCTGATTCCATCA	OR51I2	x	451	567	114	65476	1676	13657	4.13536	6.48	3.28166	0.00103	0.00379	2.57673	7.23	-0.75	89.2636	0.00177346
SEPT10-1	AAATCCCACTGTATTCACAA	2010-09-01	x	1	4	1	152	205	73	1.86332	6.48	3.5935	0.000326	0.00163	0.30103	-5.01	11.5	89.2636	NA
WWTR1-1	AAGGATTCGAATGCGCCAAG	WWTR1	x	1	2	1	2	236	48	1.68124	6.48	3.06138	0.0022	0.00663	0.124939	-4.49	11	89.2636	NA
GCC1-4	GGTGCTGTCGGTATCCCACG	GCC1	x	5	77	345	24893	305	5125	3.70969	6.47	2.93131	0.00338	0.00917	2.15331	2.91	3.56	88.647	0.00485857
PRF1-3	GCCCGACCTTCCAGTCGTTG	PRF1	x	1	2	1	234	2	48	1.68124	6.47	3.05621	0.00224	0.00672	0.124939	-4.49	11	88.647	NA
ATXN7L2-4	TGGTGACAGAAAGAAGACAT	ATXN7L2	x	1	2	1	2	233	48	1.68124	6.46	3.05361	0.00226	0.00676	0.124939	-4.49	11	88.0347	NA
C19orf18-3	GGAATTCAATGACTCACCCG	C19orf18	x	1	2	1	232	2	48	1.68124	6.46	3.05101	0.00228	0.0068	0.124939	-4.49	11	88.0347	NA
IZUMO2-1	CCTAGGCTTGCTAAAAGAAG	IZUMO2	x	1	2	1	23	211	48	1.68124	6.46	3.32644	0.00088	0.00337	0.124939	-4.49	11	88.0347	NA
RYR3-4	TGTTTGGGGAGCATAGTGCG	RYR3	x	2	2	1	2	292	60	1.77815	6.46	3.09451	0.00197	0.0061	0.221849	-4.78	11.2	88.0347	NA
VWA1-4	GCAGCTGCCAGGGAACGCCA	VWA1	x	1	2	1	2	233	48	1.68124	6.46	3.05361	0.00226	0.00676	0.124939	-4.49	11	88.0347	NA
ACER1-1	CCCAGACAACGTAAATGTAG	ACER1	x	2	2	1	104	188	59	1.77085	6.45	3.57382	0.000352	0.00172	0.221849	-4.76	11.2	87.4266	NA
EN1-4	GGCCGGGTCGAGCGTGACAG	EN1	x	1	2	1	231	2	47	1.6721	6.45	3.0484	0.0023	0.00684	0.124939	-4.46	10.9	87.4266	NA
KRTAP3-3-4	GGGGACACTGCAGCCTCGAG	KRTAP3-3	x	1	2	1	230	2	47	1.6721	6.44	3.04579	0.00232	0.00689	0.124939	-4.46	10.9	86.8227	NA
COX10-4	TCAGGAATGTCAATAAGCAG	COX10	x	3	2	1	343	2	70	1.8451	6.43	3.09965	0.00194	0.00602	0.30103	-4.96	11.4	86.2229	NA
OR2W3-2	GCAGGCCATCCGGATCAGGG	OR2W3	x	224	106	101	2	24790	5045	3.70286	6.43	2.76517	0.00569	0.0139	2.15736	2.84	3.59	86.2229	0.00811526
PTK6-3	CTCTCCCAGTCATCCCAATG	PTK6	x	210	2	175	2	22263	4530	3.6561	6.43	2.59971	0.00933	0.021	2.11059	2.41	4.02	86.2229	0.0131842
CALHM2-3	GGAAGTCTGACAGGTTGTCA	CALHM2	x	1	2	1	227	2	47	1.6721	6.42	3.0379	0.00238	0.00703	0.124939	-4.46	10.9	85.6274	NA
RNF146-1	CATTCAGGGACGGTTAAAGA	RNF146	x	1	2	1	226	2	46	1.66276	6.42	3.03526	0.0024	0.00707	0.124939	-4.43	10.8	85.6274	NA
C6orf132-3	GAGGCACTTTGAAAGAACGG	C6orf132	x	1	2	1	224	2	46	1.66276	6.41	3.02996	0.00245	0.00716	0.124939	-4.43	10.8	85.0359	NA
GRAMD2-3	GGTGAAGAGATAAAGAAGTG	GRAMD2	x	1	2	1	2	224	46	1.66276	6.41	3.02996	0.00245	0.00716	0.124939	-4.43	10.8	85.0359	NA
UCK1-1	CCGCTCACCCCTATCAGGAA	UCK1	x	1	2	1	2	225	46	1.66276	6.41	3.03261	0.00242	0.00712	0.124939	-4.43	10.8	85.0359	NA
ZC3H12B-3	CAAGTGCAAATACTACCATC	ZC3H12B	x	3	2	1	2	338	69	1.83885	6.41	3.08906	0.00201	0.00618	0.30103	-4.95	11.4	85.0359	NA
APOPT1-4	CCGCGGCTGTCAACTCGCTC	APOPT1	x	1	2	1	223	2	46	1.66276	6.4	3.0273	0.00247	0.00721	0.124939	-4.43	10.8	84.4485	NA
PLEKHG5-2	ATCCTCCCAGGACCCAAGCA	PLEKHG5	x	296	143	388	45948	506	9456	3.97571	6.4	3.15375	0.00161	0.00525	2.44038	5.53	0.87	84.4485	0.00248306
FRAT1-3	GCGCCACTGACTGCTGCAGT	FRAT1	x	1	2	1	2	221	45	1.65321	6.39	3.02195	0.00251	0.0073	0.124939	-4.4	10.8	83.8652	NA
S100A13-4	TTGCCCCATCTGCTCAAGGT	S100A13	x	1	2	2	278	2	57	1.75587	6.39	3.0616	0.0022	0.00662	0.221849	-4.72	11.1	83.8652	NA
TMEM220-4	TCTTACATGAGGAAGAAGGC	TMEM220	x	1	2	1	2	222	46	1.66276	6.39	3.02463	0.00249	0.00725	0.124939	-4.43	10.8	83.8652	NA
VPS54-4	TCGATCATGGCATATATCTG	VPS54	x	1	2	1	2	222	46	1.66276	6.39	3.02463	0.00249	0.00725	0.124939	-4.43	10.8	83.8652	NA
YTHDF2-4	TGGGTTCGGTCATAATGGGG	YTHDF2	x	2	2	1	2	278	57	1.75587	6.39	3.0616	0.0022	0.00662	0.221849	-4.72	11.1	83.8652	NA
CD300LG-1	CAATGAGCGAGAGCTCCTGG	CD300LG	x	1	2	25	2	1557	317	2.50106	6.38	2.59629	0.00942	0.0212	0.970037	-5.12	11.5	83.2859	0.0133066
CYSLTR1-4	TGTGAACATAATAGACCACA	CYSLTR1	x	1	2	1	220	2	45	1.65321	6.38	3.01927	0.00253	0.00735	0.124939	-4.4	10.8	83.2859	NA
OR6B1-3	TACCCAACCATAATGAGCCA	OR6B1	x	1	2	1	220	2	45	1.65321	6.38	3.01927	0.00253	0.00735	0.124939	-4.4	10.8	83.2859	NA
SLC6A3-2	GTAGGGGAACCGCCAGACGT	SLC6A3	x	215	2	73	15853	236	3276	3.51534	6.38	2.93549	0.00333	0.00908	1.98528	1.16	5.22	83.2859	0.00478757
VWF-2	GGCCTGTGTGGGAATTACAA	VWF	x	122	218	95	23689	526	4930	3.69285	6.38	3.23538	0.00121	0.00426	2.16137	2.75	3.63	83.2859	0.00199921
ADHFE1-2	AGGATCAATCAGTCCCAGTG	ADHFE1	x	3	2	1	2	328	67	1.82607	6.37	3.06759	0.00216	0.00653	0.30103	-4.91	11.3	82.7106	NA
GLRB-3	GGCAAGGGTTGTGCACTCAG	GLRB	x	1	2	1	219	2	45	1.65321	6.37	3.01658	0.00256	0.0074	0.124939	-4.4	10.8	82.7106	NA
OR8I2-3	CTCCTCTACTGTAACACCTA	OR8I2	x	416	424	209	2	57829	11776	4.071	6.37	2.70427	0.00685	0.0162	2.54365	6.54	-0.17	82.7106	0.00974318
RPGRIP1-4	GTTTCCAAACATAACGACAA	RPGRIP1	x	1	2	1	218	2	45	1.65321	6.37	3.01388	0.00258	0.00745	0.124939	-4.4	10.8	82.7106	NA
SMC3-4	TAGCAGGCAATAGTGAACAA	SMC3	x	2	2	1	274	2	56	1.74819	6.37	3.05201	0.00227	0.00679	0.221849	-4.69	11.1	82.7106	NA
ANAPC7-2	TCAGCATGCAGAACCGTGGG	ANAPC7	x	341	2	1	18538	228	3822	3.58229	6.35	2.60778	0.00911	0.0206	2.05944	1.74	4.61	81.5719	0.0128854
OR51B6-1	AAACTACAACTGGATAGAGA	OR51B6	x	1	2	1	2	215	44	1.64345	6.35	3.00575	0.00265	0.00761	0.124939	-4.37	10.7	81.5719	NA
FRS2-1	AAATAATAGTATAAATGTGG	FRS2	x	1	2	1	214	2	44	1.64345	6.34	3.00303	0.00267	0.00766	0.124939	-4.37	10.7	81.0084	NA
ZKSCAN8-3	GCTTCTTGATCCATCACAGA	ZKSCAN8	x	1	2	1	214	2	44	1.64345	6.34	3.00303	0.00267	0.00766	0.124939	-4.37	10.7	81.0084	NA
DLGAP4-3	GGGTCTTCTTATACGCCACT	DLGAP4	x	1	2	132	2	7254	1478	3.16967	6.33	2.15895	0.0309	0.0522	1.65321	-1.55	7.88	80.4489	0.0423441
SNX10-2	CATGAACAATCGCCAGCACG	SNX10	x	1	3	159	2	8758	1785	3.25164	6.33	2.1515	0.0314	0.0529	1.73507	-0.957	7.29	80.4489	0.0430049
MAGEB1-2	AGTATCCCCTAAAACAGGAG	MAGEB1	x	1	2	1	211	2	43	1.63347	6.32	2.99481	0.00275	0.00782	0.124939	-4.34	10.7	79.8932	NA
NUGGC-4	GACTGTATACACCAGATCTG	NUGGC	x	275	575	664	78643	1910	16413	4.21519	6.32	3.27984	0.00104	0.00381	2.703	8.11	-1.79	79.8932	0.00178676
TRIQK-4	GATCAGTACAGAAAACAAAT	TRIQK	x	1	2	1	211	2	43	1.63347	6.32	2.99481	0.00275	0.00782	0.124939	-4.34	10.7	79.8932	NA
F2RL2-2	CCTGAAGAAAAGCATCCACA	F2RL2	x	1	2	1	2	210	43	1.63347	6.31	2.99205	0.00277	0.00787	0.124939	-4.34	10.6	79.3413	NA
LTB4R-3	GCACTACTGTGCGGTACGCG	LTB4R	x	144	2	249	20503	356	4251	3.62849	6.31	2.86467	0.00417	0.0108	2.11948	2.16	4.15	79.3413	0.00597367
OR5R1-3	TAAAAACACCCCAAAGCACG	OR5R1	x	1	2	1	209	2	43	1.63347	6.31	2.98929	0.0028	0.00793	0.124939	-4.34	10.6	79.3413	NA
SNX17-1	CGGTATCAGATATTGAGCGT	SNX17	x	254	2	1	2	13635	2779	3.44389	6.31	2.03454	0.0419	0.0658	1.93281	0.556	5.75	79.3413	0.0567308
ZRANB2-4	TTCTAAATATAAGTTAGATG	ZRANB2	x	1	2	1	2	210	43	1.63347	6.31	2.99205	0.00277	0.00787	0.124939	-4.34	10.6	79.3413	NA
PTGES3L-AARSD1-3	ATGGGTCCCACAGCACATGT	PTGES3L-AARSD1	x	1	2	1	2	208	43	1.63347	6.3	2.98652	0.00282	0.00798	0.124939	-4.34	10.6	78.7932	NA
GPR152-3	CGCTTCTACTACTTCCTATG	GPR152	x	1	2	1	10	199	43	1.63347	6.29	3.15406	0.00161	0.00524	0.124939	-4.34	10.6	78.249	NA
LIN7C-1	ATATCCCGAATAATTCCAGG	LIN7C	x	3	2	1	311	2	64	1.80618	6.29	3.03009	0.00244	0.00716	0.30103	-4.86	11.2	78.249	NA
PPP1R15B-1	ACGCATAGACAATTTCAGTG	PPP1R15B	x	1	2	1	207	2	43	1.63347	6.29	2.98374	0.00285	0.00804	0.124939	-4.34	10.6	78.249	NA
SMCO2-2	CAGCTGACTAAGAAAAACAA	SMCO2	x	1	2	1	2	207	43	1.63347	6.29	2.98374	0.00285	0.00804	0.124939	-4.34	10.6	78.249	NA
SPATA31C1-1	GAAAAGCAGTGGGGACATTG	SPATA31C1	x	1	2	126	6705	2	1367	3.13577	6.29	2.15417	0.0312	0.0527	1.63347	-1.79	8.08	78.249	0.0427459
CXCL10-2	CAGCGTACAGTTCTAGAGAG	CXCL10	x	1	2	1	2	205	42	1.62325	6.28	2.97816	0.0029	0.00815	0.124939	-4.31	10.6	77.7085	NA
GAS7-3	TGAATGGATACCACGCATCA	GAS7	x	519	584	247	68964	964	14256	4.154	6.28	3.16882	0.00153	0.00506	2.65321	7.43	-1.15	77.7085	0.00239159
TCEAL7-1	AAACCCTGCAAAGAAAACGA	TCEAL7	x	3	405	1	2	21135	4309	3.63438	6.28	1.97379	0.0484	0.0741	2.1346	2.21	4.07	77.7085	0.0651249
DYNLRB1-2	CATGAGGCTGGCATACTGGG	DYNLRB1	x	3	2	1	307	2	63	1.79934	6.27	3.02108	0.00252	0.00732	0.30103	-4.84	11.1	77.1717	NA
C1orf229-2	CCGTCCCTGACATGGGCCCA	C1orf229	x	1	68	38	2	5456	1113	3.0465	6.26	2.88872	0.00387	0.0102	1.55226	-2.38	8.64	76.6386	0.00554972
ULK4-4	CCTTTGCCACCTATTCCGAA	ULK4	x	1	2	1	203	2	42	1.62325	6.26	2.97255	0.00295	0.00827	0.124939	-4.31	10.6	76.6386	NA
CCT5-2	CACCCAATCAGAATAGCCGA	CCT5	x	1	56	1	2	2951	602	2.7796	6.25	2.26192	0.0237	0.0423	1.28631	-3.93	10.2	76.1093	0.0327789
PCP4L1-4	CAACTATCTGCAGGAAAAGC	PCP4L1	x	1	2	1	2	201	41	1.61278	6.25	2.96691	0.00301	0.00839	0.124939	-4.27	10.5	76.1093	NA
SPAG17-1	ACACCTGAAGGAAATCGGAT	SPAG17	x	1	2	1	2	201	41	1.61278	6.25	2.96691	0.00301	0.00839	0.124939	-4.27	10.5	76.1093	NA
ALDH3A1-3	GGAGGTGGTGTACGTCCTAG	ALDH3A1	x	1	2	1	199	2	41	1.61278	6.24	2.96119	0.00306	0.00851	0.124939	-4.27	10.5	75.5835	NA
CCR1-4	GAAACAGCTTCCACTCTCGT	CCR1	x	1	2	1	2	199	41	1.61278	6.24	2.96119	0.00306	0.00851	0.124939	-4.27	10.5	75.5835	NA
PRCD-1	CCACAGAGAGCCCAGCGACG	PRCD	x	1	2	1	52	150	41	1.61278	6.24	3.33483	0.000854	0.0033	0.124939	-4.27	10.5	75.5835	NA
TPM1-2	GCTCGACAAGGAGAACGCCT	TPM1	x	1	2	1	36	165	41	1.61278	6.24	3.2883	0.00101	0.00373	0.124939	-4.27	10.5	75.5835	NA
ANO7-4	GCCGGCCGGCTGTTCGACCA	ANO7	x	1	2	1	2	198	41	1.61278	6.23	2.95834	0.00309	0.00856	0.124939	-4.27	10.5	75.0614	NA
CTAG1B-1	AACTCAAGCAGGCGGCTCTC	CTAG1B	x	289	216	12	24872	1060	5290	3.72346	6.23	3.0301	0.00244	0.00716	2.23637	3.04	3.19	75.0614	0.00354038
FOXN4-3	GCAGATGGCAAGTGGCCGCG	FOXN4	x	1	2	1	198	2	41	1.61278	6.23	2.95834	0.00309	0.00856	0.124939	-4.27	10.5	75.0614	NA
HIST2H4A-4	TGTTGTCTCTCAAGACCTTG	HIST2H4A	x	1	2	1	2	198	41	1.61278	6.23	2.95834	0.00309	0.00856	0.124939	-4.27	10.5	75.0614	NA
RNF24-3	CAAATCCCCAACTCATCTCG	RNF24	x	1	2	1	198	2	41	1.61278	6.23	2.95834	0.00309	0.00856	0.124939	-4.27	10.5	75.0614	NA
SPATA16-2	TCTTCAGCAGGTGCATCAAA	SPATA16	n	1	2	1	2	198	41	1.61278	6.23	2.95834	0.00309	0.00856	0.124939	-4.27	10.5	75.0614	NA
TULP1-3	GCTACCAGAAAGGTTTCCCG	TULP1	x	3	2	1	2	298	61	1.78533	6.23	3.00053	0.0027	0.00771	0.30103	-4.8	11	75.0614	NA
CCDC8-1	ATGGAGGCCCAAGATCAACT	CCDC8	x	2	2	1	2	247	51	1.70757	6.22	2.98501	0.00284	0.00801	0.221849	-4.57	10.8	74.5429	NA
COPS4-1	AATTCATTGAAGCTGCACAA	COPS4	p	1	2	1	120	79	41	1.61278	6.22	3.36284	0.000771	0.00307	0.124939	-4.27	10.5	74.5429	NA
MADCAM1-3	GGGAGAAGGAGAGCGCGTTG	MADCAM1	x	1	2	1	197	2	41	1.61278	6.22	2.95548	0.00312	0.00863	0.124939	-4.27	10.5	74.5429	NA
OTUB2-4	GTTCAACGACCAGAGTGCCT	OTUB2	x	3	2	1	2	296	61	1.78533	6.22	2.99591	0.00274	0.0078	0.30103	-4.8	11	74.5429	NA
RGS8-2	AACTGGTCTCTAAGGCCCAT	RGS8	x	321	584	2	3	45157	9213	3.9644	6.22	2.45824	0.014	0.0286	2.48049	5.42	0.8	74.5429	0.0196089
BPY2C-1	AAGCTTGATCATCATACCTT	BPY2C	x	1	2	1	2	195	40	1.60206	6.21	2.94975	0.00318	0.00875	0.124939	-4.24	10.4	74.028	NA
CD300E-1	CAGCAATTACAACCCCAAGG	CD300E	x	1	2	1	196	2	40	1.60206	6.21	2.95262	0.00315	0.00869	0.124939	-4.24	10.4	74.028	NA
GABPA-4	TCTTTCTAGATCCCATACAG	GABPA	x	1	2	1	2	195	40	1.60206	6.21	2.94975	0.00318	0.00875	0.124939	-4.24	10.4	74.028	NA
GNG10-1	CTGCTCTACCAAGCGCTGCA	GNG10	x	496	3	77	2	28382	5792	3.76283	6.21	2.46011	0.0139	0.0285	2.2833	3.41	2.8	74.028	0.0194723
IDH3G-3	TCAGGGGACATACATGATGT	IDH3G	x	1	2	1	2	195	40	1.60206	6.21	2.94975	0.00318	0.00875	0.124939	-4.24	10.4	74.028	NA
METTL8-3	TAAAATCCTTGATCCCAGAG	METTL8	x	2	2	1	245	2	50	1.69897	6.21	2.97988	0.00288	0.00812	0.221849	-4.54	10.8	74.028	NA
NCF2-4	GCAGTGGCTTACTTCCAACG	NCF2	x	3	2	1	2	295	61	1.78533	6.21	2.9936	0.00276	0.00784	0.30103	-4.8	11	74.028	NA
PPIH-4	TTCAAGTCCTGTTAACCCCG	PPIH	x	1	2	1	2	195	40	1.60206	6.21	2.94975	0.00318	0.00875	0.124939	-4.24	10.4	74.028	NA
KRT23-3	CCCGCACCGCCATGGACGGT	KRT23	x	561	291	463	61704	2887	13181	4.11995	6.2	3.28009	0.00104	0.00381	2.6418	7.06	-0.86	73.5167	0.00178676
PACSIN1-2	CTGGGGTGCCATAATGACAG	PACSIN1	x	2	3	262	12555	527	2670	3.42651	6.2	2.7696	0.00561	0.0137	1.94939	0.413	5.79	73.5167	0.00800298
ZBTB33-3	GGCGAGTTATTGCTAGCACT	ZBTB33	x	1	2	1	194	2	40	1.60206	6.2	2.94687	0.00321	0.00881	0.124939	-4.24	10.4	73.5167	NA
ATXN2L-1	CAAACTGGCAGCCCCCCGGT	ATXN2L	x	1	2	206	3	10196	2082	3.31848	6.19	2.06353	0.0391	0.0623	1.84303	-0.45	6.64	73.0089	0.0531089
C21orf140-3	CCCAGAAAGTCTCGTAACTG	C21orf140	x	2	2	1	2	241	50	1.69897	6.19	2.96954	0.00298	0.00834	0.221849	-4.54	10.7	73.0089	NA
CHPF2-4	GTGATGAAGACTTCAAACCC	CHPF2	x	2	2	61	2	3166	647	2.8109	6.19	2.35653	0.0184	0.035	1.33579	-3.76	9.95	73.0089	0.0256165
METTL21C-4	TACTGGCCACAATGGAAACA	METTL21C	x	1	2	1	2	193	40	1.60206	6.19	2.94398	0.00324	0.00888	0.124939	-4.24	10.4	73.0089	NA
MIB2-4	TACCACCAATGTGTACCGTG	MIB2	x	1	2	196	2	9656	1971	3.29469	6.19	2.04218	0.0411	0.0649	1.82173	-0.633	6.82	73.0089	0.055698
RNF169-2	CCTCCCAAGAGACTCCCTGA	RNF169	x	1	2	3	87	205	60	1.77815	6.19	3.43701	0.000588	0.00251	0.30103	-4.78	11	73.0089	NA
ZBTB49-3	GAGTGATGACGATTAACTGA	ZBTB49	x	1	2	1	2	193	40	1.60206	6.19	2.94398	0.00324	0.00888	0.124939	-4.24	10.4	73.0089	NA
AKNAD1-3	TGGTTCTGCCACCACGACAG	AKNAD1	x	81	445	1	24766	715	5202	3.71617	6.18	2.71693	0.00659	0.0157	2.24469	2.97	3.21	72.5046	0.00938143
CCDC92-2	GAGCATGCCAGCACGCTCAA	CCDC92	x	1	2	1	192	2	40	1.60206	6.18	2.94108	0.00327	0.00894	0.124939	-4.24	10.4	72.5046	NA
CTNNAL1-2	GTGACTGACTGTAAACCGAA	CTNNAL1	x	1	2	1	2	191	39	1.59106	6.18	2.93817	0.0033	0.00901	0.124939	-4.21	10.4	72.5046	NA
GALNT5-3	CCTTAGCGATTTGATCCCAG	GALNT5	x	1	2	1	2	191	39	1.59106	6.18	2.93817	0.0033	0.00901	0.124939	-4.21	10.4	72.5046	NA
SLC46A3-4	TTGTCTATTAGTGATCACTA	SLC46A3	x	173	2	7	2	8792	1795	3.25406	6.18	2.20573	0.0274	0.0476	1.78295	-0.939	7.12	72.5046	0.0377006
GLRB-1	AACAACAATGAGCAGAGTTG	GLRB	x	1	2	8	525	2	108	2.03342	6.17	3.00033	0.0027	0.00771	0.564271	-5.41	11.6	72.0037	0.00390018
LRG1-4	GGGGTCCGCTGCAATTAGAA	LRG1	x	1	2	1	2	190	39	1.59106	6.17	2.93526	0.00333	0.00908	0.124939	-4.21	10.4	72.0037	NA
MRPL38-1	CAGATGCTGAGTACCTCCAC	MRPL38	x	1	2	1	2	190	39	1.59106	6.17	2.93526	0.00333	0.00908	0.124939	-4.21	10.4	72.0037	NA
TRIM41-3	GGGACAACATGGACTATGTG	TRIM41	x	1	2	1	2	190	39	1.59106	6.17	2.93526	0.00333	0.00908	0.124939	-4.21	10.4	72.0037	NA
ATP5L2-4	GGGAGGAACCAGCTCAACCG	ATP5L2	x	1	2	1	189	2	39	1.59106	6.16	2.93233	0.00336	0.00915	0.124939	-4.21	10.4	71.5064	NA
LCE3D-3	GGGGCACAGCCAGAGGAAGC	LCE3D	x	1	2	1	189	2	39	1.59106	6.16	2.93233	0.00336	0.00915	0.124939	-4.21	10.4	71.5064	NA
TMEM18-1	CTGTAGTCTGTAGCTTCGGG	TMEM18	x	316	65	1	3	18258	3729	3.57159	6.16	2.4786	0.0132	0.0274	2.10494	1.65	4.51	71.5064	0.0185114
GRIK1-1	AAAATAGTTACCTCTCCGCG	GRIK1	x	1	2	1	2	187	39	1.59106	6.15	2.92646	0.00343	0.00929	0.124939	-4.21	10.4	71.0124	NA
LYSMD2-1	AAGGCTTCTCTGATATAACT	LYSMD2	x	1	2	1	2	187	39	1.59106	6.15	2.92646	0.00343	0.00929	0.124939	-4.21	10.4	71.0124	NA
POTEJ-4	GTTGTCAATGACGAGCACAG	POTEJ	x	1	2	1	2	188	39	1.59106	6.15	2.9294	0.0034	0.00922	0.124939	-4.21	10.4	71.0124	NA
SNRPB2-3	CCAAATTCAGCTAATACCCA	SNRPB2	x	1	2	1	2	188	39	1.59106	6.15	2.9294	0.0034	0.00922	0.124939	-4.21	10.4	71.0124	NA
SYCP2L-2	AGAAGAATCCACTAACATGG	SYCP2L	x	1	2	1	188	2	39	1.59106	6.15	2.9294	0.0034	0.00922	0.124939	-4.21	10.4	71.0124	NA
TERT-3	GGCCCGCACACGCAGCACGA	TERT	x	1	2	1	2	187	39	1.59106	6.15	2.92646	0.00343	0.00929	0.124939	-4.21	10.4	71.0124	NA
ZBTB39-4	TGAGGATATAGGCACAACTG	ZBTB39	x	1	2	1	2	188	39	1.59106	6.15	2.9294	0.0034	0.00922	0.124939	-4.21	10.4	71.0124	NA
BAGE2-4	TGGAGGTTGGAGCCTGAAGA	BAGE2	x	1	2	1	186	2	38	1.57978	6.14	2.92351	0.00346	0.00935	0.124939	-4.17	10.3	70.5219	NA
C2orf76-1	GAATTTGGACCAAACTGTAA	C2orf76	x	1	2	18	2	987	202	2.30535	6.14	3.05643	0.00224	0.00671	0.845098	-5.62	11.8	70.5219	0.00327147
GPC4-4	TTGCGAGGGACATCTCCGAA	GPC4	x	918	117	222	57551	1506	12063	4.08146	6.14	3.04039	0.00236	0.00698	2.62221	6.65	-0.51	70.5219	0.00343159
LMNB1-2	AGCAACATGATGCCCAAGTG	LMNB1	x	1	2	1	186	2	38	1.57978	6.14	2.92351	0.00346	0.00935	0.124939	-4.17	10.3	70.5219	NA
OR13C8-1	AACTTGTGTAGCAAACGTCG	OR13C8	x	1	2	1	186	2	38	1.57978	6.14	2.92351	0.00346	0.00935	0.124939	-4.17	10.3	70.5219	NA
WDR90-4	GATGTGAAGTCGTATAGCTG	WDR90	x	2	298	1	2	14152	2891	3.46105	6.14	1.95943	0.0501	0.0763	2.00145	0.699	5.44	70.5219	0.0673029
ADAMTS10-4	TGCCATTCCAGAGAACGGTG	ADAMTS10	x	1	2	1	2	185	38	1.57978	6.13	2.92054	0.00349	0.00942	0.124939	-4.17	10.3	70.0348	NA
LPAR1-4	TCTTTGGCTATGTTCGCCAG	LPAR1	x	1	2	1	2	185	38	1.57978	6.13	2.92054	0.00349	0.00942	0.124939	-4.17	10.3	70.0348	NA
MKRN2OS-2	TCCTCCTCAGACCAACTCAG	MKRN2OS	x	44	2	3	2	2279	466	2.66839	6.13	2.46636	0.0136	0.0281	1.21307	-4.46	10.6	70.0348	0.0190622
SPAG6-2	GGACCCAATGCAGTCAATCA	SPAG6	x	1	2	1	2	185	38	1.57978	6.13	2.92054	0.00349	0.00942	0.124939	-4.17	10.3	70.0348	NA
ZC3HC1-2	ATGTTCGCAATGTATGAGGA	ZC3HC1	x	331	374	121	37900	609	7867	3.89581	6.13	3.04549	0.00232	0.00689	2.43986	4.72	1.41	70.0348	0.00337686
DPF1-4	GTTTCCGCATGACCTCGAGG	DPF1	x	1	2	1	184	2	38	1.57978	6.12	2.91758	0.00353	0.00949	0.124939	-4.17	10.3	69.551	NA
PTPRM-3	GCAGGGCACAAACTGCGACG	PTPRM	x	260	239	171	30671	359	6340	3.80209	6.12	3.03782	0.00238	0.00703	2.34895	3.79	2.33	69.551	0.00345859
DCAF12L2-1	AGGCTGGTGCACTATCTGAA	DCAF12L2	x	1	2	1	2	182	38	1.57978	6.11	2.91161	0.0036	0.00964	0.124939	-4.17	10.3	69.0706	NA
DEPDC1-4	CGTAGAACTCCTAAAAGGCA	DEPDC1	x	202	2	163	16222	683	3454	3.53832	6.11	2.8843	0.00392	0.0103	2.08754	1.36	4.75	69.0706	0.00561989
ESCO2-1	ACCCCCCAATTATAGGACGC	ESCO2	x	1	2	1	2	182	38	1.57978	6.11	2.91161	0.0036	0.00964	0.124939	-4.17	10.3	69.0706	NA
FAM218A-3	GAAAACGATTCGCTTCTCCC	FAM218A	x	151	241	82	21385	461	4464	3.64972	6.11	3.09056	0.002	0.00616	2.19866	2.35	3.76	69.0706	0.00296014
KRAS-4	GATGTACCTATGGTCCTAGT	KRAS	x	1	2	1	2	182	38	1.57978	6.11	2.91161	0.0036	0.00964	0.124939	-4.17	10.3	69.0706	NA
NUP210-4	TGGGTCATACCATCGCATCA	NUP210	x	1	2	1	182	2	38	1.57978	6.11	2.91161	0.0036	0.00964	0.124939	-4.17	10.3	69.0706	NA
DCST2-1	ACGGTTAGAGACACCAACAC	DCST2	x	1	2	44	2153	2	440	2.64345	6.1	2.3432	0.0191	0.0359	1.19498	-4.57	10.7	68.5935	0.0265675
DSG3-2	AGAGAAACCACTTATACTAA	DSG3	x	1	2	1	2	181	37	1.5682	6.1	2.90861	0.00363	0.0097	0.124939	-4.13	10.2	68.5935	NA
SPINK1-3	TTCCATCAGTCCCACAGACA	SPINK1	x	218	154	415	35619	425	7366	3.86723	6.1	3.00826	0.00263	0.00756	2.41885	4.43	1.67	68.5935	0.00380343
TESPA1-2	GACAGGTGTCTTAGACACAT	TESPA1	x	1	2	1	2	181	37	1.5682	6.1	2.90861	0.00363	0.0097	0.124939	-4.13	10.2	68.5935	NA
CGB7-3	CCGTGGCCGAAGCATCTCCC	CGB7	x	1	2	1	180	2	37	1.5682	6.09	2.9056	0.00367	0.00978	0.124939	-4.13	10.2	68.1197	NA
DDX50-2	AAGTGATAATAAACTAGAGG	DDX50	x	1	2	1	180	2	37	1.5682	6.09	2.9056	0.00367	0.00978	0.124939	-4.13	10.2	68.1197	NA
NDRG3-3	GAGATCGAAAGACCCATACT	NDRG3	x	1	2	1	12	170	37	1.5682	6.09	3.09492	0.00197	0.00609	0.124939	-4.13	10.2	68.1197	NA
RHBDF2-2	CCAGATCAGACTTGTCCATG	RHBDF2	x	1	2	1	180	2	37	1.5682	6.09	2.9056	0.00367	0.00978	0.124939	-4.13	10.2	68.1197	NA
SETD1B-4	TTATGTACACAATTCTCCCG	SETD1B	x	261	110	172	2	24697	5048	3.70312	6.09	2.62178	0.00875	0.0199	2.25768	2.85	3.24	68.1197	0.0123863
ZDHHC3-4	TACGTGTATAGCATCATCAA	ZDHHC3	x	1	2	1	180	2	37	1.5682	6.09	2.9056	0.00367	0.00978	0.124939	-4.13	10.2	68.1197	NA
DCAF16-4	TTGCAGTGCTCCATTTAGAG	DCAF16	x	3	68	756	37119	162	7622	3.88207	6.08	2.57025	0.0102	0.0225	2.44038	4.58	1.5	67.6492	0.0143793
DHRS13-3	TGCATAGCAGGTGACGCCAG	DHRS13	x	2	2	1	223	2	46	1.66276	6.08	2.92172	0.00348	0.00939	0.221849	-4.43	10.5	67.6492	NA
IMP4-3	GGCGCCCAGCGAATGAACCG	IMP4	x	1	2	1	179	2	37	1.5682	6.08	2.90259	0.0037	0.00986	0.124939	-4.13	10.2	67.6492	NA
PHIP-1	AGCATTGAAACAGACTATCA	PHIP	x	1	2	1	2	179	37	1.5682	6.08	2.90259	0.0037	0.00986	0.124939	-4.13	10.2	67.6492	NA
PLIN4-3	GGTGCCATGAATGTGGCCAA	PLIN4	x	1	2	1	2	178	37	1.5682	6.08	2.89956	0.00374	0.00993	0.124939	-4.13	10.2	67.6492	NA
TMEM54-1	CAGAGCCACCGCATCTTGAG	TMEM54	x	265	2	515	34821	379	7196	3.85709	6.08	2.66423	0.00772	0.0179	2.41609	4.33	1.75	67.6492	0.0109588
TUFM-1	ACAGGCACTGCACCCCTCGA	TUFM	x	2	2	1	2	224	46	1.66276	6.08	2.92443	0.00345	0.00933	0.221849	-4.43	10.5	67.6492	NA
ZFP36-3	GGGCCGCCAGGTCTTCGCTA	ZFP36	x	2	2	1	224	2	46	1.66276	6.08	2.92443	0.00345	0.00933	0.221849	-4.43	10.5	67.6492	NA
ZNF75D-3	TGCCCAGAAAACAATGGGCA	ZNF75D	x	1	2	1	2	178	37	1.5682	6.08	2.89956	0.00374	0.00993	0.124939	-4.13	10.2	67.6492	NA
ATG101-1	AGTGGAACTTGCCTGTGCTG	ATG101	x	1	117	235	15749	10	3222	3.50813	6.07	2.55128	0.0107	0.0234	2.07065	1.1	4.97	67.1819	0.0150666
ACP2-1	ACATGGTGGCCAACGAGACA	ACP2	x	1	2	1	176	2	36	1.5563	6.06	2.89348	0.00381	0.0101	0.124939	-4.1	10.2	66.7178	NA
CROCC-2	GCAGCAAATAATAGCTACAC	CROCC	x	1	2	1	176	2	36	1.5563	6.06	2.89348	0.00381	0.0101	0.124939	-4.1	10.2	66.7178	NA
KCNH1-3	CTGGCTGTACCAACTAGCGA	KCNH1	x	1	2	1	2	176	36	1.5563	6.06	2.89348	0.00381	0.0101	0.124939	-4.1	10.2	66.7178	NA
CLDN1-1	CATACACTTCATGCCAACGG	CLDN1	x	3	2	108	4781	195	1018	3.00775	6.05	3.04713	0.00231	0.00687	1.57596	-2.63	8.68	66.257	0.00336339
RAP2A-2	CGAGGTGGATTCGTCGCCGT	RAP2A	x	1	2	1	175	2	36	1.5563	6.05	2.89042	0.00385	0.0102	0.124939	-4.1	10.1	66.257	NA
ADCYAP1-4	GGCCTCGTTAAGGATCCCGT	ADCYAP1	x	1	2	1	2	174	36	1.5563	6.04	2.88735	0.00388	0.0102	0.124939	-4.1	10.1	65.7993	NA
SUCLG1-4	TGCTGCGCCAGGAAAAGACA	SUCLG1	x	2	2	7	2	476	98	1.99123	6.03	2.97386	0.00294	0.00825	0.564271	-5.32	11.4	65.3448	NA
ARF3-1	AGAACATCAGCTTTACAGTG	ARF3	x	111	134	426	2	29013	5937	3.77357	6.02	2.5556	0.0106	0.0232	2.3496	3.52	2.5	64.8934	0.0149285
CLEC11A-4	GTAAGTGACGATGTCCTCAG	CLEC11A	x	1	2	1	2	171	35	1.54407	6.02	2.87809	0.004	0.0105	0.124939	-4.06	10.1	64.8934	NA
SHISA5-1	ACTTGGAGGCTGAGGATAAG	SHISA5	x	2	2	1	2	215	44	1.64345	6.02	2.89972	0.00373	0.00993	0.221849	-4.37	10.4	64.8934	NA
TSTD2-1	AACCAGCATCCATAGACATG	TSTD2	x	119	569	829	4	65777	13460	4.12905	6.02	2.56332	0.0104	0.0228	2.70386	7.16	-1.14	64.8934	0.0146534
ZC3H7A-2	GAAAGGAGCATTCAGCCGGG	ZC3H7A	x	2	2	1	214	2	44	1.64345	6.02	2.89694	0.00377	0.01	0.221849	-4.37	10.4	64.8934	NA
COPS2-4	TAGTAACTCCGAGCCAAATG	COPS2	p	552	3	1	15558	8361	4895	3.68975	6.01	2.57383	NA	NA	2.26795	2.72	3.29	64.4452	NA
AOX1-2	CTGGTGTGAAGCATGCCACG	AOX1	x	2	2	1	2	211	44	1.64345	6	2.88854	0.00387	0.0102	0.221849	-4.37	10.4	64	NA
IL12RB1-1	ACCACAAGGTGAGCTTCTCG	IL12RB1	x	2	2	1	32	181	44	1.64345	6	3.20443	0.00135	0.00462	0.221849	-4.37	10.4	64	NA
KRTAP26-1-4	GTATGGTCTTGAGAGCTAGT	KRTAP26-1	x	1	2	1	169	2	35	1.54407	6	2.87187	0.00408	0.0106	0.124939	-4.06	10.1	64	NA
POTEA-1	ACATGGACAAAAACAGCGAA	POTEA	n	1	2	4	296	2	61	1.78533	6	2.89469	0.0038	0.0101	0.367977	-4.8	10.8	64	NA
CAND1-1	AGTCTAGGGCTGGTCAACTG	CAND1	x	1419	111	195	26245	47011	14996	4.17598	5.99	3.18549	0.00145	0.00485	2.75967	7.67	-1.68	63.5579	0.00229552
DDB1-3	GGATAGCCATCTGAATTGAG	DDB1	x	1	2	1	72	98	35	1.54407	5.99	3.25268	0.00114	0.00408	0.124939	-4.06	10	63.5579	NA
DTWD1-4	TGAACAGATTCCACTTGTGA	DTWD1	x	1	2	1	2	168	35	1.54407	5.99	2.86874	0.00412	0.0107	0.124939	-4.06	10	63.5579	NA
LIN7A-3	GCTGTCCCGAATTCCGTGCG	LIN7A	x	1	2	1	2	168	35	1.54407	5.99	2.86874	0.00412	0.0107	0.124939	-4.06	10	63.5579	NA
NPHS1-3	GCTCGGGCCCCATCTCAGAG	NPHS1	x	483	1012	75	2	66678	13650	4.13513	5.99	2.48631	0.0129	0.027	2.71878	7.23	-1.24	63.5579	0.0180988
PPP1R14A-4	TCCCCGGGCTCACCATGCCG	PPP1R14A	x	630	2	257	37130	522	7708	3.88694	5.99	2.62848	0.00858	0.0196	2.47178	4.63	1.36	63.5579	0.0121489
SHF-4	GGCTGTGGTGATGATGAGAT	SHF	x	1	2	1	12	158	35	1.54407	5.99	3.05727	0.00223	0.0067	0.124939	-4.06	10	63.5579	NA
SLC25A31-2	CGAGGCGCGGTACAAAGGCA	SLC25A31	x	1	2	1	168	2	35	1.54407	5.99	2.86874	0.00412	0.0107	0.124939	-4.06	10	63.5579	NA
TNFRSF10C-3	CTGATTTACAAACTGTACAT	TNFRSF10C	x	1	2	1	2	168	35	1.54407	5.99	2.86874	0.00412	0.0107	0.124939	-4.06	10	63.5579	NA
ABCB7-4	TCACAGTTGCAGTCACACGG	ABCB7	x	2	2	1	2	208	43	1.63347	5.98	2.88003	0.00398	0.0104	0.221849	-4.34	10.3	63.1189	NA
ABCG4-1	CTCTGTGTCCCCAGTCATCG	ABCG4	x	579	607	590	74211	345	15266	4.18373	5.98	2.93229	0.00336	0.00915	2.77232	7.76	-1.78	63.1189	0.00483026
FAM71F2-3	GTGACCTGGAAATCAGCCTC	FAM71F2	x	160	2	259	2	17672	3619	3.55859	5.98	2.4418	0.0146	0.0296	2.14716	1.54	4.44	63.1189	0.0204292
HSF2-2	ACACTAACGAGTTCATCACC	HSF2	x	5	199	167	15312	255	3188	3.50352	5.98	2.84105	0.0045	0.0115	2.09225	1.06	4.92	63.1189	0.00643966
LAMP2-4	TAAAGACAAAACTTCAACAG	LAMP2	x	2	2	1	209	2	43	1.63347	5.98	2.88286	0.00394	0.0104	0.221849	-4.34	10.3	63.1189	NA
BAD-1	CATAGCGCTGTGCTGCCCAG	BAD	x	2	2	1	207	2	43	1.63347	5.97	2.87719	0.00401	0.0105	0.221849	-4.34	10.3	62.6829	NA
CCDC146-1	AAAAATGTGAAATTTATCGG	CCDC146	x	1	2	1	2	165	34	1.53148	5.97	2.85929	0.00425	0.011	0.124939	-4.02	9.99	62.6829	NA
LGALS4-2	CAATCAATCAACTTCATCGG	LGALS4	x	1	2	1	2	165	34	1.53148	5.97	2.85929	0.00425	0.011	0.124939	-4.02	9.99	62.6829	NA
MYLIP-3	GGAGGCGAAAGCCAACGGCG	MYLIP	x	1	2	1	2	165	34	1.53148	5.97	2.85929	0.00425	0.011	0.124939	-4.02	9.99	62.6829	NA
ZHX3-1	CAATGCCACATGTCACTCCG	ZHX3	x	1	2	1	2	165	34	1.53148	5.97	2.85929	0.00425	0.011	0.124939	-4.02	9.99	62.6829	NA
ABHD10-2	TACCTCAGCGGGCGCCACGG	ABHD10	x	173	2	210	15468	524	3275	3.51521	5.96	2.8044	0.00504	0.0126	2.10834	1.16	4.8	62.2499	0.00719801
COL4A4-1	CAGCAAATGATGCTTACCCG	COL4A4	x	1	2	46	2	2034	417	2.62014	5.96	2.28671	0.0222	0.0402	1.21307	-4.66	10.6	62.2499	0.0307638
OR5T1-3	GAAGCTTATTAATATAAACA	OR5T1	x	1	2	1	2	164	34	1.53148	5.96	2.85612	0.00429	0.0111	0.124939	-4.02	9.98	62.2499	NA
TCEB1-1	ACGATAAAAGCCATGTTGAG	TCEB1	x	1	2	1	2	164	34	1.53148	5.96	2.85612	0.00429	0.0111	0.124939	-4.02	9.98	62.2499	NA
THAP11-4	GGAGAAGCACCCACTGACGC	THAP11	x	125	2	83	2	8691	1781	3.25066	5.96	2.64182	0.00825	0.019	1.8451	-0.965	6.92	62.2499	0.0116938
TMEM14C-3	CAGCACTGGTTGCTTCTGGT	TMEM14C	x	1	2	1	2	164	34	1.53148	5.96	2.85612	0.00429	0.0111	0.124939	-4.02	9.98	62.2499	NA
CYP4F11-3	GGGGTTGAGGAAAACACTGG	CYP4F11	x	257	64	178	20153	450	4220	3.62531	5.95	3.00107	0.00269	0.0077	2.22098	2.13	3.82	61.8199	0.00388645
F2-4	GGTCTGGGTACGAACTACCG	F2	x	1	458	74	2	21937	4494	3.65263	5.95	2.33032	0.0198	0.0369	2.24961	2.38	3.57	61.8199	0.027518
VPS37D-2	CAGAGGAAAGCATGCATCGC	VPS37D	x	1	2	1	163	2	34	1.53148	5.95	2.85293	0.00433	0.0111	0.124939	-4.02	9.97	61.8199	NA
CDR1-4	CTATAGCTTCCAAAAAATCC	CDR1	x	1	2	1	2	162	34	1.53148	5.94	2.84974	0.00438	0.0112	0.124939	-4.02	9.96	61.3929	NA
ELMOD1-1	CTTTCACAGAAACATCACTG	ELMOD1	x	1	2	1	162	2	34	1.53148	5.94	2.84974	0.00438	0.0112	0.124939	-4.02	9.96	61.3929	NA
FGF18-1	ATGTGAGCCGTAAGCAGCTG	FGF18	x	1	2	1	48	116	34	1.53148	5.94	3.19984	0.00138	0.00467	0.124939	-4.02	9.96	61.3929	NA
IRAK4-1	CCTGGGAGCAAAAGACTCGC	IRAK4	x	1	2	1	2	162	34	1.53148	5.94	2.84974	0.00438	0.0112	0.124939	-4.02	9.96	61.3929	NA
SLC25A47-3	CCCTGACGCCAAGCCCACCA	SLC25A47	x	1	2	1	2	162	34	1.53148	5.94	2.84974	0.00438	0.0112	0.124939	-4.02	9.96	61.3929	NA
SLU7-4	TTTGAAGGATCAATATACCA	SLU7	x	1	2	1	2	162	34	1.53148	5.94	2.84974	0.00438	0.0112	0.124939	-4.02	9.96	61.3929	NA
ZFP36L1-4	GGGTGACTGAGTGCCTCCGA	ZFP36L1	x	1	2	1	162	2	34	1.53148	5.94	2.84974	0.00438	0.0112	0.124939	-4.02	9.96	61.3929	NA
CCDC34-2	GGGAGACAACAGCGACCTGG	CCDC34	x	1	2	1	2	161	33	1.51851	5.93	2.84646	0.00442	0.0113	0.124939	-3.98	9.91	60.9688	NA
CHERP-4	TGATGCCAGGATGAGGCATG	CHERP	x	1	2	1	2	161	33	1.51851	5.93	2.84646	0.00442	0.0113	0.124939	-3.98	9.91	60.9688	NA
TRAIP-2	CAAACCTCTCTAAAACCAGG	TRAIP	x	2	2	1	2	201	42	1.62325	5.93	2.85999	0.00424	0.0109	0.221849	-4.31	10.2	60.9688	NA
ZNF564-3	CATGTATTCGAAATAAACTG	ZNF564	x	1	2	1	2	161	33	1.51851	5.93	2.84646	0.00442	0.0113	0.124939	-3.98	9.91	60.9688	NA
FBXO6-3	GGTTCCTATGCAGGCTCCGT	FBXO6	x	1	2	1	2	159	33	1.51851	5.92	2.84001	0.00451	0.0115	0.124939	-3.98	9.9	60.5477	NA
GADD45GIP1-1	GCAGCTGGGACCGCGCTACG	GADD45GIP1	x	1	2	1	2	159	33	1.51851	5.92	2.84001	0.00451	0.0115	0.124939	-3.98	9.9	60.5477	NA
OR13C4-1	AGCAATATTTGACACTGCTA	OR13C4	x	1	2	1	2	159	33	1.51851	5.92	2.84001	0.00451	0.0115	0.124939	-3.98	9.9	60.5477	NA
PLXDC2-2	GACACGAACCGAGCAAGCGT	PLXDC2	x	1	2	1	160	2	33	1.51851	5.92	2.84324	0.00447	0.0114	0.124939	-3.98	9.9	60.5477	NA
PMEPA1-4	GTCAGGCAACGGAATCCCAG	PMEPA1	x	1	2	1	2	159	33	1.51851	5.92	2.84001	0.00451	0.0115	0.124939	-3.98	9.9	60.5477	NA
RBM33-2	AGGAGGAATGAAGGGCCGTG	RBM33	x	1	2	1	160	2	33	1.51851	5.92	2.84324	0.00447	0.0114	0.124939	-3.98	9.9	60.5477	NA
SLC52A1-2	GGTGGTAAAAGACCTTCCAG	SLC52A1	x	1	2	1	160	2	33	1.51851	5.92	2.84324	0.00447	0.0114	0.124939	-3.98	9.9	60.5477	NA
SMC4-4	TTTCCAGGTACAATGACTGG	SMC4	x	1	2	1	2	159	33	1.51851	5.92	2.84001	0.00451	0.0115	0.124939	-3.98	9.9	60.5477	NA
SUPT3H-3	GATTGTCAAAGGCATCGATG	SUPT3H	x	1	2	1	2	159	33	1.51851	5.92	2.84001	0.00451	0.0115	0.124939	-3.98	9.9	60.5477	NA
DMRTC1-1	CAGTAGAAGAGGGTCAAGGG	DMRTC1	x	1	2	1	158	2	33	1.51851	5.91	2.83676	0.00456	0.0116	0.124939	-3.98	9.89	60.1295	NA
DVL3-3	GTGGGCCAAAGCAACGAGCG	DVL3	x	1	2	1	2	158	33	1.51851	5.91	2.83676	0.00456	0.0116	0.124939	-3.98	9.89	60.1295	NA
LIPC-1	AAGGTGCACCGATCGCTCGT	LIPC	x	1	2	1	2	158	33	1.51851	5.91	2.83676	0.00456	0.0116	0.124939	-3.98	9.89	60.1295	NA
SERINC1-2	AGCCAACCAAAATGTTACAA	SERINC1	x	1	2	1	2	158	33	1.51851	5.91	2.83676	0.00456	0.0116	0.124939	-3.98	9.89	60.1295	NA
SLC6A1-3	GGCGTTCCTGGCATACCCAG	SLC6A1	x	1	2	1	2	158	33	1.51851	5.91	2.83676	0.00456	0.0116	0.124939	-3.98	9.89	60.1295	NA
STX17-3	GTTATATACTTACATTCACT	STX17	x	1	2	1	158	2	33	1.51851	5.91	2.83676	0.00456	0.0116	0.124939	-3.98	9.89	60.1295	NA
TEX22-2	AGGGACTGCAGACTCAGGAC	TEX22	x	250	834	526	2	64112	13145	4.11876	5.9	2.4977	0.0125	0.0263	2.7297	7.05	-1.15	59.7141	0.0175564
C18orf32-2	CCATATACGACTAACGAAGG	C18orf32	x	1	2	1	156	2	32	1.50515	5.89	2.83032	0.00465	0.0118	0.124939	-3.94	9.83	59.3016	NA
CCDC96-2	GCCGCTGACCAGGATCGATG	CCDC96	x	1	2	1	2	156	32	1.50515	5.89	2.83032	0.00465	0.0118	0.124939	-3.94	9.83	59.3016	NA
CFAP57-3	GCACAGTCTCAGAGATAGCG	CFAP57	x	2	2	1	2	196	41	1.61278	5.89	2.84543	0.00444	0.0114	0.221849	-4.27	10.2	59.3016	NA
DERA-1	GCAGAACCGTGAAAAAGGAG	DERA	x	1	2	1	2	156	32	1.50515	5.89	2.83032	0.00465	0.0118	0.124939	-3.94	9.83	59.3016	NA
HIST1H4K-2	AGTCTCCTCGTAGATGAGGC	HIST1H4K	x	1	2	2	196	2	41	1.61278	5.89	2.84543	0.00444	0.0114	0.221849	-4.27	10.2	59.3016	NA
PCM1-3	CATGTTTAGAGCCCTTATGT	PCM1	x	1	2	1	156	2	32	1.50515	5.89	2.83032	0.00465	0.0118	0.124939	-3.94	9.83	59.3016	NA
ASIP-4	TTACCCACAATAGAGACAGA	ASIP	x	2	70	1	2	2863	588	2.76938	5.88	2.15794	0.0309	0.0523	1.3862	-3.98	9.86	58.892	0.0423441
CLEC1B-4	GGTGAGAATGAAAATCGCAC	CLEC1B	x	2	2	1	194	2	40	1.60206	5.88	2.83954	0.00452	0.0115	0.221849	-4.24	10.1	58.892	NA
DESI1-4	TGTTACAATTGTGTTCAAAG	DESI1	x	1	2	1	155	2	32	1.50515	5.88	2.82704	0.0047	0.0119	0.124939	-3.94	9.82	58.892	NA
SELL-1	AGATAGGAGGAATATGGACG	SELL	x	1	2	2	194	2	40	1.60206	5.88	2.83954	0.00452	0.0115	0.221849	-4.24	10.1	58.892	NA
C12orf66-2	GCAATGAAGTATAGATGGTG	C12orf66	x	1	2	1	2	154	32	1.50515	5.87	2.82374	0.00475	0.012	0.124939	-3.94	9.81	58.4852	NA
DYNLRB1-3	CTGGGGGTCGATGTCACGCA	DYNLRB1	x	1	2	1	2	154	32	1.50515	5.87	2.82374	0.00475	0.012	0.124939	-3.94	9.81	58.4852	NA
EPHA8-2	CCTCAAAATCGACACCATTG	EPHA8	x	229	2	164	15196	196	3157	3.49927	5.87	2.69491	0.00704	0.0166	2.11948	1.02	4.85	58.4852	0.0100071
GPI-1	TGACCCTCAACACCAACCAT	GPI	x	1	2	1	2	154	32	1.50515	5.87	2.82374	0.00475	0.012	0.124939	-3.94	9.81	58.4852	NA
LGI3-1	AGTACCAGTCACCGTCGATG	LGI3	x	654	57	185	34658	248	7160	3.85491	5.87	2.74737	0.00601	0.0145	2.47519	4.31	1.56	58.4852	0.00856622
SLC34A3-1	ATCATCATGGGTGTCAACGT	SLC34A3	x	1	2	1	2	154	32	1.50515	5.87	2.82374	0.00475	0.012	0.124939	-3.94	9.81	58.4852	NA
TOP2A-3	TCCCGTCAGAACATGGACCC	TOP2A	x	1	2	1	2	154	32	1.50515	5.87	2.82374	0.00475	0.012	0.124939	-3.94	9.81	58.4852	NA
HSFX1-4	TTCTCTTCATCCTCACGAGG	HSFX1	x	73	2	1	2	2940	604	2.78104	5.86	2.14221	0.0322	0.0539	1.40369	-3.92	9.78	58.0812	0.0440564
KANSL1-2	CTGTACTGAGCTGTAAGAAG	KANSL1	x	1	2	1	2	153	32	1.50515	5.86	2.82044	0.0048	0.0121	0.124939	-3.94	9.8	58.0812	NA
OR51L1-3	CCATAACACAGCAAGCATGG	OR51L1	x	1	2	1	2	153	32	1.50515	5.86	2.82044	0.0048	0.0121	0.124939	-3.94	9.8	58.0812	NA
PTPN20-2	ATAACCAGAGAGATAGAAGG	PTPN20	x	1	2	1	2	153	32	1.50515	5.86	2.82044	0.0048	0.0121	0.124939	-3.94	9.8	58.0812	NA
RECQL-1	AGAACTAGAAGCATTTAACA	RECQL	x	1	2	1	2	153	32	1.50515	5.86	2.82044	0.0048	0.0121	0.124939	-3.94	9.8	58.0812	NA
SNRPD2-3	TGGAGAACGTGAAGGAGATG	SNRPD2	x	2	2	1	192	2	40	1.60206	5.86	2.83362	0.0046	0.0117	0.221849	-4.24	10.1	58.0812	NA
TNFAIP8L1-2	GATGCTCAAGAACCTGGTCA	TNFAIP8L1	x	1	2	1	2	153	32	1.50515	5.86	2.82044	0.0048	0.0121	0.124939	-3.94	9.8	58.0812	NA
ADGRE5-2	CCCATCGGAGGACTCAAGGT	ADGRE5	x	1	2	1	49	105	32	1.50515	5.85	3.1656	0.00155	0.0051	0.124939	-3.94	9.79	57.68	NA
AP4E1-4	TAACTTTCTGAGACTACTAG	AP4E1	x	1	2	1	58	96	32	1.50515	5.85	3.17896	0.00148	0.00493	0.124939	-3.94	9.79	57.68	NA
CTAG1B-4	GCGGGGTCCGCATGGCGGCG	CTAG1B	x	1	2	1	152	2	32	1.50515	5.85	2.81712	0.00485	0.0122	0.124939	-3.94	9.79	57.68	NA
MDN1-4	TATTTGGCTACCCTTACGGG	MDN1	x	1	2	1	152	2	32	1.50515	5.85	2.81712	0.00485	0.0122	0.124939	-3.94	9.79	57.68	NA
MPLKIP-2	CTCCCGTACGGCCTAGACCG	MPLKIP	x	2	2	371	2	14395	2954	3.47041	5.85	1.88638	0.0592	0.0881	2.09691	0.778	5.07	57.68	0.0788673
RNF135-4	TCTTCAAGTTAAAGGTTGGA	RNF135	x	3	2	1	228	2	47	1.6721	5.85	2.82576	0.00472	0.0119	0.30103	-4.46	10.3	57.68	NA
TAF7L-4	GGATATCAAAAATCCTGGGA	TAF7L	x	141	136	1	67	10592	2187	3.33985	5.85	2.69532	0.00703	0.0166	1.96692	-0.283	6.13	57.68	0.00999333
VSIG8-4	TGGCAGAAGGTGATAATGTG	VSIG8	x	1	2	1	152	2	32	1.50515	5.85	2.81712	0.00485	0.0122	0.124939	-3.94	9.79	57.68	NA
ANKDD1A-3	TGCGGTAGGGGCCCTCACAG	ANKDD1A	x	1	2	44	2	1796	369	2.56703	5.84	2.26061	0.0238	0.0424	1.19498	-4.88	10.7	57.2816	0.0329143
EPSTI1-3	GGTTTGGAGGCAGCCCCTAA	EPSTI1	x	2	2	1	189	2	39	1.59106	5.84	2.82466	0.00473	0.012	0.221849	-4.21	10	57.2816	NA
TRIM29-1	AAGACCACCAACGGGCACGG	TRIM29	x	1	5	27	1253	4	258	2.41162	5.84	3.0135	0.00258	0.00746	1.04139	-5.41	11.2	57.2816	0.00373335
BHLHA15-1	ACGGGTCCCTGCCGAACCCG	BHLHA15	x	5	562	854	334	53542	11059	4.04372	5.83	2.56116	0.0104	0.0229	2.67547	6.25	-0.42	56.8859	0.0146534
ITPR3-3	GCTGCAGATCCCCTATGACA	ITPR3	x	1	2	1	150	2	31	1.49136	5.83	2.81044	0.00495	0.0124	0.124939	-3.9	9.73	56.8859	NA
RASSF5-1	AAGATGCTCCGCACGTCGCG	RASSF5	x	1	2	13	2	606	125	2.09691	5.83	2.83136	0.00464	0.0118	0.726999	-5.51	11.3	56.8859	0.00663668
RCCD1-4	GTGCTCACGGGTCACGAAAG	RCCD1	x	1	2	1	2	150	31	1.49136	5.83	2.81044	0.00495	0.0124	0.124939	-3.9	9.73	56.8859	NA
C12orf4-1	AATACATAGTTAATACCTAA	C12orf4	x	276	2	44	11705	401	2486	3.3955	5.82	2.75774	0.00582	0.0142	2.03073	0.16	5.66	56.493	0.00829766
ARHGAP33-3	GAGATGTGCAGCAAGCTCCG	ARHGAP33	x	1	2	1	148	2	31	1.49136	5.81	2.80372	0.00505	0.0126	0.124939	-3.9	9.71	56.1028	NA
CD200R1L-4	GTACTGTTGAGAGAATAACC	CD200R1L	x	1	2	1	148	2	31	1.49136	5.81	2.80372	0.00505	0.0126	0.124939	-3.9	9.71	56.1028	NA
NEK10-2	GGGAACGAAGACGCACACAA	NEK10	x	1	2	1	2	148	31	1.49136	5.81	2.80372	0.00505	0.0126	0.124939	-3.9	9.71	56.1028	NA
OR52N2-2	GCACAGCATATTAGGTACCA	OR52N2	x	1	2	1	148	2	31	1.49136	5.81	2.80372	0.00505	0.0126	0.124939	-3.9	9.71	56.1028	NA
PLAC8L1-2	ATCACAGCAATTGTCCAGAC	PLAC8L1	x	3	2	1	2	222	46	1.66276	5.81	2.80933	0.00496	0.0124	0.30103	-4.43	10.2	56.1028	NA
TAAR1-4	TTTCTGGAGCTAAACTTCAA	TAAR1	n	1	2	1	2	148	31	1.49136	5.81	2.80372	0.00505	0.0126	0.124939	-3.9	9.71	56.1028	NA
VAV2-1	CAGGGAGAGCCTCGACACCG	VAV2	x	113	2	70	6542	356	1417	3.15137	5.81	3.06418	0.00218	0.00658	1.79005	-1.68	7.49	56.1028	0.00319363
CCDC144A-3	CAGCAGCAGCTAGTCTACAA	CCDC144A	x	1	2	1	2	147	31	1.49136	5.8	2.80034	0.0051	0.0127	0.124939	-3.9	9.7	55.7152	NA
ENO3-3	TCCCAGCGAGATCTGCGATG	ENO3	x	135	2	261	2	14774	3035	3.48216	5.8	2.40356	0.0162	0.0319	2.12276	0.877	4.92	55.7152	0.0226227
JAKMIP2-2	AGGACGGTGAAGGTACGTGA	JAKMIP2	x	2	2	1	2	184	38	1.57978	5.8	2.80954	0.00496	0.0124	0.221849	-4.17	9.97	55.7152	NA
KIDINS220-3	TACACGCCAAGGTATTACCC	KIDINS220	x	19	1559	416	72329	1674	15199	4.18182	5.8	2.70692	0.00679	0.0161	2.8226	7.74	-1.94	55.7152	0.00966133
KLHL12-3	CCCTGCATTGTAAACTACAG	KLHL12	x	2	2	1	2	184	38	1.57978	5.8	2.80954	0.00496	0.0124	0.221849	-4.17	9.97	55.7152	NA
ACSL6-1	CTGAGATGCTAAGCCCACGG	ACSL6	x	2	145	422	21030	21	4324	3.63589	5.79	2.43087	0.0151	0.0302	2.27799	2.23	3.56	55.3304	0.0211129
RPS7-2	ATAAGCAAAAGCGTCCCAGG	RPS7	p	1	2	1	146	2	30	1.47712	5.79	2.79694	0.00516	0.0128	0.124939	-3.85	9.64	55.3304	NA
AQP4-2	AACCAGGAGACCATGACCAG	AQP4	x	1	2	1	2	145	30	1.47712	5.78	2.79366	0.00521	0.0129	0.124939	-3.85	9.63	54.9482	NA
C2orf44-3	CTTCCATTGGATAAGATCTG	C2orf44	x	1	2	1	2	145	30	1.47712	5.78	2.79366	0.00521	0.0129	0.124939	-3.85	9.63	54.9482	NA
FKBP15-1	AACTAATTGAACGAAATCAG	FKBP15	x	1	2	1	2	145	30	1.47712	5.78	2.79366	0.00521	0.0129	0.124939	-3.85	9.63	54.9482	NA
MNS1-1	AAAAAATGAATGCAATGCGA	MNS1	x	1	14	1	2	586	121	2.08279	5.78	2.75179	0.00593	0.0144	0.726999	-5.49	11.3	54.9482	0.00845296
ARHGAP5-4	TGCAAATTCGTACTCCGATG	ARHGAP5	x	162	574	1	2	26901	5528	3.74257	5.77	2.25031	0.0244	0.0433	2.39035	3.22	2.55	54.5686	0.0337144
BCR-1	AACTCCGTAGTTGTCCACGA	BCR	x	1	2	234	7759	835	1766	3.24699	5.77	2.66607	0.00767	0.0179	1.89763	-0.992	6.76	54.5686	0.0108893
MUSTN1-4	GGTCCTCGTCCTTCACAGGG	MUSTN1	x	3	2	1	2	216	45	1.65321	5.77	2.79262	0.00523	0.013	0.30103	-4.4	10.2	54.5686	NA
TMEM99-1	AAATGCTCCACAAAAATCCA	TMEM99	x	1	2	1	144	2	30	1.47712	5.77	2.79024	0.00527	0.013	0.124939	-3.85	9.62	54.5686	NA
KCNK7-1	AGCTCTTCCAGAGCTCCGGG	KCNK7	x	1	2	29	2	1158	238	2.37658	5.76	2.35203	0.0187	0.0353	1.02803	-5.51	11.3	54.1917	0.0260226
KRTCAP3-2	CAGGACGGTGCCATGCAGCA	KRTCAP3	x	1	2	1	143	2	30	1.47712	5.76	2.7868	0.00532	0.0132	0.124939	-3.85	9.61	54.1917	NA
ZFYVE19-2	CAGGGAGCACTAATTCCAAG	ZFYVE19	x	1	3	1	2	179	37	1.5682	5.76	2.76801	0.00564	0.0138	0.221849	-4.13	9.89	54.1917	NA
ATP5I-2	CGAGGAACAGGGCGGAGTAG	ATP5I	x	1	2	1	142	2	30	1.47712	5.75	2.78335	0.00538	0.0133	0.124939	-3.85	9.6	53.8174	NA
C1orf204-2	CTTGACCTTGACGTAGACCG	C1orf204	x	1	2	1	2	142	30	1.47712	5.75	2.78335	0.00538	0.0133	0.124939	-3.85	9.6	53.8174	NA
CT47A12-4	GGTGGTCGCCCGTCGCTACC	CT47A12	x	1	2	1	2	142	30	1.47712	5.75	2.78335	0.00538	0.0133	0.124939	-3.85	9.6	53.8174	NA
NBPF15-3	TACGAGGCCAACATTTCAGG	NBPF15	x	7	2	1	2	356	74	1.86923	5.75	2.77128	0.00558	0.0137	0.522879	-5.03	10.8	53.8174	NA
RILPL1-1	ACGCGACGAGATCCGCGCCA	RILPL1	x	1	2	1	142	2	30	1.47712	5.75	2.78335	0.00538	0.0133	0.124939	-3.85	9.6	53.8174	NA
TMEM190-4	GCGCTGGTCTGGACGTGCAG	TMEM190	x	1	2	1	2	142	30	1.47712	5.75	2.78335	0.00538	0.0133	0.124939	-3.85	9.6	53.8174	NA
TRIM55-4	TTGGGTTCGGGTAATGACTT	TRIM55	x	2	2	57	2005	185	450	2.65321	5.75	3.21551	0.0013	0.00449	1.30821	-4.52	10.3	53.8174	0.00211021
ZNF256-2	GAACTCTCAAATGATCACTG	ZNF256	x	1	2	1	142	2	30	1.47712	5.75	2.78335	0.00538	0.0133	0.124939	-3.85	9.6	53.8174	NA
TLR9-1	CACTCGATGAGACCACGCTC	TLR9	x	1	2	1	141	2	29	1.4624	5.74	2.77989	0.00544	0.0134	0.124939	-3.81	9.55	53.4456	NA
ZMYND12-4	GAGGACATTAGGACTTCAGG	ZMYND12	x	2	11	263	9632	213	2024	3.30621	5.74	2.67093	0.00756	0.0176	1.96379	-0.545	6.28	53.4456	0.0107356
CD320-4	TGCAACGGAGCTCGCCTGCT	CD320	x	297	859	414	347	55247	11433	4.05816	5.73	2.77928	0.00545	0.0134	2.71878	6.4	-0.67	53.0765	0.00777649
CPOX-3	GATTCAAGTATGTTGGAGTG	CPOX	x	3	2	1	2	210	44	1.64345	5.73	2.77563	0.00551	0.0135	0.30103	-4.37	10.1	53.0765	NA
SPATA16-4	TTGCCCTGAATCATGCACAC	SPATA16	n	2	40	1	1516	2	312	2.49415	5.73	2.24892	0.0245	0.0435	1.15635	-5.15	10.9	53.0765	NA
SPINT4-3	TCTTAGAAGAAATCCCAGCT	SPINT4	x	297	267	187	2	26653	5481	3.73886	5.73	2.46867	0.0136	0.028	2.39852	3.18	2.55	53.0765	0.0190622
HPS4-2	GGGATAATCTGGACATTCGG	HPS4	x	1	2	1	2	139	29	1.4624	5.72	2.77291	0.00556	0.0136	0.124939	-3.81	9.53	52.7098	NA
NUP155-1	AAGAATTACTATGTCTACAG	NUP155	x	1	2	1	2	139	29	1.4624	5.72	2.77291	0.00556	0.0136	0.124939	-3.81	9.53	52.7098	NA
SLC36A1-3	CCTGCTGATCATAGGCATCG	SLC36A1	x	510	603	14	39189	538	8171	3.91228	5.72	2.64081	0.00827	0.019	2.5748	4.89	0.83	52.7098	0.0117205
SPTSSB-4	GTTAAACATAGATCGCTCCC	SPTSSB	x	1	2	1	139	2	29	1.4624	5.72	2.77291	0.00556	0.0136	0.124939	-3.81	9.53	52.7098	NA
TERF2IP-4	TTCCTCGACTCTGTTCGTGA	TERF2IP	x	354	219	170	25633	544	5384	3.73111	5.72	2.89854	0.00375	0.00996	2.39387	3.11	2.61	52.7098	0.00538132
CNTRL-3	CAAACAAACAAGGTTCCTTG	CNTRL	x	2	2	1	172	2	36	1.5563	5.71	2.77222	0.00557	0.0137	0.221849	-4.1	9.81	52.3457	NA
CPTP-2	CGGATCATGGAGCGCCTCAG	CPTP	x	1	2	1	2	138	29	1.4624	5.71	2.76941	0.00562	0.0138	0.124939	-3.81	9.52	52.3457	NA
FARSB-4	TGATGATGGGAGGCATTGAA	FARSB	x	1	57	1	2	2056	423	2.62634	5.71	2.09053	0.0366	0.0593	1.29373	-4.64	10.4	52.3457	0.0498294
KDELR1-1	AGGAACGCCAGAATGGCTGT	KDELR1	x	1	2	1	138	2	29	1.4624	5.71	2.76941	0.00562	0.0138	0.124939	-3.81	9.52	52.3457	NA
LACTB-1	AAATGCCGGAATTCAAAACC	LACTB	x	1	2	1	138	2	29	1.4624	5.71	2.76941	0.00562	0.0138	0.124939	-3.81	9.52	52.3457	NA
MCC-3	GAGCCAACACGAGGTCAACG	MCC	x	792	3	275	2	37439	7702	3.8866	5.71	2.24833	0.0246	0.0435	2.55226	4.63	1.08	52.3457	0.0339729
NCOA1-2	GAGATACTAGGATTGACCGA	NCOA1	x	2	2	1	3	171	36	1.5563	5.71	2.81095	0.00494	0.0124	0.221849	-4.1	9.81	52.3457	NA
PLXNB2-2	CACCTGGCAAAGCTTCGTAG	PLXNB2	x	1	2	1	2	138	29	1.4624	5.71	2.76941	0.00562	0.0138	0.124939	-3.81	9.52	52.3457	NA
PXMP4-3	GTTCCAGGAGTGGATATATG	PXMP4	x	1	2	1	138	2	29	1.4624	5.71	2.76941	0.00562	0.0138	0.124939	-3.81	9.52	52.3457	NA
SNX30-2	CCTACGGGAATGAGATGAGT	SNX30	x	2	2	1	172	2	36	1.5563	5.71	2.77222	0.00557	0.0137	0.221849	-4.1	9.81	52.3457	NA
SPANXA1-3	GCGGGTCTGAGTCCCCAGTT	SPANXA1	x	2	2	1	173	2	36	1.5563	5.71	2.77539	0.00551	0.0135	0.221849	-4.1	9.81	52.3457	NA
VWA5B1-2	AGTGGTCAGGACCTGAACCA	VWA5B1	x	1	30	1	2	1118	230	2.36173	5.71	2.25212	0.0243	0.0431	1.02803	-5.54	11.2	52.3457	0.0335792
ZNF701-3	GCATGCCATAGATGTCACAC	ZNF701	x	1	2	1	138	2	29	1.4624	5.71	2.76941	0.00562	0.0138	0.124939	-3.81	9.52	52.3457	NA
AACS-1	AGAGCTACGAGTATGTCTAC	AACS	x	2	2	1	2	171	36	1.5563	5.7	2.76896	0.00562	0.0138	0.221849	-4.1	9.8	51.9842	NA
C1orf204-3	GCACAAGGCTCTTCACAGTG	C1orf204	x	2	2	1	171	2	36	1.5563	5.7	2.76896	0.00562	0.0138	0.221849	-4.1	9.8	51.9842	NA
C20orf27-2	GAGTACTCGGCGCACAAAGA	C20orf27	x	2	2	1	2	171	36	1.5563	5.7	2.76896	0.00562	0.0138	0.221849	-4.1	9.8	51.9842	NA
NELFB-4	TGTCAGCCATCGCTTCGGAG	NELFB	x	2	2	1	2	171	36	1.5563	5.7	2.76896	0.00562	0.0138	0.221849	-4.1	9.8	51.9842	NA
FREM2-1	AAACAAGTGCAGTTCAACCC	FREM2	x	1	2	1	2	136	28	1.44716	5.69	2.76234	0.00574	0.014	0.124939	-3.76	9.45	51.6251	NA
GPER1-4	TGTTGCCCACAAAGCCGATG	GPER1	x	166	357	178	23131	927	4952	3.69478	5.69	2.94813	0.0032	0.00879	2.3686	2.77	2.92	51.6251	0.00460382
HMSD-1	CTTTGCCCCCATGAAAACCA	HMSD	x	2	2	1	2	170	35	1.54407	5.69	2.76577	0.00568	0.0139	0.221849	-4.06	9.75	51.6251	NA
RBM22-1	AGAAAACCCATATATCCGAA	RBM22	x	1	2	1	2	136	28	1.44716	5.69	2.76234	0.00574	0.014	0.124939	-3.76	9.45	51.6251	NA
TAF15-2	AGGACACAGGAAAGCCAAAG	TAF15	x	1	76	1	2	2677	551	2.74115	5.69	2.02171	0.0432	0.0675	1.41497	-4.12	9.81	51.6251	0.0584105
CDH8-4	TATAAAAAGACTTGACCGGG	CDH8	x	1	31	313	2	11821	2434	3.38632	5.68	2.33312	0.0196	0.0366	2.0607	0.0858	5.59	51.2685	0.0272473
POC1B-4	TTCTACAAATCAGTTCACAG	POC1B	x	1	2	1	135	2	28	1.44716	5.68	2.75879	0.0058	0.0141	0.124939	-3.76	9.44	51.2685	NA
ZNF646-1	CTTCTGCGATAGCCTCACTG	ZNF646	x	4	465	691	38203	1508	8174	3.91243	5.68	2.5989	0.00935	0.0211	2.58734	4.89	0.79	51.2685	0.0132118
ALAD-3	CACACAGGTATGGTGTGAAG	ALAD	x	1	2	1	2	134	28	1.44716	5.67	2.75522	0.00587	0.0143	0.124939	-3.76	9.43	50.9143	NA
DHX37-2	GGACGACGATCAGAAAGACT	DHX37	x	1	2	1	134	2	28	1.44716	5.67	2.75522	0.00587	0.0143	0.124939	-3.76	9.43	50.9143	NA
KRTAP10-12-1	ACAGCAGGACTGTTGACACG	KRTAP10-12	x	1	2	1	134	2	28	1.44716	5.67	2.75522	0.00587	0.0143	0.124939	-3.76	9.43	50.9143	NA
NT5C1B-3	GAATATAAATACGTATTGTG	NT5C1B	x	1	2	203	2	6985	1439	3.15806	5.67	1.88586	0.0593	0.0882	1.83675	-1.63	7.3	50.9143	0.0789804
ST18-1	ACACATGGTCACTCTACCGC	ST18	x	1	2	1	2	134	28	1.44716	5.67	2.75522	0.00587	0.0143	0.124939	-3.76	9.43	50.9143	NA
XRN2-3	GATCAGCTATGTAATAGCGA	XRN2	x	1	2	1	2	134	28	1.44716	5.67	2.75522	0.00587	0.0143	0.124939	-3.76	9.43	50.9143	NA
CSRNP2-1	GAAGAATGTACGCTTTGACC	CSRNP2	x	1	2	1	133	2	28	1.44716	5.66	2.75164	0.00593	0.0144	0.124939	-3.76	9.42	50.5626	NA
LOC101929372-2	GTCTCCACCCAAGAGCACAG	LOC101929372	x	1	2	1	133	2	28	1.44716	5.66	2.75164	0.00593	0.0144	0.124939	-3.76	9.42	50.5626	NA
PGA5-3	CCACAACCGCTTCAACCCTG	PGA5	x	1	43	1	1512	2	312	2.49415	5.66	2.14032	0.0323	0.054	1.17609	-5.15	10.8	50.5626	0.0441894
TMOD4-3	GAGGGTCCGAAGCAATGACA	TMOD4	x	191	897	685	59029	817	12324	4.09075	5.66	2.80138	0.00509	0.0127	2.77159	6.75	-1.09	50.5626	0.00726875
BMPER-3	GTAACTCACCCAAACATTTG	BMPER	x	1	2	1	2	131	27	1.43136	5.64	2.74442	0.00606	0.0146	0.124939	-3.71	9.35	49.8665	NA
MRPS28-4	TCAGTGCCTACACCCCGAAA	MRPS28	x	1	2	1	131	2	27	1.43136	5.64	2.74442	0.00606	0.0146	0.124939	-3.71	9.35	49.8665	NA
PPIAL4F-3	GATGGCAAGCATGTGGCGTT	PPIAL4F	x	1	2	1	2	131	27	1.43136	5.64	2.74442	0.00606	0.0146	0.124939	-3.71	9.35	49.8665	NA
ULBP1-1	AGTCAATGTCACAAAAACCT	ULBP1	x	1	2	1	2	131	27	1.43136	5.64	2.74442	0.00606	0.0146	0.124939	-3.71	9.35	49.8665	NA
ARHGAP15-2	ATGCATTGCTTTACAAACCA	ARHGAP15	x	1	2	1	2	130	27	1.43136	5.63	2.74079	0.00613	0.0148	0.124939	-3.71	9.34	49.5221	NA
HAGH-1	GAAGTTCTATGAAGGGACTG	HAGH	x	1	2	1	130	2	27	1.43136	5.63	2.74079	0.00613	0.0148	0.124939	-3.71	9.34	49.5221	NA
IQCE-2	CGAACAAAATCCGTGCCCTG	IQCE	x	1	2	1	2	130	27	1.43136	5.63	2.74079	0.00613	0.0148	0.124939	-3.71	9.34	49.5221	NA
MED28-1	CGAGTTGGAGTCATCTTTCG	MED28	x	1	2	1	130	2	27	1.43136	5.63	2.74079	0.00613	0.0148	0.124939	-3.71	9.34	49.5221	NA
MMP9-1	ACTACTCGGAAGACTTGCCG	MMP9	x	1	2	162	2	5460	1125	3.05115	5.63	1.914	0.0556	0.0834	1.74036	-2.35	7.98	49.5221	0.0743232
NEUROG3-2	CCAGCCCCACTCGCACACGG	NEUROG3	x	1	2	1	2	130	27	1.43136	5.63	2.74079	0.00613	0.0148	0.124939	-3.71	9.34	49.5221	NA
SHROOM3-2	ATGGACAATACTTCTGCTCG	SHROOM3	x	7	856	308	38279	345	7959	3.90086	5.63	2.5029	0.0123	0.026	2.59144	4.77	0.86	49.5221	0.0172832
SSSCA1-4	GACGTGGATAAAGATAATCC	SSSCA1	x	339	2	89	14188	2	2924	3.46598	5.63	2.32409	0.0201	0.0373	2.15635	0.741	4.89	49.5221	0.0279288
KIAA0319L-4	GGTAGGGGTAGCATAACTGT	KIAA0319L	x	2	2	1	162	2	34	1.53148	5.62	2.7398	0.00615	0.0148	0.221849	-4.02	9.64	49.18	NA
ORC2-2	GGAAAGTACCCATATGATCG	ORC2	x	1	2	1	129	2	27	1.43136	5.62	2.73714	0.0062	0.0149	0.124939	-3.71	9.33	49.18	NA
TSPY2-3	GCTGTTGGATGACATAATGG	TSPY2	x	1	2	1	129	2	27	1.43136	5.62	2.73714	0.0062	0.0149	0.124939	-3.71	9.33	49.18	NA
CITED4-1	CCCGAAGGCCCCGTACGCCA	CITED4	x	1	2	13	2	519	107	2.02938	5.61	2.70206	0.00689	0.0163	0.726999	-5.4	11	48.8403	0.0097983
CRYBA1-1	AAACTTTATTGGACGCCAGT	CRYBA1	x	1	2	1	2	128	27	1.43136	5.61	2.73347	0.00627	0.015	0.124939	-3.71	9.32	48.8403	NA
RPAP1-3	GGGTACTTTGTATAGACTAG	RPAP1	x	1	2	1	2	128	27	1.43136	5.61	2.73347	0.00627	0.015	0.124939	-3.71	9.32	48.8403	NA
SF3A2-1	GACTACCCTGAGATCGCCGA	SF3A2	x	1	2	1	2	128	27	1.43136	5.61	2.73347	0.00627	0.015	0.124939	-3.71	9.32	48.8403	NA
UBR1-2	GCCAGAAGGACATGATAACG	UBR1	x	573	2	389	30726	647	6467	3.8107	5.61	2.49005	0.0128	0.0267	2.50696	3.87	1.74	48.8403	0.0179641
GBP5-1	AAACTCACCCGACCTTGACA	GBP5	x	2	2	206	6805	2	1403	3.14706	5.6	1.91184	0.0559	0.0838	1.8451	-1.71	7.31	48.5029	0.0746956
NT5C2-3	GAGTCACATACGGTACCTTG	NT5C2	x	661	1194	188	2	66019	13613	4.13395	5.6	2.35163	0.0187	0.0353	2.83315	7.21	-1.61	48.5029	0.0260226
SLC26A3-4	TTGCTGAAATAGGCAGATTG	SLC26A3	x	594	210	601	44424	980	9362	3.97137	5.6	2.82245	0.00477	0.012	2.67056	5.49	0.11	48.5029	0.00682014
THSD7A-3	TGTGTTGAAGGACGATACTG	THSD7A	x	1	2	1	127	2	27	1.43136	5.6	2.72979	0.00634	0.0152	0.124939	-3.71	9.31	48.5029	NA
UBXN10-2	ATCGTCCGAACCAAGAAACA	UBXN10	x	1	2	1	2	127	27	1.43136	5.6	2.72979	0.00634	0.0152	0.124939	-3.71	9.31	48.5029	NA
UGT1A9-1	AGATAACTTACCATAGGCAA	UGT1A9	x	1	2	1	127	2	27	1.43136	5.6	2.72979	0.00634	0.0152	0.124939	-3.71	9.31	48.5029	NA
CDC42EP1-2	CATGATCAGCCACCCACTCG	CDC42EP1	x	2	2	1	2	159	33	1.51851	5.59	2.72986	0.00634	0.0152	0.221849	-3.98	9.57	48.1679	NA
SLITRK5-3	CACAGAATTCACTGACGCCG	SLITRK5	x	1	3	1	2	159	33	1.51851	5.59	2.70411	0.00685	0.0162	0.221849	-3.98	9.57	48.1679	NA
C3orf84-3	TGGCGCAACTCTATCTCACA	C3orf84	x	1	2	1	126	2	26	1.41497	5.58	2.72608	0.00641	0.0153	0.124939	-3.66	9.24	47.8352	NA
COPG2-3	GCTGATTATACAGTCCACAA	COPG2	x	1	2	1	126	2	26	1.41497	5.58	2.72608	0.00641	0.0153	0.124939	-3.66	9.24	47.8352	NA
GIP-1	CAGTGACTACAGTATTGCCA	GIP	x	1	29	545	2	18321	3780	3.57749	5.58	2.17006	0.03	0.0511	2.28255	1.7	3.88	47.8352	0.0411556
OR4S2-4	TGCAGGCAAGTTTCAACACA	OR4S2	x	295	2	1	9283	188	1954	3.29092	5.58	2.44222	0.0146	0.0295	1.9971	-0.662	6.24	47.8352	0.0204292
PRKCA-1	AGGAAGGAAACATGGAACTC	PRKCA	x	1	2	1	126	2	26	1.41497	5.58	2.72608	0.00641	0.0153	0.124939	-3.66	9.24	47.8352	NA
PUS1-1	AATACAGCCTGACCGGACGA	PUS1	x	3	2	1	2	190	40	1.60206	5.58	2.71668	0.00659	0.0157	0.30103	-4.24	9.82	47.8352	NA
SPX-3	CTCACCCGGCAGTGGCCGGT	SPX	x	3	2	1	2	190	40	1.60206	5.58	2.71668	0.00659	0.0157	0.30103	-4.24	9.82	47.8352	NA
HORMAD1-1	AACTCAAGCACACTTACCTG	HORMAD1	x	312	128	203	19879	444	4193	3.62252	5.57	2.83628	0.00456	0.0116	2.33109	2.11	3.46	47.5048	0.00652315
KIT-3	TCAGACTTAATAGTCCGCGT	KIT	x	1	2	1	125	2	26	1.41497	5.57	2.72237	0.00648	0.0155	0.124939	-3.66	9.23	47.5048	NA
METTL2B-2	TCCAGGAGAACAGTATCCAG	METTL2B	x	2	2	1	156	2	33	1.51851	5.57	2.71981	0.00653	0.0156	0.221849	-3.98	9.55	47.5048	NA
PIGW-3	TAATATTAACCTCTTCAGTG	PIGW	x	183	248	539	2	30790	6352	3.80291	5.57	2.37523	0.0175	0.0337	2.50965	3.8	1.77	47.5048	0.0244056
ZIM2-1	CTCACCTGGGACCCAGCAGA	ZIM2	x	550	488	168	86	37994	7857	3.89526	5.57	2.59458	0.00947	0.0213	2.60423	4.71	0.86	47.5048	0.013376
CLDN22-3	TTACAAACTACCTGCCACAC	CLDN22	x	1	2	1	2	124	26	1.41497	5.56	2.71863	0.00656	0.0156	0.124939	-3.66	9.22	47.1766	NA
GPX5-3	TGTGCAAACAAGTCCCAAGC	GPX5	x	1	2	1	124	2	26	1.41497	5.56	2.71863	0.00656	0.0156	0.124939	-3.66	9.22	47.1766	NA
BRCC3-4	TTTCCTTTGATAGACTGGCC	BRCC3	x	1	2	71	2	2310	477	2.67852	5.55	2.05211	0.0402	0.0637	1.39211	-4.41	9.96	46.8507	0.0545253
OR4L1-3	TGAGCCACAAGCTGCTAAAG	OR4L1	x	76	3	485	63	17542	3634	3.56038	5.55	2.4087	0.016	0.0316	2.27416	1.55	4	46.8507	0.0223544
SEMA4A-2	GTGAAGACTGCGTAGATGTG	SEMA4A	x	2	2	1	154	2	32	1.50515	5.55	2.71304	0.00667	0.0159	0.221849	-3.94	9.49	46.8507	NA
AMPD1-1	ACAGTAAGACCTATACCCAC	AMPD1	x	3	2	1	2	184	38	1.57978	5.54	2.69827	0.00697	0.0165	0.30103	-4.17	9.71	46.5271	NA
CDK19-4	TGGTGCAAGGCATTATACAA	CDK19	x	122	3	168	146	8946	1877	3.27346	5.54	2.74058	0.00613	0.0148	1.98975	-0.794	6.33	46.5271	0.00873488
CHAC1-3	CGTGGCATACCAAGTGCAAG	CHAC1	x	1	2	1	2	122	26	1.41497	5.54	2.7111	0.00671	0.0159	0.124939	-3.66	9.2	46.5271	NA
GLRX5-3	GACGACCCGGAGCTCCGACA	GLRX5	x	1	2	1	122	2	26	1.41497	5.54	2.7111	0.00671	0.0159	0.124939	-3.66	9.2	46.5271	NA
MRPL24-3	GGCAAGACCATGGATTACCG	MRPL24	x	1	2	1	122	2	26	1.41497	5.54	2.7111	0.00671	0.0159	0.124939	-3.66	9.2	46.5271	NA
SCN11A-1	AACACACGGAAGGTACGCAG	SCN11A	x	1	2	1	122	2	26	1.41497	5.54	2.7111	0.00671	0.0159	0.124939	-3.66	9.2	46.5271	NA
SLITRK6-1	AATGTATTAGAAGTCCTGAT	SLITRK6	x	84	285	117	2	15085	3115	3.49346	5.54	2.44987	0.0143	0.0291	2.20952	0.973	4.57	46.5271	0.020021
INTS10-3	TCTTAAACAACCTCTCCCAA	INTS10	x	1	2	1	121	2	25	1.39794	5.53	2.70731	0.00678	0.0161	0.124939	-3.6	9.13	46.2057	NA
NKAIN3-1	CAGACCTCGATACATAATGG	NKAIN3	x	1	2	1	121	2	25	1.39794	5.53	2.70731	0.00678	0.0161	0.124939	-3.6	9.13	46.2057	NA
SAMD8-1	ACAGGTCAATACTTCTGCGA	SAMD8	x	1	2	1	121	2	25	1.39794	5.53	2.70731	0.00678	0.0161	0.124939	-3.6	9.13	46.2057	NA
C19orf70-1	ATGGGAAAGTAAATCTTTGG	C19orf70	x	1	2	1	120	2	25	1.39794	5.52	2.7035	0.00686	0.0162	0.124939	-3.6	9.12	45.8866	NA
CCDC144NL-4	GTGGTACTTGGACTACCCGG	CCDC144NL	x	3	2	1	181	2	38	1.57978	5.52	2.68892	0.00717	0.0168	0.30103	-4.17	9.69	45.8866	NA
EPS15L1-1	ATTACAAAATGACCTAGACC	EPS15L1	x	1	2	1	120	2	25	1.39794	5.52	2.7035	0.00686	0.0162	0.124939	-3.6	9.12	45.8866	NA
MLX-1	AGGAGTCCTACAAAGACCGG	MLX	x	1	2	5	100	145	51	1.70757	5.52	3.07848	0.00208	0.00635	0.425969	-4.57	10.1	45.8866	NA
FGF14-3	GGGTTGTATATAGCCATGAA	FGF14	x	34	2	9	2	1362	282	2.45025	5.51	2.84621	0.00442	0.0113	1.17609	-5.29	10.8	45.5696	0.00632748
NKX2-1-1	CAAGCAACAGAAGTACCTGT	NKX2-1	x	1	73	286	2	10883	2249	3.35199	5.5	2.30409	0.0212	0.0388	2.07918	-0.188	5.69	45.2548	0.0294195
SPTA1-3	CTGACCTGTCTAGTACACGT	SPTA1	x	1	2	1	2	119	25	1.39794	5.5	2.69967	0.00694	0.0164	0.124939	-3.6	9.1	45.2548	NA
ZSCAN5A-2	GCAGGACTCAGATATCGAGA	ZSCAN5A	x	2	293	1	2	8911	1842	3.26529	5.5	1.77846	0.0753	0.108	1.99417	-0.855	6.36	45.2548	0.0990944
ABHD11-2	CTGCCACATAGGTTGCAAAG	ABHD11	x	1	2	1	2	118	25	1.39794	5.49	2.69583	0.00702	0.0166	0.124939	-3.6	9.09	44.9422	NA
FBXL7-4	CTGTTACAATATCTCCAACG	FBXL7	x	1	2	1	118	2	25	1.39794	5.49	2.69583	0.00702	0.0166	0.124939	-3.6	9.09	44.9422	NA
FOXS1-3	GGCACGCCGTGGACCCCTCA	FOXS1	x	240	2	431	19860	247	4156	3.61868	5.49	2.43965	0.0147	0.0297	2.35089	2.07	3.42	44.9422	0.0205637
LIPN-2	ATGGCCAAATATGATCTCCC	LIPN	x	1	2	1	2	118	25	1.39794	5.49	2.69583	0.00702	0.0166	0.124939	-3.6	9.09	44.9422	NA
MED23-4	TACATGAGTTGCTCTAGCCA	MED23	x	1	2	1	118	2	25	1.39794	5.49	2.69583	0.00702	0.0166	0.124939	-3.6	9.09	44.9422	NA
PHF10-2	CACCATCACTGTCTAGAGCA	PHF10	x	1	2	1	118	2	25	1.39794	5.49	2.69583	0.00702	0.0166	0.124939	-3.6	9.09	44.9422	NA
SLX1B-4	GGGACCTGCGCGGCGCCTTG	SLX1B	x	1	2	1	2	118	25	1.39794	5.49	2.69583	0.00702	0.0166	0.124939	-3.6	9.09	44.9422	NA
TPT1-4	TTTCGGTACCTTCGCCCTCG	TPT1	x	950	696	378	126	60517	12533	4.09806	5.49	2.58785	0.00966	0.0216	2.82909	6.83	-1.34	44.9422	0.0136395
UTP20-1	AATATGAGGTAACACCACGA	UTP20	x	1	2	1	118	2	25	1.39794	5.49	2.69583	0.00702	0.0166	0.124939	-3.6	9.09	44.9422	NA
WDR6-2	CCCTCCCGGAGAATCACGTG	WDR6	x	1	2	1	2	118	25	1.39794	5.49	2.69583	0.00702	0.0166	0.124939	-3.6	9.09	44.9422	NA
ANKRD53-4	GGACTCCGCGTCAGTCCAGG	ANKRD53	x	1	2	1	117	2	25	1.39794	5.48	2.69196	0.0071	0.0167	0.124939	-3.6	9.08	44.6318	NA
IGFBP6-3	AGCTGAGGGCTGTCTCAGGA	IGFBP6	x	1	2	1	117	2	25	1.39794	5.48	2.69196	0.0071	0.0167	0.124939	-3.6	9.08	44.6318	NA
INSC-3	GACCGACAACAGCCACTCAG	INSC	x	194	2	396	2	17644	3648	3.56205	5.48	2.22268	0.0262	0.0459	2.2952	1.57	3.91	44.6318	0.036108
PLA2G2E-1	ACAAAGATCACTTACCCAGG	PLA2G2E	n	238	655	430	38799	549	8134	3.9103	5.48	2.72048	0.00652	0.0156	2.64444	4.87	0.61	44.6318	NA
PROCR-2	GCGGATGGTCAGAGGAACTG	PROCR	x	15	2	1	2	535	111	2.04532	5.48	2.63466	0.00842	0.0193	0.778151	-5.43	10.9	44.6318	0.0119277
SSH2-4	CATTGCATAGGCAATCACGG	SSH2	x	1	2	1	117	2	25	1.39794	5.48	2.69196	0.0071	0.0167	0.124939	-3.6	9.08	44.6318	NA
TBC1D19-1	AAAGTACCTTTCGTGCCAGT	TBC1D19	x	447	37	274	86	22523	4673	3.6696	5.48	2.53613	0.0112	0.0242	2.40255	2.54	2.94	44.6318	0.015758
ZNF574-2	AGGGCCCGGAGGAACAACAG	ZNF574	x	1	2	1	117	2	25	1.39794	5.48	2.69196	0.0071	0.0167	0.124939	-3.6	9.08	44.6318	NA
FSCN2-3	TCTGGAGGAGAGTCACCCAC	FSCN2	x	1	2	293	2	8766	1813	3.2584	5.47	1.77162	0.0765	0.109	1.99417	-0.907	6.38	44.3235	0.100602
NDUFAF5-1	AGAAAATACATTTGACCTGG	NDUFAF5	x	1	2	1	116	2	24	1.38021	5.47	2.68807	0.00719	0.0169	0.124939	-3.54	9.01	44.3235	NA
PRKAG1-2	CTTCTTACTATCCCATAAAG	PRKAG1	x	1	2	1	116	2	24	1.38021	5.47	2.68807	0.00719	0.0169	0.124939	-3.54	9.01	44.3235	NA
AMOTL2-4	GCGGCGCCATCGAGGACCAG	AMOTL2	x	1	401	161	2	16497	3412	3.53301	5.46	2.19186	0.0284	0.0489	2.27339	1.31	4.15	44.0173	0.0390322
SERPINA5-4	TAAGAACCTCGATAGCAATG	SERPINA5	x	262	2	146	11495	562	2493	3.39672	5.46	2.64804	0.0081	0.0187	2.13566	0.17	5.29	44.0173	0.0114853
SLC25A24-1	CCAGGCACTGGACCGCAATG	SLC25A24	x	1049	591	844	53	72701	15048	4.17748	5.46	2.5236	0.0116	0.0249	2.91803	7.69	-2.23	44.0173	0.016312
TERF2-4	TCTGTCTGAAGTCCCCGTAC	TERF2	x	1	2	2	2	145	30	1.47712	5.46	2.68191	0.00732	0.0172	0.221849	-3.85	9.31	44.0173	NA
CIITA-1	ACATCAAAGTACCCTACAGG	CIITA	x	3	2	1	173	2	36	1.5563	5.45	2.66351	0.00773	0.018	0.30103	-4.1	9.55	43.7133	NA
EMC1-2	TAAACTTGACAATGTTCACA	EMC1	x	3	2	1	173	2	36	1.5563	5.45	2.66351	0.00773	0.018	0.30103	-4.1	9.55	43.7133	NA
ZMYM6-3	GATCAAAAGAAAGTTCACCA	ZMYM6	x	330	3	33	2	10694	2212	3.34479	5.45	2.30915	0.0209	0.0385	2.08636	-0.245	5.7	43.7133	0.0290096
ALG5-4	GTAGGTGAGTCCCATATGCT	ALG5	x	1	2	1	114	2	24	1.38021	5.44	2.68023	0.00736	0.0172	0.124939	-3.54	8.98	43.4113	NA
DNTTIP1-2	GGTCCCTACTCACACCATGC	DNTTIP1	x	114	2	70	2	5389	1115	3.04727	5.44	2.52723	0.0115	0.0247	1.79239	-2.38	7.82	43.4113	0.0161743
DYNC1LI2-3	CGCCGGCGACCTGACCAGTG	DYNC1LI2	x	1	2	1	2	114	24	1.38021	5.44	2.68023	0.00736	0.0172	0.124939	-3.54	8.98	43.4113	NA
RSL24D1-2	GCAATCCTCGCAAAGTTAGG	RSL24D1	x	1	2	1	2	114	24	1.38021	5.44	2.68023	0.00736	0.0172	0.124939	-3.54	8.98	43.4113	NA
THEM4-4	GTAACTAGATTCATTCATGG	THEM4	x	1	2	1	114	2	24	1.38021	5.44	2.68023	0.00736	0.0172	0.124939	-3.54	8.98	43.4113	NA
VPRBP-3	GTTGCAGCCATAGAAGGACG	VPRBP	x	2	2	1	143	2	30	1.47712	5.44	2.67483	0.00748	0.0175	0.221849	-3.85	9.29	43.4113	NA
CAND1-2	ATAAGGAGTTGCATCAAACG	CAND1	x	303	2	110	6023	5910	2470	3.3927	5.43	2.77705	0.00549	0.0135	2.14093	0.137	5.29	43.1115	0.00783321
ACTG1-2	ATGGAAGGAAACACGGCTCG	ACTG1	x	1	2	1	113	2	24	1.38021	5.43	2.67628	0.00744	0.0174	0.124939	-3.54	8.97	43.1115	NA
AHNAK-3	GTGATGCTACCCCCAATTTG	AHNAK	x	1	2	1	2	113	24	1.38021	5.43	2.67628	0.00744	0.0174	0.124939	-3.54	8.97	43.1115	NA
C12orf75-3	CCGTAACAGAAGATGACAAG	C12orf75	x	1	2	1	113	2	24	1.38021	5.43	2.67628	0.00744	0.0174	0.124939	-3.54	8.97	43.1115	NA
DHX36-4	TGTCCAATGATACATATACC	DHX36	x	1	2	1	113	2	24	1.38021	5.43	2.67628	0.00744	0.0174	0.124939	-3.54	8.97	43.1115	NA
FAM174A-1	CTGTTGCTGCCTGAACTAAG	FAM174A	x	447	261	42	133	21424	4461	3.64943	5.43	2.55823	0.0105	0.0231	2.39794	2.35	3.08	43.1115	0.0147903
MAX-3	TATTCCAGGAAGAGCAACCG	MAX	x	2	2	1	142	2	30	1.47712	5.43	2.67127	0.00756	0.0176	0.221849	-3.85	9.28	43.1115	NA
MORC1-4	TCTATTTCAGTTTCCCAGCG	MORC1	x	1	2	1	2	113	24	1.38021	5.43	2.67628	0.00744	0.0174	0.124939	-3.54	8.97	43.1115	NA
PPWD1-2	ATGATGTACAGACTATTGTT	PPWD1	x	1	2	1	113	2	24	1.38021	5.43	2.67628	0.00744	0.0174	0.124939	-3.54	8.97	43.1115	NA
TANC2-1	CACTACTCCTTGGTTCACGC	TANC2	x	1	2	1	113	2	24	1.38021	5.43	2.67628	0.00744	0.0174	0.124939	-3.54	8.97	43.1115	NA
TAS2R40-1	ACATAATGCGGTCACCAGTG	TAS2R40	x	1	2	3	2	170	36	1.5563	5.43	2.65379	0.00796	0.0184	0.30103	-4.1	9.53	43.1115	NA
SEPT8-3	CGAGCACGGCAGTACCCCTG	2008-09-01	x	72	2	303	2	10788	2233	3.34889	5.42	2.30221	0.0213	0.039	2.09922	-0.212	5.63	42.8137	0.0295544
SYAP1-1	ACCCGAGCAGCCGTCCGAGA	SYAP1	x	356	2	2	2	10293	2131	3.32858	5.42	1.7699	0.0767	0.11	2.07918	-0.371	5.79	42.8137	0.100844
TRIM14-1	ATGCAGAGTCAAGTAAAACC	TRIM14	x	1	2	1	112	2	24	1.38021	5.42	2.67231	0.00753	0.0176	0.124939	-3.54	8.96	42.8137	NA
VAV3-2	CATACTCTATTAAATCAGGA	VAV3	x	2	2	1	2	141	30	1.47712	5.42	2.66769	0.00764	0.0178	0.221849	-3.85	9.27	42.8137	NA
BLVRB-2	ATGATCCCACCACCCACCCG	BLVRB	x	2	2	122	95	3471	738	2.86806	5.41	2.70627	0.0068	0.0161	1.62325	-3.46	8.87	42.5179	0.00967381
PRDM10-3	CCACACTTACACAAGTCGTG	PRDM10	x	789	1244	421	69039	590	14417	4.15887	5.41	2.67715	0.00743	0.0174	2.91275	7.48	-2.07	42.5179	0.0105553
SETDB2-1	AAAGTTCAGTAATAATCCCA	SETDB2	x	1	2	1	2	111	23	1.36173	5.41	2.66832	0.00762	0.0178	0.124939	-3.48	8.89	42.5179	NA
ZDBF2-2	GAGCATTACAAATCACTGGG	ZDBF2	x	1	2	1	2	111	23	1.36173	5.41	2.66832	0.00762	0.0178	0.124939	-3.48	8.89	42.5179	NA
NME4-2	CCGAGCCTGCTAGTGCGCCA	NME4	x	1	2	148	4076	188	883	2.94596	5.4	2.62932	0.00856	0.0196	1.70186	-3.01	8.41	42.2243	0.0121222
TBL3-1	AGATGATACATATCTTGTCA	TBL3	x	3	2	1	2	167	35	1.54407	5.4	2.64397	0.00819	0.0189	0.30103	-4.06	9.46	42.2243	NA
CLLU1OS-1	CCAAACTATGAGATTTCAGA	CLLU1OS	x	1	2	1	110	2	23	1.36173	5.39	2.66431	0.00771	0.0179	0.124939	-3.48	8.87	41.9326	NA
FAM20C-3	TCTCCAGCGAGTGGGACGAG	FAM20C	x	1	2	1	2	110	23	1.36173	5.39	2.66431	0.00771	0.0179	0.124939	-3.48	8.87	41.9326	NA
KISS1R-1	CACCTGCAGGGCGCTATCGG	KISS1R	x	1	109	235	256	9376	1995	3.29994	5.39	2.57988	0.00988	0.022	2.0607	-0.593	5.98	41.9326	0.0139426
PHF19-2	AGCACCCCAGTGACAGATCG	PHF19	x	387	2	442	23161	2	4799	3.68115	5.39	2.14465	0.032	0.0537	2.44248	2.64	2.75	41.9326	0.0438
RIMKLB-3	GTGGTGCTGACAATCGAGCA	RIMKLB	x	1	2	1	110	2	23	1.36173	5.39	2.66431	0.00771	0.0179	0.124939	-3.48	8.87	41.9326	NA
RNF166-4	TCCTACAAAGCGCCCTGTCG	RNF166	x	1	2	1	110	2	23	1.36173	5.39	2.66431	0.00771	0.0179	0.124939	-3.48	8.87	41.9326	NA
SNX30-4	TCAGTCAAGCACGTCACTGG	SNX30	x	2	2	1	138	2	29	1.4624	5.39	2.65686	0.00789	0.0183	0.221849	-3.81	9.2	41.9326	NA
TMEM51-2	CAGCATCCCCAGGCCGATGG	TMEM51	x	1	2	12	417	2	87	1.93952	5.39	2.58211	0.00982	0.0219	0.69897	-5.21	10.6	41.9326	NA
ARFIP1-1	AAATGGAGAGACTCTTCTTG	ARFIP1	x	2	2	1	137	2	29	1.4624	5.38	2.65322	0.00797	0.0184	0.221849	-3.81	9.19	41.6429	NA
GHDC-4	TGGGAGCAGCTCGATAAAGG	GHDC	x	1	2	1	109	2	23	1.36173	5.38	2.66027	0.00781	0.0181	0.124939	-3.48	8.86	41.6429	NA
HSD17B7-4	GGCGTGCAGGAACATGAGCA	HSD17B7	x	1	2	1	109	2	23	1.36173	5.38	2.66027	0.00781	0.0181	0.124939	-3.48	8.86	41.6429	NA
KCTD17-1	ACCTCCATAGGATGAGACCG	KCTD17	x	1	97	184	2	7824	1622	3.21005	5.38	1.97163	0.0487	0.0744	1.97313	-1.26	6.64	41.6429	0.0655118
LDHAL6B-1	ACAATAATCAGTTTGCAGTG	LDHAL6B	x	1	2	174	19	4886	1016	3.00689	5.38	1.98251	0.0474	0.0729	1.77085	-2.64	8.02	41.6429	0.0638313
LY6G5B-4	GATGTCGGGAACAGGAACTG	LY6G5B	x	1	2	1	109	2	23	1.36173	5.38	2.66027	0.00781	0.0181	0.124939	-3.48	8.86	41.6429	NA
PPWD1-4	GGATGATTGAATACTGGACT	PPWD1	x	1	2	1	109	2	23	1.36173	5.38	2.66027	0.00781	0.0181	0.124939	-3.48	8.86	41.6429	NA
RPS29-2	CGTGTCTGTTCAAACCGGCA	RPS29	x	1	2	1	109	2	23	1.36173	5.38	2.66027	0.00781	0.0181	0.124939	-3.48	8.86	41.6429	NA
SLC27A3-3	CGTGTCTGTTATGCTCTGGG	SLC27A3	x	1	2	1	109	2	23	1.36173	5.38	2.66027	0.00781	0.0181	0.124939	-3.48	8.86	41.6429	NA
ZNF623-2	GACGACGTCAGACAGACTCA	ZNF623	x	1	2	1	109	2	23	1.36173	5.38	2.66027	0.00781	0.0181	0.124939	-3.48	8.86	41.6429	NA
CRIPAK-2	AGCAGGCGGGCACTCCACGT	CRIPAK	x	1	2	1	108	2	23	1.36173	5.37	2.65621	0.0079	0.0183	0.124939	-3.48	8.85	41.3553	NA
GNG3-4	TGGGCAAGCACGCAAGATGG	GNG3	x	1	2	1	108	2	23	1.36173	5.37	2.65621	0.0079	0.0183	0.124939	-3.48	8.85	41.3553	NA
LAMB3-4	TGGGTGCGCAGCGATCAGCA	LAMB3	x	272	408	80	20787	233	4356	3.63909	5.37	2.62815	0.00859	0.0196	2.40369	2.26	3.11	41.3553	0.0121625
OR4F5-1	AAAAGTCAGTAATCATCTTG	OR4F5	x	1	2	1	2	108	23	1.36173	5.37	2.65621	0.0079	0.0183	0.124939	-3.48	8.85	41.3553	NA
SSBP2-3	GGAAAAAAACATCACATTGG	SSBP2	x	1	2	1	2	108	23	1.36173	5.37	2.65621	0.0079	0.0183	0.124939	-3.48	8.85	41.3553	NA
ATP1A2-2	CTGAGGCGAGAGTAGCTATG	ATP1A2	x	342	405	410	2	31606	6553	3.81644	5.36	2.29735	0.0216	0.0394	2.58621	3.93	1.43	41.0696	0.0299574
RPL22-2	CAAGATCACCGTGACATCCG	RPL22	x	3	780	221	26912	524	5688	3.75496	5.36	2.37846	0.0174	0.0335	2.52461	3.34	2.02	41.0696	0.0242683
WDR55-4	TTCTCCCTCTTGGCAAGAGT	WDR55	x	2	2	1	135	2	28	1.44716	5.36	2.64588	0.00815	0.0188	0.221849	-3.76	9.12	41.0696	NA
ANP32E-2	CTTACCTACCTCAATCTGAG	ANP32E	x	1	2	1	107	2	23	1.36173	5.35	2.65213	0.008	0.0185	0.124939	-3.48	8.83	40.7859	NA
C20orf173-1	AGGTGTCAGATCCAGATAGG	C20orf173	x	306	421	74	21427	344	4514	3.65456	5.35	2.63657	0.00837	0.0192	2.42651	2.4	2.95	40.7859	0.0118596
C4BPB-2	AGGTGTGGTCCTCTAGACAC	C4BPB	x	1	2	1	107	2	23	1.36173	5.35	2.65213	0.008	0.0185	0.124939	-3.48	8.83	40.7859	NA
C8orf87-3	CATTCACAGGAATCTCAGCA	C8orf87	x	1	2	1	2	107	23	1.36173	5.35	2.65213	0.008	0.0185	0.124939	-3.48	8.83	40.7859	NA
CERS2-2	CCATGATTAGAGTCCCAGCT	CERS2	x	1	2	1	2	107	23	1.36173	5.35	2.65213	0.008	0.0185	0.124939	-3.48	8.83	40.7859	NA
COMMD2-4	TGACCCGCGCTGTCCACTTG	COMMD2	x	1	2	1	107	2	23	1.36173	5.35	2.65213	0.008	0.0185	0.124939	-3.48	8.83	40.7859	NA
H1FOO-4	GCACCATGCGTAGCACCGGG	H1FOO	x	123	51	589	2	20699	4293	3.63276	5.35	2.25309	0.0243	0.0431	2.4054	2.2	3.15	40.7859	0.0335792
HAGHL-3	GCTCCGGGTTTCCCCGCGCG	HAGHL	x	1	2	1	107	2	23	1.36173	5.35	2.65213	0.008	0.0185	0.124939	-3.48	8.83	40.7859	NA
INTS2-2	AGCACAAGACGCAATCGACG	INTS2	x	1	2	1	2	107	23	1.36173	5.35	2.65213	0.008	0.0185	0.124939	-3.48	8.83	40.7859	NA
NIPSNAP1-3	TCACAAAGTGGATCCCCGGA	NIPSNAP1	x	1	2	1	107	2	23	1.36173	5.35	2.65213	0.008	0.0185	0.124939	-3.48	8.83	40.7859	NA
PPP1R18-2	CCTCTACAGTCCCTAGCACA	PPP1R18	x	1	2	1	107	2	23	1.36173	5.35	2.65213	0.008	0.0185	0.124939	-3.48	8.83	40.7859	NA
ACLY-1	AGAGCAATTCGAGATTACCA	ACLY	x	1	2	1	2	105	22	1.34242	5.33	2.6439	0.0082	0.0189	0.124939	-3.42	8.75	40.2244	NA
C14orf177-1	ACTGATGGGCGTGTGATCAT	C14orf177	x	3	2	153	2	4225	877	2.943	5.33	1.91014	0.0561	0.0841	1.72154	-3.03	8.36	40.2244	0.0749502
MAST4-4	CCATCGTCAGACACATCGTG	MAST4	x	1	2	1	105	2	22	1.34242	5.33	2.6439	0.0082	0.0189	0.124939	-3.42	8.75	40.2244	NA
N6AMT2-1	CTATGATTACAATAATCCAT	N6AMT2	x	1	2	1	105	2	22	1.34242	5.33	2.6439	0.0082	0.0189	0.124939	-3.42	8.75	40.2244	NA
RXRB-3	GGACAACAAAGACTGCACAG	RXRB	x	1	2	1	105	2	22	1.34242	5.33	2.6439	0.0082	0.0189	0.124939	-3.42	8.75	40.2244	NA
APOC4-4	GTGGTGAACAGGACCAGAGA	APOC4	x	2	138	469	2	16194	3361	3.52647	5.32	2.15922	0.0308	0.0522	2.3075	1.26	4.06	39.9466	0.0422181
SCAF8-4	GGTAGCCTTGTTATACCAGG	SCAF8	x	5	78	1	2	2228	463	2.66558	5.32	2.0256	0.0428	0.067	1.44716	-4.47	9.79	39.9466	0.0578945
CLDN6-2	AAGGAGGGCGATGACACAGA	CLDN6	x	1	2	1	104	2	22	1.34242	5.31	2.63974	0.0083	0.0191	0.124939	-3.42	8.73	39.6706	NA
GMPS-2	AATATTGCTGGATCAAACCA	GMPS	x	1	2	1	2	104	22	1.34242	5.31	2.63974	0.0083	0.0191	0.124939	-3.42	8.73	39.6706	NA
LANCL3-2	CCATAGTAAGAATACATCAG	LANCL3	x	1	2	1	2	104	22	1.34242	5.31	2.63974	0.0083	0.0191	0.124939	-3.42	8.73	39.6706	NA
LOC391003-3	TTATGGCTTCCTAGAAGAAG	LOC391003	x	1	2	1	104	2	22	1.34242	5.31	2.63974	0.0083	0.0191	0.124939	-3.42	8.73	39.6706	NA
SLC33A1-3	GTAGACCGCATCAACCAACG	SLC33A1	x	1	2	1	2	104	22	1.34242	5.31	2.63974	0.0083	0.0191	0.124939	-3.42	8.73	39.6706	NA
FBXL20-3	AGAAATGTTTACCTAAGCCG	FBXL20	x	102	2	303	65	10638	2222	3.34674	5.3	2.44341	0.0145	0.0295	2.13247	-0.229	5.53	39.3966	0.0202938
RSBN1-2	AGGAGCTGGGATCACCATCG	RSBN1	x	1	2	152	4077	2	847	2.92788	5.3	1.82576	0.0679	0.0987	1.71321	-3.11	8.41	39.3966	0.0898448
SLC22A9-1	CATTCCCAATGTAATTCCCA	SLC22A9	x	1	2	1	103	2	22	1.34242	5.3	2.63556	0.0084	0.0192	0.124939	-3.42	8.72	39.3966	NA
SPATA13-4	GGGAGATCATGGACACCGAG	SPATA13	x	1	2	14	2	445	93	1.96848	5.3	2.53519	0.0112	0.0243	0.753328	-5.27	10.6	39.3966	NA
STXBP4-2	AGAAAAAAGACTTAATGTTG	STXBP4	x	1	495	387	22910	359	4830	3.68395	5.3	2.30914	0.0209	0.0385	2.46884	2.67	2.63	39.3966	0.0290096
FAM204A-2	AGCACAACCTCAAGATTCAG	FAM204A	x	1	291	1	859	6761	1583	3.19948	5.29	2.40718	0.0161	0.0317	1.98975	-1.34	6.63	39.1245	0.0224901
HIPK3-2	GCAATGTTGCAAACCAACAT	HIPK3	x	2	98	1	2	2629	546	2.73719	5.29	1.90236	0.0571	0.0854	1.5272	-4.14	9.43	39.1245	0.076202
NFYB-2	ATATCTTCCAATAGCAAACG	NFYB	x	2	2	1	2	128	27	1.43136	5.29	2.61966	0.0088	0.02	0.221849	-3.71	9	39.1245	NA
SPP1-2	CACCTCACACATGGAAAGCG	SPP1	x	135	2	1	2	3602	748	2.8739	5.29	1.8433	0.0653	0.0956	1.66276	-3.42	8.71	39.1245	0.086594
CIAPIN1-3	GGACTCAGTGAAACCTGCTG	CIAPIN1	x	308	116	420	2	21864	4542	3.65725	5.28	2.27213	0.0231	0.0414	2.44922	2.42	2.86	38.8542	0.0319786
CMTM4-4	TGCGACCCCGACTACCTGCG	CMTM4	x	1	2	4	2	179	38	1.57978	5.28	2.5788	0.00991	0.022	0.367977	-4.17	9.45	38.8542	NA
HSD11B1L-2	CTCGTGCTGAACCACATCGG	HSD11B1L	x	1	2	1	101	2	21	1.32222	5.27	2.62713	0.00861	0.0197	0.124939	-3.36	8.63	38.5859	NA
IRX6-2	TGCCTAACTGCTGACACCAA	IRX6	x	1	2	1	2	101	21	1.32222	5.27	2.62713	0.00861	0.0197	0.124939	-3.36	8.63	38.5859	NA
METTL9-4	TAAATGAATGGCAGAATACG	METTL9	x	1	2	1	2	101	21	1.32222	5.27	2.62713	0.00861	0.0197	0.124939	-3.36	8.63	38.5859	NA
SPG20-4	TCCAGCCCTAAGGTCTCAAG	SPG20	x	1	2	1	101	2	21	1.32222	5.27	2.62713	0.00861	0.0197	0.124939	-3.36	8.63	38.5859	NA
LEFTY1-4	TTCCGCGGGAGCGGTCCCCG	LEFTY1	x	1	2	1	100	2	21	1.32222	5.26	2.62288	0.00872	0.0199	0.124939	-3.36	8.62	38.3193	NA
OR5B21-3	GGAGGGGTATCTGAAGATTG	OR5B21	x	2	2	1	126	2	27	1.43136	5.26	2.612	0.009	0.0204	0.221849	-3.71	8.97	38.3193	NA
MIF4GD-4	GTCATAGACAGGGTTCACCA	MIF4GD	x	2	561	1	2	14337	2981	3.47436	5.25	1.62215	NA	NA	2.27416	0.811	4.44	38.0546	NA
OR10T2-2	ATGAATAGAAAGCCATACAT	OR10T2	x	334	2	243	14461	182	3044	3.48344	5.25	2.39064	0.0168	0.0328	2.28556	0.888	4.36	38.0546	0.023446
PLOD1-2	CAGCTGCAGTTGAACTACCT	PLOD1	x	1	2	155	2	3995	831	2.9196	5.25	1.80513	0.0711	0.103	1.72154	-3.16	8.41	38.0546	0.0938303
ALDH6A1-2	CAAGAAGCATAGTTGCTCCA	ALDH6A1	x	468	134	730	32878	569	6956	3.84236	5.24	2.57867	0.00992	0.022	2.64738	4.19	1.05	37.7918	0.0139971
DCPS-1	ATGAGGACAAAACCATCAGA	DCPS	x	1	2	1	99	2	21	1.32222	5.24	2.61859	0.00883	0.0201	0.124939	-3.36	8.6	37.7918	NA
ETS2-4	TTGCTGCACGGGGTTAACAA	ETS2	x	3	2	67	1807	2	376	2.57519	5.24	2.06247	0.0392	0.0625	1.38021	-4.85	10.1	37.7918	0.0532333
MPC1L-4	GCGTCGCCGGAGATCATCAG	MPC1L	x	1	2	1	2	99	21	1.32222	5.24	2.61859	0.00883	0.0201	0.124939	-3.36	8.6	37.7918	NA
MPP7-4	TTTCACCAAACATATCCCAG	MPP7	x	1	2	1	99	2	21	1.32222	5.24	2.61859	0.00883	0.0201	0.124939	-3.36	8.6	37.7918	NA
NAA60-2	GCAGGTAAATGGCTTTGCAG	NAA60	x	2	2	1	124	2	26	1.41497	5.24	2.60427	0.00921	0.0208	0.221849	-3.66	8.9	37.7918	NA
PER1-3	GCAACGGGGGTGATGCAGAG	PER1	x	2	2	1	124	2	26	1.41497	5.24	2.60427	0.00921	0.0208	0.221849	-3.66	8.9	37.7918	NA
PTPN3-2	CCTGCTATATCAACATAGCG	PTPN3	x	160	2	360	13180	4	2741	3.43791	5.24	2.21248	0.0269	0.0469	2.24055	0.507	4.73	37.7918	0.0370337
TYW1-2	ATTGCATCATAGAGACACCG	TYW1	x	1	2	1	99	2	21	1.32222	5.24	2.61859	0.00883	0.0201	0.124939	-3.36	8.6	37.7918	NA
ZNF676-1	CAACTCGTCCTCAAAGCTCA	ZNF676	x	276	21	263	2	14112	2935	3.46761	5.24	2.2767	0.0228	0.0411	2.27107	0.754	4.49	37.7918	0.031573
GLI3-3	TCAGCAACACTACCTCAAAG	GLI3	x	1	2	1	2	98	21	1.32222	5.23	2.61428	0.00894	0.0203	0.124939	-3.36	8.59	37.5307	NA
LRIT1-3	GGCACAGCACTGCTACGCTG	LRIT1	x	3	2	1	2	148	31	1.49136	5.23	2.57884	0.00991	0.022	0.30103	-3.9	9.13	37.5307	NA
MTFR1-1	AGAAAAGAAGGTCATCCTGA	MTFR1	x	1	2	1	2	98	21	1.32222	5.23	2.61428	0.00894	0.0203	0.124939	-3.36	8.59	37.5307	NA
STK10-2	ATTCTGGCATCCATTGACAC	STK10	x	2	2	86	2	2244	467	2.66932	5.23	1.96712	0.0492	0.0751	1.47712	-4.45	9.68	37.5307	0.0661589
GAR1-4	GGTCGTGGAGGCTTTAATCG	GAR1	x	2	2	1	122	2	26	1.41497	5.22	2.59645	0.00942	0.0212	0.221849	-3.66	8.88	37.2715	NA
KCNQ5-1	ACAGACGATCTCAGTATGCT	KCNQ5	x	3	2	1	2	147	31	1.49136	5.22	2.57527	0.01	0.0222	0.30103	-3.9	9.12	37.2715	NA
PACSIN3-4	TGCCCTGGTGCAAGTCACGG	PACSIN3	x	92	485	152	17850	310	3778	3.57726	5.22	2.59796	0.00938	0.0211	2.38561	1.7	3.52	37.2715	0.0132524
PLXNB3-1	ACAGGGTTGGCCACCCACGA	PLXNB3	x	239	2	12	6220	65	1308	3.11661	5.22	2.48751	0.0129	0.0269	1.926	-1.92	7.14	37.2715	0.0180988
AMER3-3	GACTCACGACAGCATGTCTG	AMER3	x	2	2	8	2	295	62	1.79239	5.21	2.54826	0.0108	0.0236	0.60206	-4.82	10	37.014	NA
ATXN1-4	TTGTAAACCAAGCTCCACCG	ATXN1	x	1	2	1	97	2	21	1.32222	5.21	2.60994	0.00906	0.0205	0.124939	-3.36	8.57	37.014	NA
CBY1-4	TACCGACACTCACAGAATGC	CBY1	x	1	2	1	97	2	21	1.32222	5.21	2.60994	0.00906	0.0205	0.124939	-3.36	8.57	37.014	NA
CTSV-2	ACACAGAAGATTATATGGCG	CTSV	x	1	2	1	97	2	21	1.32222	5.21	2.60994	0.00906	0.0205	0.124939	-3.36	8.57	37.014	NA
DAZAP2-4	GGTGGAGCATCGGTATAGGG	DAZAP2	x	1	2	1	97	2	21	1.32222	5.21	2.60994	0.00906	0.0205	0.124939	-3.36	8.57	37.014	NA
ERBB2IP-3	CTGAAGCTGAGATTAGTCCT	ERBB2IP	x	2	18	1	518	2	108	2.03342	5.21	2.48904	0.0128	0.0268	0.845098	-5.41	10.6	37.014	0.0179641
FBXL13-3	GGACGATGCGACTCCTGCCG	FBXL13	x	1	2	1	97	2	21	1.32222	5.21	2.60994	0.00906	0.0205	0.124939	-3.36	8.57	37.014	NA
IL26-2	CTCTCTATATCAAAGCAGCA	IL26	x	1	7	300	7539	68	1583	3.19948	5.21	2.3454	0.019	0.0358	2.01143	-1.34	6.55	37.014	0.0264307
LSM12-4	GACACCAGCACTGATTGCAT	LSM12	x	3	2	1	146	2	31	1.49136	5.21	2.57168	0.0101	0.0224	0.30103	-3.9	9.11	37.014	NA
MRPL27-2	AGCAACTCACATGGGCACCT	MRPL27	x	1	2	1	97	2	21	1.32222	5.21	2.60994	0.00906	0.0205	0.124939	-3.36	8.57	37.014	NA
TRPC4-3	GCTATCAGAAAAGAAGTCGT	TRPC4	x	1	69	12	2	2027	422	2.62531	5.21	2.07155	0.0383	0.0614	1.43669	-4.64	9.85	37.014	0.0520493
AKAP6-1	AAGCCCTGCGCATGTCATGG	AKAP6	x	60	482	253	19242	293	4066	3.60917	5.2	2.54971	0.0108	0.0235	2.42325	1.98	3.22	36.7583	0.0152027
CRBN-1	ACCAATGTTCATATAAATGG	CRBN	x	1	2	1	2	96	20	1.30103	5.2	2.60558	0.00917	0.0207	0.124939	-3.29	8.49	36.7583	NA
INSM2-1	CAGCCGAATAGAGCGGACTG	INSM2	x	570	780	77	34089	844	7272	3.86165	5.2	2.54685	0.0109	0.0237	2.6773	4.38	0.82	36.7583	0.0153414
KIF18B-4	CCTGCTCAAAGACTCCCTCG	KIF18B	x	1	2	1	96	2	20	1.30103	5.2	2.60558	0.00917	0.0207	0.124939	-3.29	8.49	36.7583	NA
OR5AC2-3	CAGGACTTACAGATCGACCA	OR5AC2	x	1	2	1	96	2	20	1.30103	5.2	2.60558	0.00917	0.0207	0.124939	-3.29	8.49	36.7583	NA
WBSCR16-4	TTTGTCTGCTAGGTCGCCTG	WBSCR16	x	1	2	1	96	2	20	1.30103	5.2	2.60558	0.00917	0.0207	0.124939	-3.29	8.49	36.7583	NA
ADGRL3-2	AGGCAAATCTGACATAGACC	ADGRL3	x	2	2	1	120	2	25	1.39794	5.19	2.58856	0.00964	0.0215	0.221849	-3.6	8.79	36.5044	NA
LECT2-2	ACTGTGTACGCACCATTCAC	LECT2	x	1	2	4	2	168	35	1.54407	5.19	2.54291	0.011	0.0239	0.367977	-4.06	9.25	36.5044	NA
PHF11-4	TTCCCGATCATCGCTCAAAG	PHF11	x	3	1028	175	28986	335	6105	3.78569	5.19	2.24769	0.0246	0.0436	2.60423	3.63	1.56	36.5044	0.0339729
BRSK2-2	CATACCTATCTCGTTCCGGG	BRSK2	x	1	2	1	95	2	20	1.30103	5.18	2.60118	0.00929	0.021	0.124939	-3.29	8.47	36.2523	NA
ETFDH-3	CTTTCTCCACTAGACACACA	ETFDH	x	1	2	1	95	2	20	1.30103	5.18	2.60118	0.00929	0.021	0.124939	-3.29	8.47	36.2523	NA
IFT81-3	TCATCCTGAAGAAACTCACT	IFT81	x	1	2	1	95	2	20	1.30103	5.18	2.60118	0.00929	0.021	0.124939	-3.29	8.47	36.2523	NA
LAMTOR3-2	CTGTTACTATAACACCTACC	LAMTOR3	x	1	2	1	95	2	20	1.30103	5.18	2.60118	0.00929	0.021	0.124939	-3.29	8.47	36.2523	NA
SOX1-4	GGGGCCCGAGAGGTTCGTGG	SOX1	x	1	2	1	95	2	20	1.30103	5.18	2.60118	0.00929	0.021	0.124939	-3.29	8.47	36.2523	NA
ZMIZ2-2	CAGTAGGGTTCATGCCAGCG	ZMIZ2	x	1	2	1	15	82	20	1.30103	5.18	2.81441	0.00489	0.0123	0.124939	-3.29	8.47	36.2523	NA
ZNF718-1	CACATTCTTCACATGTGTAG	ZNF718	x	279	355	425	24529	978	5313	3.72534	5.18	2.69716	0.00699	0.0165	2.54777	3.06	2.12	36.2523	0.00993737
CEP85L-1	AGAGTAATCAATGATTGACT	CEP85L	x	169	6	1	2	4209	877	2.943	5.17	1.83293	0.0668	0.0975	1.76839	-3.03	8.2	36.0019	0.0884637
LGR4-3	GGCAACCATTAAAACTTGGA	LGR4	x	1	2	1	2	94	20	1.30103	5.17	2.59675	0.00941	0.0211	0.124939	-3.29	8.46	36.0019	NA
MMP25-4	TGGGGAGCACCCCATCTCCG	MMP25	x	2	2	1	118	2	25	1.39794	5.17	2.58058	0.00986	0.022	0.221849	-3.6	8.77	36.0019	NA
SPATA18-1	GATGTAGATGATCCGCTGAA	SPATA18	x	1	2	1	2	94	20	1.30103	5.17	2.59675	0.00941	0.0211	0.124939	-3.29	8.46	36.0019	NA
OSCAR-4	GGCTACAGTTGTGACCCCTG	OSCAR	x	1	2	47	1186	2	248	2.39445	5.16	2.02166	0.0432	0.0675	1.22185	-5.46	10.6	35.7532	0.0584105
ARID5A-1	CCCCGCCGTACCTCTCGTAG	ARID5A	x	1	2	1	93	2	20	1.30103	5.15	2.59229	0.00953	0.0214	0.124939	-3.29	8.44	35.5062	NA
CEBPE-4	GCAGCCACTCGAGTTCTCAG	CEBPE	x	1	2	1	93	2	20	1.30103	5.15	2.59229	0.00953	0.0214	0.124939	-3.29	8.44	35.5062	NA
CMPK2-2	CCGGGCTTCAGGAATAAAGG	CMPK2	x	1	2	1	93	2	20	1.30103	5.15	2.59229	0.00953	0.0214	0.124939	-3.29	8.44	35.5062	NA
DTHD1-1	ACTCACCGGTTGAAATACGA	DTHD1	x	1	2	1	93	2	20	1.30103	5.15	2.59229	0.00953	0.0214	0.124939	-3.29	8.44	35.5062	NA
HCST-1	AAGTGATACCTGAAGTGCCA	HCST	x	1	2	1	2	93	20	1.30103	5.15	2.59229	0.00953	0.0214	0.124939	-3.29	8.44	35.5062	NA
MAP2K1-2	GCAGCAGCGAAAGCGCCTTG	MAP2K1	x	1	2	1	21	74	20	1.30103	5.15	2.84323	0.00447	0.0114	0.124939	-3.29	8.44	35.5062	NA
OR2C1-4	TGGCGACACAAGTCTCAACC	OR2C1	x	2	2	1	116	2	25	1.39794	5.15	2.57251	0.0101	0.0223	0.221849	-3.6	8.75	35.5062	NA
PUM1-1	CAAACATCGATGGCCTACTG	PUM1	x	5	1036	146	27363	795	5869	3.76856	5.15	2.30341	0.0213	0.0389	2.59733	3.47	1.68	35.5062	0.0295544
TMEM206-2	CAGCTGTAAGCACCATTACG	TMEM206	x	1	3	1	116	2	25	1.39794	5.15	2.54735	0.0109	0.0236	0.221849	-3.6	8.75	35.5062	NA
ADCK4-4	TTAAGGAGCTGTGCACGACA	ADCK4	x	1	2	1	92	2	20	1.30103	5.14	2.5878	0.00966	0.0216	0.124939	-3.29	8.43	35.261	NA
KMO-2	GATGTATATGAAGCTAGGGA	KMO	x	1	2	4	162	2	34	1.53148	5.14	2.52268	0.0116	0.0249	0.367977	-4.02	9.16	35.261	NA
METTL6-1	ACAACATCCACAGACTCTGG	METTL6	x	1	2	1	92	2	20	1.30103	5.14	2.5878	0.00966	0.0216	0.124939	-3.29	8.43	35.261	NA
MT1M-1	CACACTTGGCACAGCCCACG	MT1M	x	3	123	1	268	2692	617	2.79029	5.13	2.66912	0.0076	0.0177	1.62668	-3.87	9	35.0174	0.0107909
C10orf12-2	ACAGCCAGAAAGAGTACTCG	C10orf12	x	1	2	1	91	2	19	1.27875	5.12	2.58327	0.00979	0.0218	0.124939	-3.21	8.33	34.7755	NA
HS3ST2-3	GACATGTTGAAGATGCGTCG	HS3ST2	x	2	2	1	114	2	24	1.38021	5.12	2.56435	0.0103	0.0228	0.221849	-3.54	8.66	34.7755	NA
KRTAP11-1-3	GGTGGAAGTCGTGGTAACTT	KRTAP11-1	x	1	2	1	91	2	19	1.27875	5.12	2.58327	0.00979	0.0218	0.124939	-3.21	8.33	34.7755	NA
LRWD1-2	CCATTGACCTTACGGAGCGT	LRWD1	x	531	294	134	2	22178	4628	3.66539	5.12	2.19762	0.028	0.0484	2.5047	2.5	2.62	34.7755	0.0384992
OGFOD1-1	AAAACCAGTTTGTTCCACGA	OGFOD1	x	1	2	1	2	91	19	1.27875	5.12	2.58327	0.00979	0.0218	0.124939	-3.21	8.33	34.7755	NA
PGAM4-1	ACCCTCCTATGAGAGTCCGA	PGAM4	x	2	2	1	114	2	24	1.38021	5.12	2.56435	0.0103	0.0228	0.221849	-3.54	8.66	34.7755	NA
RPL8-4	GCGCCGTGGATTTCGCTGAG	RPL8	x	1	2	1	91	2	19	1.27875	5.12	2.58327	0.00979	0.0218	0.124939	-3.21	8.33	34.7755	NA
RRP1-1	GCTGACCAAAGTGGGCGCCG	RRP1	x	1	2	1	91	2	19	1.27875	5.12	2.58327	0.00979	0.0218	0.124939	-3.21	8.33	34.7755	NA
SNX14-2	GAAAGAACATACCTGTACCA	SNX14	x	1	2	1	91	2	19	1.27875	5.12	2.58327	0.00979	0.0218	0.124939	-3.21	8.33	34.7755	NA
TERF1-1	ACTTCTCAAGATAAACCTAG	TERF1	x	1	2	1	2	91	19	1.27875	5.12	2.58327	0.00979	0.0218	0.124939	-3.21	8.33	34.7755	NA
UROC1-3	CTGACCTCATTTCAATGTCG	UROC1	x	1	2	1	91	2	19	1.27875	5.12	2.58327	0.00979	0.0218	0.124939	-3.21	8.33	34.7755	NA
CTSB-4	TCAACAAACGGAATACCACG	CTSB	x	1	2	1	90	2	19	1.27875	5.11	2.57872	0.00992	0.022	0.124939	-3.21	8.32	34.5353	NA
EIF4E2-4	TGGATTATTCGGCTGCGGAA	EIF4E2	x	1	2	1	90	2	19	1.27875	5.11	2.57872	0.00992	0.022	0.124939	-3.21	8.32	34.5353	NA
GIF-2	ATGTACAACAAGATCCCTGT	GIF	x	1	2	1	2	90	19	1.27875	5.11	2.57872	0.00992	0.022	0.124939	-3.21	8.32	34.5353	NA
SELO-4	TGTCGGTGTTGAGCACGCCG	SELO	x	1	2	26	2	666	139	2.14301	5.11	2.44521	0.0145	0.0294	0.985277	-5.57	10.7	34.5353	0.0202938
UBE2L6-3	CCCCATGGATACTCACGGGT	UBE2L6	x	23	2	1	595	2	125	2.09691	5.11	2.43538	0.0149	0.03	0.937852	-5.51	10.6	34.5353	0.0208388
IMP3-2	GCAGGTGGACTTCCTGAACT	IMP3	x	2	2	29	96	659	158	2.19866	5.1	2.84697	0.00441	0.0113	1.04139	-5.63	10.7	34.2968	0.00631374
RPS27L-3	AGATTTACTACATCCGTCCT	RPS27L	x	264	2	301	2	12943	2702	3.43169	5.1	2.12661	0.0335	0.0555	2.27646	0.455	4.64	34.2968	0.0457674
SOX5-3	CCAGTGTCCGTTGATCAGGA	SOX5	x	986	2	171	25631	877	5533	3.74296	5.1	2.24602	0.0247	0.0437	2.58696	3.22	1.88	34.2968	0.034105
ARHGDIB-2	CCGGGTGACAACGACATTGG	ARHGDIB	x	239	2	572	19	18462	3859	3.58647	5.09	2.13569	0.0327	0.0545	2.43297	1.78	3.31	34.0598	0.0447153
CTDSPL-2	CCAGTGGCGGAAGCACACTG	CTDSPL	x	1	2	10	294	2	62	1.79239	5.09	2.43863	0.0147	0.0298	0.636822	-4.82	9.91	34.0598	NA
ALOX5-1	AACTCGATGTAGTCCCCGTG	ALOX5	x	1	2	1	88	2	19	1.27875	5.08	2.5695	0.0102	0.0225	0.124939	-3.21	8.29	33.8246	NA
ATP2B1-4	GGTGGATTACCTCGTCACGT	ATP2B1	x	2	2	1	2	111	24	1.38021	5.08	2.55193	0.0107	0.0234	0.221849	-3.54	8.62	33.8246	NA
CDH8-1	AGACGATGGGAAGATAACGC	CDH8	x	1	2	1	2	88	19	1.27875	5.08	2.5695	0.0102	0.0225	0.124939	-3.21	8.29	33.8246	NA
EIF1AY-4	TGAATCTGAAAAAAGAGAGT	EIF1AY	x	1	2	1	2	88	19	1.27875	5.08	2.5695	0.0102	0.0225	0.124939	-3.21	8.29	33.8246	NA
GGT6-2	GCTCTACTGAGTCTACTGGC	GGT6	x	1	2	1	88	2	19	1.27875	5.08	2.5695	0.0102	0.0225	0.124939	-3.21	8.29	33.8246	NA
MTA3-1	AAAACACTATTAGCTGACAA	MTA3	x	1	2	1	2	88	19	1.27875	5.08	2.5695	0.0102	0.0225	0.124939	-3.21	8.29	33.8246	NA
NKX6-1-1	CGGGTGGTAGTACTCACGAG	NKX6-1	x	94	358	1	10132	99	2137	3.3298	5.08	2.32103	0.0203	0.0376	2.17898	-0.362	5.44	33.8246	0.0281992
RPA3-4	TGGACATGATGGACTTGCCC	RPA3	x	2	2	1	2	111	24	1.38021	5.08	2.55193	0.0107	0.0234	0.221849	-3.54	8.62	33.8246	NA
SLC35G5-3	GAGGACAGCGGAGCATACGG	SLC35G5	x	1	2	1	2	88	19	1.27875	5.08	2.5695	0.0102	0.0225	0.124939	-3.21	8.29	33.8246	NA
TARBP1-4	TCCAATGGAGCTACACGTAG	TARBP1	x	1	2	2	2	111	24	1.38021	5.08	2.55193	0.0107	0.0234	0.221849	-3.54	8.62	33.8246	NA
TSC22D2-2	CCCGGACGAGTCACGCACAG	TSC22D2	x	1	2	1	2	88	19	1.27875	5.08	2.5695	0.0102	0.0225	0.124939	-3.21	8.29	33.8246	NA
PCDH15-1	AGGTTAGAGTTGAATGACGA	PCDH15	x	2	2	1	110	2	23	1.36173	5.07	2.54774	0.0108	0.0236	0.221849	-3.48	8.55	33.5909	NA
PRR32-2	CCTCCTGCACTGATAGTAGG	PRR32	x	1	2	2	110	2	23	1.36173	5.07	2.54774	0.0108	0.0236	0.221849	-3.48	8.55	33.5909	NA
WNK1-2	GCCGTGGGAATGTCTAACGA	WNK1	x	2	2	1	110	2	23	1.36173	5.07	2.54774	0.0108	0.0236	0.221849	-3.48	8.55	33.5909	NA
CLK1-3	GCCAAAGAGACCATGAAAGC	CLK1	x	1	2	1	87	2	19	1.27875	5.06	2.56483	0.0103	0.0227	0.124939	-3.21	8.27	33.3589	NA
FNDC5-3	GGTCCCAGAGGGCACATGAG	FNDC5	x	9	2	1	2	265	56	1.74819	5.06	2.42867	0.0152	0.0304	0.60206	-4.69	9.75	33.3589	NA
HIPK2-3	TCGGGTGAATATGTATGACA	HIPK2	x	1	2	1	2	87	19	1.27875	5.06	2.56483	0.0103	0.0227	0.124939	-3.21	8.27	33.3589	NA
ITGAV-1	AACGATGAGCTCAGCTTCGT	ITGAV	x	2	2	1	109	2	23	1.36173	5.06	2.54353	0.011	0.0238	0.221849	-3.48	8.54	33.3589	NA
MAFK-1	CCTGCGGGGTCTCACCAAGG	MAFK	x	1	2	1	87	2	19	1.27875	5.06	2.56483	0.0103	0.0227	0.124939	-3.21	8.27	33.3589	NA
METTL6-2	ATATGATACAGAAAGATGCA	METTL6	x	1	2	4	154	2	33	1.51851	5.06	2.49491	0.0126	0.0265	0.367977	-3.98	9.04	33.3589	NA
RAB3B-4	GTAGTCAAAATTCTGGTCAG	RAB3B	x	1	2	1	87	2	19	1.27875	5.06	2.56483	0.0103	0.0227	0.124939	-3.21	8.27	33.3589	NA
SLC7A13-1	AATTCCTACAATCCACAACA	SLC7A13	x	1	2	1	2	87	19	1.27875	5.06	2.56483	0.0103	0.0227	0.124939	-3.21	8.27	33.3589	NA
TMEM185B-1	CAACCCTCGCTACCGCACCG	TMEM185B	x	3	2	1	131	2	28	1.44716	5.06	2.51587	0.0119	0.0253	0.30103	-3.76	8.82	33.3589	NA
ARL10-3	GGCCGAAGTAGGTCTTCCAG	ARL10	x	1	2	94	2	2133	446	2.64933	5.05	1.83425	0.0666	0.0972	1.50965	-4.54	9.59	33.1285	0.08821
E2F5-4	TTTATAAGCAGCACATGGAT	E2F5	x	1	2	49	1150	2	241	2.38202	5.05	1.9783	0.0479	0.0735	1.23888	-5.5	10.6	33.1285	0.0644715
FLYWCH2-1	ACAGTGCACACCCTTGCGCT	FLYWCH2	x	221	2	244	10295	2	2153	3.33304	5.05	2.16262	0.0306	0.0518	2.1922	-0.337	5.39	33.1285	0.0419549
CD1E-1	CCTGCCCTCGATTTCTAGCG	CD1E	x	2	2	1	108	2	23	1.36173	5.04	2.53929	0.0111	0.0241	0.221849	-3.48	8.52	32.8996	NA
EPO-3	CTGTCGGAAGCTGTCCTGCG	EPO	x	777	2	533	3	28713	6006	3.77859	5.04	1.99274	0.0463	0.0714	2.64081	3.56	1.48	32.8996	0.0624007
LMAN2L-4	TCGCTGTCGAAGCCCTACCA	LMAN2L	x	1	2	1	86	2	18	1.25527	5.04	2.56013	0.0105	0.023	0.124939	-3.14	8.18	32.8996	NA
LOC101060321-4	GTTCCTCCTCTATCTTCCTG	LOC101060321	x	1	2	1	86	2	18	1.25527	5.04	2.56013	0.0105	0.023	0.124939	-3.14	8.18	32.8996	NA
MAP1LC3A-2	CCATGTCAACATGAGCGAGT	MAP1LC3A	x	10	2	1	283	2	60	1.77815	5.04	2.41253	0.0158	0.0314	0.636822	-4.78	9.82	32.8996	NA
MAST1-2	GAGCTTGATGTGACCCATGG	MAST1	x	1	222	504	15553	347	3325	3.52179	5.04	2.24912	0.0245	0.0434	2.38441	1.22	3.82	32.8996	0.0338437
PGBD4-1	AAAGTCAGTCTGGTTATGTG	PGBD4	x	957	107	167	26336	706	5655	3.75243	5.04	2.45821	0.014	0.0286	2.61314	3.31	1.73	32.8996	0.0196089
SPINK6-3	TCAGGTGTCTTCAGTCAGGG	SPINK6	x	491	2	1	10382	464	2268	3.35564	5.04	2.16904	NA	NA	2.21661	-0.159	5.2	32.8996	NA
VAX1-2	AGAACGCGCACAAGGAGAGT	VAX1	x	1	2	1	86	2	18	1.25527	5.04	2.56013	0.0105	0.023	0.124939	-3.14	8.18	32.8996	NA
PAK1IP1-4	TTTATCTGTACCAACCGACA	PAK1IP1	x	1	2	1	2	85	18	1.25527	5.03	2.55539	0.0106	0.0232	0.124939	-3.14	8.17	32.6724	NA
RBFA-4	TGAGCAGAACGCACACATGG	RBFA	x	1	2	1	28	59	18	1.25527	5.03	2.8338	0.0046	0.0117	0.124939	-3.14	8.17	32.6724	NA
UHMK1-3	TCATCCACATGGAACAACCC	UHMK1	x	1	2	1	2	85	18	1.25527	5.03	2.55539	0.0106	0.0232	0.124939	-3.14	8.17	32.6724	NA
C1orf141-1	AAAGACAGTAACTTCTCACA	C1orf141	x	3	339	308	2	14063	2943	3.46879	5.02	2.08973	0.0366	0.0594	2.33579	0.764	4.26	32.4467	0.0498294
GRIK2-4	TTTGGATGTGATCAGTCTGA	GRIK2	x	362	2	304	2	14349	3004	3.4777	5.01	2.0634	0.0391	0.0624	2.34766	0.839	4.17	32.2226	0.0531089
REEP2-3	GCGTTGGGTGCACGAACTTG	REEP2	x	1	2	1	84	2	18	1.25527	5.01	2.55061	0.0108	0.0235	0.124939	-3.14	8.15	32.2226	NA
RHNO1-2	GTTCCACCAACAACCACTGG	RHNO1	x	1	2	1	84	2	18	1.25527	5.01	2.55061	0.0108	0.0235	0.124939	-3.14	8.15	32.2226	NA
RPL3-3	GGCTACGTGGAAACCCCTCG	RPL3	p	1	2	1	84	2	18	1.25527	5.01	2.55061	0.0108	0.0235	0.124939	-3.14	8.15	32.2226	NA
SCG5-3	CATTCCTAAGGACTTTAGTG	SCG5	x	1	2	1	2	84	18	1.25527	5.01	2.55061	0.0108	0.0235	0.124939	-3.14	8.15	32.2226	NA
TRMT44-4	TCGTGTATCCCAAACCCACG	TRMT44	x	324	141	225	3697	11173	3112	3.49304	5.01	2.91086	0.0036	0.00965	2.36173	0.969	4.04	32.2226	0.00516961
LOC101928436-4	TACCTAGGGCAGTGATAGAA	LOC101928436	x	77	2	1	2	1710	358	2.55388	5	1.86135	0.0627	0.0925	1.42597	-4.93	9.93	32	0.0833253
SPDYE5-2	GGGTAGTGGAGATGCTGTGT	SPDYE5	x	2	2	1	2	105	22	1.34242	5	2.52642	0.0115	0.0247	0.221849	-3.42	8.42	32	NA
ZFAT-2	CTTGTGTGAGCGGATCCGGA	ZFAT	x	79	399	172	13611	210	2894	3.4615	5	2.53845	0.0111	0.0241	2.33579	0.703	4.3	32	0.0156194
IFNA2-4	TGGTTGCCAAACTCCTCCTG	IFNA2	x	492	463	337	2	27333	5725	3.75778	4.99	2.14643	0.0318	0.0535	2.63414	3.36	1.63	31.779	0.0435395
TBC1D3K-4	TGGCTACCACATGCTCCTGT	TBC1D3K	x	1	2	1	83	2	18	1.25527	4.99	2.54579	0.0109	0.0237	0.124939	-3.14	8.13	31.779	NA
ABCG5-1	ACACCTGAAAACGTTACCAA	ABCG5	x	1	2	1	82	2	18	1.25527	4.98	2.54093	0.0111	0.024	0.124939	-3.14	8.12	31.5594	NA
ALG11-3	GCAGCAGTCTGATTCCCCAA	ALG11	x	1	2	1	82	2	18	1.25527	4.98	2.54093	0.0111	0.024	0.124939	-3.14	8.12	31.5594	NA
C4orf51-3	TAAAGGGCCTGGTTATATCA	C4orf51	x	3	499	374	2	18489	3873	3.58805	4.98	2.01898	0.0435	0.0679	2.46538	1.8	3.18	31.5594	0.0587984
CXADR-3	CTGTACAGTCAGAAACAGAG	CXADR	x	1	2	1	82	2	18	1.25527	4.98	2.54093	0.0111	0.024	0.124939	-3.14	8.12	31.5594	NA
GCM1-4	CGGCCGCGACTGTCTCGCAG	GCM1	x	1	2	82	2	1790	375	2.57403	4.98	1.84159	0.0655	0.0958	1.4523	-4.85	9.83	31.5594	0.0868409
LOC100505841-2	CAAATGTAGCAAACAACTGC	LOC100505841	x	1	2	1	82	2	18	1.25527	4.98	2.54093	0.0111	0.024	0.124939	-3.14	8.12	31.5594	NA
NRF1-4	GCTCGGTGTAAGTAGCCACA	NRF1	x	1	2	1	82	2	18	1.25527	4.98	2.54093	0.0111	0.024	0.124939	-3.14	8.12	31.5594	NA
SIAH2-2	GACCGGACACTCGAAGAGCG	SIAH2	x	1	2	1	82	2	18	1.25527	4.98	2.54093	0.0111	0.024	0.124939	-3.14	8.12	31.5594	NA
CD160-2	GATCCTGGGATAGATGGTGT	CD160	x	5	2	1	2	165	35	1.54407	4.97	2.43761	0.0148	0.0298	0.425969	-4.06	9.03	31.3414	NA
GCM2-1	AAAGAGAATTCGAGAATCCG	GCM2	x	2	2	1	2	102	22	1.34242	4.96	2.5133	0.012	0.0254	0.221849	-3.42	8.38	31.125	NA
OVCH1-1	AATCCACAACTTACTCACTG	OVCH1	x	81	2	1	121	1626	366	2.56348	4.96	2.64306	0.00822	0.0189	1.44716	-4.89	9.85	31.125	0.0116518
RBMY1J-2	CGGGATGAAAGTTATTCTAG	RBMY1J	x	1	2	1	2	81	17	1.23045	4.96	2.53602	0.0112	0.0242	0.124939	-3.05	8.01	31.125	NA
SENP1-1	AAGATAGGGAATATACACTG	SENP1	x	285	309	1	2	12334	2586	3.41263	4.96	2.04611	0.0407	0.0644	2.2974	0.299	4.66	31.125	0.0551749
TBATA-2	CCGGAAAAGACAGTTGACTC	TBATA	x	1	2	1	2	81	17	1.23045	4.96	2.53602	0.0112	0.0242	0.124939	-3.05	8.01	31.125	NA
TEKT3-2	CTATGGGTCAAATTGGAGTG	TEKT3	x	1	2	1	2	81	17	1.23045	4.96	2.53602	0.0112	0.0242	0.124939	-3.05	8.01	31.125	NA
TOR3A-2	GCTGGTCCTAAGAACAGTGA	TOR3A	x	1	2	246	2	5166	1083	3.03463	4.96	1.64659	0.0996	0.139	1.91908	-2.46	7.42	31.125	0.128979
USP17L22-1	AGTGAACATGAGAAATTCAT	USP17L22	x	1	2	7	205	2	43	1.63347	4.96	2.40103	0.0163	0.0321	0.522879	-4.34	9.3	31.125	NA
RGL3-3	CCTCCACTATCGAACCAGCA	RGL3	x	549	264	661	2	30425	6380	3.80482	4.95	2.11654	0.0343	0.0565	2.69138	3.82	1.13	30.91	0.0468075
ZNF451-3	CCCCGGCAAATAGTTCTCCG	ZNF451	x	2	2	1	101	2	22	1.34242	4.95	2.50887	0.0121	0.0257	0.221849	-3.42	8.37	30.91	NA
ANKRD32-3	GCATGAAGAACGCATACAGG	ANKRD32	x	1	2	1	80	2	17	1.23045	4.94	2.53107	0.0114	0.0245	0.124939	-3.05	7.99	30.6965	NA
ATP8A2-3	GAAGGACAGAGCTCAACGGT	ATP8A2	x	1	2	31	646	50	146	2.16435	4.94	2.60359	0.00923	0.0208	1.05436	-5.6	10.5	30.6965	0.0130487
CDC6-3	GGTGGGAAGTTCAACAGCTG	CDC6	x	2	2	1	100	2	21	1.32222	4.94	2.50442	0.0123	0.0259	0.221849	-3.36	8.3	30.6965	NA
CENPO-1	AGTACCTGAATGCTTACTCT	CENPO	x	1	2	1	80	2	17	1.23045	4.94	2.53107	0.0114	0.0245	0.124939	-3.05	7.99	30.6965	NA
CST9L-4	GTGGACAGCAAACTCCACTG	CST9L	x	40	2	130	3353	173	740	2.86923	4.94	2.70841	0.00676	0.016	1.75841	-3.45	8.39	30.6965	0.00961908
ERBB2IP-4	CTTGGAAATAGGGTTTACAC	ERBB2IP	x	1	2	1	80	2	17	1.23045	4.94	2.53107	0.0114	0.0245	0.124939	-3.05	7.99	30.6965	NA
HDGF-3	GGGTCCCGAAAAAAAAGACT	HDGF	x	1	2	1	80	2	17	1.23045	4.94	2.53107	0.0114	0.0245	0.124939	-3.05	7.99	30.6965	NA
PEX19-2	AGCCACTGCGGAGTTCGAGA	PEX19	x	1	2	3	121	2	26	1.41497	4.94	2.47626	0.0133	0.0275	0.30103	-3.66	8.6	30.6965	NA
RPP30-3	TCAAAGACTCCACAATGAGA	RPP30	x	1	2	1	80	2	17	1.23045	4.94	2.53107	0.0114	0.0245	0.124939	-3.05	7.99	30.6965	NA
TBC1D3F-3	GAAATGAAGTTGAAAAACCC	TBC1D3F	x	2	2	1	100	2	21	1.32222	4.94	2.50442	0.0123	0.0259	0.221849	-3.36	8.3	30.6965	NA
TFG-2	GAAGTTCTATCAGTTCTCGA	TFG	x	1	2	1	80	2	17	1.23045	4.94	2.53107	0.0114	0.0245	0.124939	-3.05	7.99	30.6965	NA
USO1-3	GCTGGCCAGTTATTATGTGG	USO1	x	1	2	1	80	2	17	1.23045	4.94	2.53107	0.0114	0.0245	0.124939	-3.05	7.99	30.6965	NA
DLGAP3-4	TGGGCGGTGATGGAGATGCG	DLGAP3	x	438	2	134	32	11668	2455	3.39005	4.93	2.19086	0.0285	0.049	2.28179	0.116	4.81	30.4844	0.039161
EFR3B-2	GCTGACCGGGAGCTACGACG	EFR3B	x	536	284	65	17992	2	3776	3.57703	4.93	2.11957	0.034	0.0562	2.46982	1.7	3.23	30.4844	0.0464263
SLC25A22-2	CTGATGTCGGAAGAAGTCGT	SLC25A22	x	559	266	70	2	18140	3807	3.58058	4.93	2.11724	0.0342	0.0564	2.4747	1.73	3.2	30.4844	0.0466791
CYP1B1-2	GCCACTGATCGGAAACGCGG	CYP1B1	x	2	2	1	99	2	21	1.32222	4.92	2.49993	0.0124	0.0262	0.221849	-3.36	8.28	30.2738	NA
GLE1-1	GTTCAGATGCCATCTCCGAG	GLE1	x	1	2	2	99	2	21	1.32222	4.92	2.49993	0.0124	0.0262	0.221849	-3.36	8.28	30.2738	NA
ICE1-3	GTTACACAGGCATTCGAGAG	ICE1	x	1	2	1	2	79	17	1.23045	4.92	2.52607	0.0115	0.0247	0.124939	-3.05	7.97	30.2738	NA
N4BP1-2	TTACACAGAATGCTGCCACA	N4BP1	x	3	2	1	2	119	25	1.39794	4.92	2.46808	0.0136	0.028	0.30103	-3.6	8.52	30.2738	NA
NOP14-1	CAACAGCAACATGAGCCCCG	NOP14	x	1	2	1	2	79	17	1.23045	4.92	2.52607	0.0115	0.0247	0.124939	-3.05	7.97	30.2738	NA
PHKA1-1	ATGTATTTCTACACGAACAG	PHKA1	x	2	2	1	99	2	21	1.32222	4.92	2.49993	0.0124	0.0262	0.221849	-3.36	8.28	30.2738	NA
POTEA-2	GCGTTAATGTTGCTACAACA	POTEA	n	1	2	1	79	2	17	1.23045	4.92	2.52607	0.0115	0.0247	0.124939	-3.05	7.97	30.2738	NA
ZDHHC4-3	GTAATGAAGCAATCCATGCA	ZDHHC4	x	1	2	1	79	2	17	1.23045	4.92	2.52607	0.0115	0.0247	0.124939	-3.05	7.97	30.2738	NA
KRTAP5-1-3	GCCGGAACCACAGCCACCCT	KRTAP5-1	x	1	2	1	78	2	17	1.23045	4.91	2.52103	0.0117	0.025	0.124939	-3.05	7.96	30.0647	NA
LOC100129940-2	GAACTGGCCTTGCGCGCAAG	LOC100129940	x	2	2	60	1268	2	267	2.42651	4.9	1.9414	0.0522	0.0791	1.32906	-5.37	10.3	29.8571	0.0699955
LZTS3-3	CGTTGCCACAGACATCGGTG	LZTS3	x	2	3	206	2	4158	874	2.94151	4.89	1.71901	0.0856	0.121	1.84716	-3.03	7.92	29.6508	0.111807
POU3F4-1	CAGGCTGCGAGTACACGTTG	POU3F4	x	1	2	172	2	3453	726	2.86094	4.89	1.67908	0.0931	0.13	1.76592	-3.5	8.39	29.6508	0.121035
KCNT1-3	GACTCACCAGTTGATCTCGG	KCNT1	x	123	2	69	2	3805	800	2.90309	4.88	1.93405	0.0531	0.0802	1.81068	-3.26	8.14	29.446	0.0711325
TESK1-2	GAAACATTCACCTCAGTGCG	TESK1	x	262	2	121	2	7570	1591	3.20167	4.88	2.16029	0.0308	0.0521	2.10834	-1.32	6.2	29.446	0.0422181
UPK1A-3	GATGCTGACCTTCTACAGCG	UPK1A	x	2	2	1	96	2	21	1.32222	4.88	2.48626	0.0129	0.027	0.221849	-3.36	8.24	29.446	NA
ADAMTS12-1	AACATCATAGATCACTCCGG	ADAMTS12	x	1	2	1	76	2	16	1.20412	4.87	2.5108	0.012	0.0256	0.124939	-2.97	7.84	29.2426	NA
ANKFY1-1	AGCTTTGTGACTAACCAGCG	ANKFY1	x	1	2	1	76	2	16	1.20412	4.87	2.5108	0.012	0.0256	0.124939	-2.97	7.84	29.2426	NA
ARGFX-1	ACTGGTAGAACTCTCAGTGA	ARGFX	x	1	2	1	2	76	16	1.20412	4.87	2.5108	0.012	0.0256	0.124939	-2.97	7.84	29.2426	NA
GGA2-2	AGCCACAGACCCAAGCATGT	GGA2	x	1	2	1	76	2	16	1.20412	4.87	2.5108	0.012	0.0256	0.124939	-2.97	7.84	29.2426	NA
LOC100132146-4	TGTCTTCACATCCCTTCATG	LOC100132146	x	1	2	1	2	76	16	1.20412	4.87	2.5108	0.012	0.0256	0.124939	-2.97	7.84	29.2426	NA
MLANA-1	GATGATCAAACCCTTCTTGT	MLANA	x	1	2	1	2	76	16	1.20412	4.87	2.5108	0.012	0.0256	0.124939	-2.97	7.84	29.2426	NA
QRFPR-2	CAGCAATGCAGGTCATAGTG	QRFPR	x	443	412	403	24366	77	5140	3.71096	4.87	2.32078	0.0203	0.0376	2.62256	2.92	1.95	29.2426	0.0281992
C1orf204-4	TTCAGACCCAGGATACAGGT	C1orf204	x	3	2	1	114	2	24	1.38021	4.86	2.44719	0.0144	0.0293	0.30103	-3.54	8.4	29.0406	NA
DOK1-1	AAGGCTGACTCTCCTGACCG	DOK1	x	183	2	1	2	3606	759	2.88024	4.86	1.66156	0.0966	0.135	1.79239	-3.39	8.25	29.0406	0.125357
KCNJ4-4	GACCAGCGGGACCTCAACGT	KCNJ4	x	1	2	79	1264	322	334	2.52375	4.86	2.67528	0.00747	0.0174	1.43669	-5.04	9.9	29.0406	0.0106102
KRT222-3	GAGCTACAGGAAGTAAGGCG	KRT222	x	2	2	1	95	2	20	1.30103	4.86	2.48164	0.0131	0.0272	0.221849	-3.29	8.15	29.0406	NA
CCDC136-3	GCAGCACCTCAGGGATACGG	CCDC136	x	1	2	1	75	2	16	1.20412	4.85	2.5056	0.0122	0.0259	0.124939	-2.97	7.82	28.84	NA
DFFB-2	CGGCGTTGTCGGGAACACTG	DFFB	x	2	2	108	2153	2	453	2.6561	4.85	1.79878	0.0721	0.104	1.5721	-4.51	9.36	28.84	0.0950901
ENTPD6-4	GTGGCCTTCCAGAAGTCGAA	ENTPD6	x	3	2	1	2	113	24	1.38021	4.85	2.44294	0.0146	0.0295	0.30103	-3.54	8.39	28.84	NA
RFTN2-1	ACCTCCTGGGCCTATCAGGA	RFTN2	x	3	2	1	113	2	24	1.38021	4.85	2.44294	0.0146	0.0295	0.30103	-3.54	8.39	28.84	NA
RICTOR-2	GTGCCAAATAATTATCCATG	RICTOR	x	3	2	1	113	2	24	1.38021	4.85	2.44294	0.0146	0.0295	0.30103	-3.54	8.39	28.84	NA
SFR1-1	ATTTAATTCCTCTTACAATG	SFR1	x	1	2	1	75	2	16	1.20412	4.85	2.5056	0.0122	0.0259	0.124939	-2.97	7.82	28.84	NA
CA5B-4	CCTCTCCAGGCAAATTGCTG	CA5B	x	1	2	74	2	1472	310	2.49136	4.84	1.81769	0.0691	0.1	1.40937	-5.16	10	28.6408	0.0913212
OR2F1-3	CATGATGGCCGAGTATCGCA	OR2F1	x	73	2	81	2757	224	627	2.79727	4.84	2.7812	0.00542	0.0133	1.716	-3.84	8.68	28.6408	0.00773509
PRL-4	GGAGAGGTTATGGATGTAGT	PRL	x	1	51	83	2578	2	543	2.7348	4.84	1.91757	0.0552	0.0828	1.65321	-4.15	8.99	28.6408	0.0738199
TRIM62-3	GCGTTGAGGATGGCGTCCAG	TRIM62	x	98	438	1	2	10227	2153	3.33304	4.84	1.69129	0.0908	0.127	2.25285	-0.337	5.18	28.6408	0.118187
VPREB1-3	TCACAATCAGACAAGAGCCA	VPREB1	x	1	2	163	257	2903	665	2.82282	4.84	2.42792	0.0152	0.0304	1.74299	-3.7	8.54	28.6408	0.0212499
AGXT-3	GCTGCTGTTCTTAACCCACG	AGXT	x	1	2	1	74	2	16	1.20412	4.83	2.50036	0.0124	0.0262	0.124939	-2.97	7.8	28.443	NA
HIP1-3	CGACTATACAGAGAGATCAG	HIP1	x	1	2	2	2	93	20	1.30103	4.83	2.4723	0.0134	0.0278	0.221849	-3.29	8.12	28.443	NA
MRPL20-1	CTGGATCCGAAAGTAGCGGT	MRPL20	x	1	2	1	2	74	16	1.20412	4.83	2.50036	0.0124	0.0262	0.124939	-2.97	7.8	28.443	NA
NPEPL1-4	GCTTTCCATAGGAATCTATG	NPEPL1	x	1	2	1	74	2	16	1.20412	4.83	2.50036	0.0124	0.0262	0.124939	-2.97	7.8	28.443	NA
RCCD1-1	ACCACATTCTGGGCCCACAA	RCCD1	x	419	2	1	2	7959	1677	3.22453	4.82	1.53504	NA	NA	2.14819	-1.16	5.98	28.2465	NA
ENTPD8-4	GTTGACAGTGATCCAACCAA	ENTPD8	x	1	2	31	635	2	134	2.1271	4.81	2.28192	0.0225	0.0406	1.05436	-5.55	10.4	28.0514	0.0311699
FAM156B-4	GGCAGTATCGACATTCACAT	FAM156B	x	1	2	1	2	73	16	1.20412	4.81	2.49522	0.0126	0.0264	0.124939	-2.97	7.78	28.0514	NA
PSENEN-3	CTGTGCCGGAAGTACTACCT	PSENEN	x	125	2	272	7436	2	1567	3.19507	4.81	2.12777	0.0334	0.0554	2.12385	-1.37	6.18	28.0514	0.0456348
PYURF-1	AGCGCCGGATCGAAGTCGCG	PYURF	x	1	6	1	2	148	32	1.50515	4.81	2.33657	0.0195	0.0364	0.425969	-3.94	8.75	28.0514	NA
ST6GAL2-2	CCGGAAAAGCCCCCTCCCGT	ST6GAL2	x	1	2	1	2	73	16	1.20412	4.81	2.49522	0.0126	0.0264	0.124939	-2.97	7.78	28.0514	NA
GALNT2-2	CACCCCTACACGTTCCCGGG	GALNT2	x	11	2	1	258	2	55	1.74036	4.8	2.29431	0.0218	0.0396	0.669007	-4.67	9.47	27.8576	NA
GUCA2B-3	GGACCACGGCCACTCCTGGC	GUCA2B	x	258	242	316	2	15174	3198	3.50488	4.8	2.1395	0.0324	0.0541	2.43457	1.07	3.73	27.8576	0.0443185
CFHR2-2	TAACGTGCGCAGAAGAAGGA	CFHR2	x	548	499	2	19179	168	4079	3.61055	4.79	2.09632	0.0361	0.0586	2.54365	2	2.79	27.6652	0.0491828
CPSF1-4	TTTGGACAGCCCACTACACA	CPSF1	x	147	2	209	6192	418	1394	3.14426	4.79	2.49575	0.0126	0.0264	2.07676	-1.73	6.52	27.6652	0.0176929
GC-2	ACATCCTCCAGATCAGCAGT	GC	x	379	167	45	10279	649	2304	3.36248	4.79	2.59326	0.00951	0.0213	2.29447	-0.105	4.9	27.6652	0.0134319
SRMS-1	ACTCCGAATTCGCCCTTGGG	SRMS	x	2	2	1	2	90	19	1.27875	4.79	2.45801	0.014	0.0286	0.221849	-3.21	8	27.6652	NA
ZNF460-1	AAAATGAGCCTTGAACACGA	ZNF460	x	209	2	53	4871	2	1027	3.01157	4.79	1.82665	0.0678	0.0986	1.94448	-2.61	7.4	27.6652	0.0897313
DMD-1	AAATGTACAAGGACCGACAA	DMD	x	3	2	1	108	2	23	1.36173	4.78	2.42128	0.0155	0.0308	0.30103	-3.48	8.26	27.4741	NA
GATA4-4	TGTGGGCACGTAGACTGGCG	GATA4	x	3	2	1	2	108	23	1.36173	4.78	2.42128	0.0155	0.0308	0.30103	-3.48	8.26	27.4741	NA
RHOB-1	CGGTGGGCACGTACACCTCG	RHOB	x	1	348	1	2	6412	1353	3.1313	4.78	1.51104	0.131	0.177	2.06695	-1.82	6.6	27.4741	0.166527
FDPS-2	GATTCATCCCTTACCCGCCG	FDPS	x	1	2	1	71	2	15	1.17609	4.77	2.48443	0.013	0.0271	0.124939	-2.87	7.64	27.2843	NA
FRRS1L-3	CTCCTACGGCACCTTCGCGG	FRRS1L	x	2	2	74	1416	2	299	2.47567	4.77	1.85088	0.0642	0.0942	1.41497	-5.21	9.98	27.2843	0.0852143
KRT83-1	AGATGTGGGATTGGAGAATG	KRT83	x	148	2	657	14510	193	3102	3.49164	4.77	2.13112	0.0331	0.055	2.42975	0.957	3.81	27.2843	0.0452406
MIER3-1	AATGCCAGTAAATCTTCTAG	MIER3	x	1	2	6	2	161	34	1.53148	4.76	2.33716	0.0194	0.0364	0.477121	-4.02	8.78	27.0958	NA
WFDC8-3	GTTCAGTGAAAGGGAAGAGT	WFDC8	x	172	2	1052	21802	312	4668	3.66913	4.76	2.05455	0.0399	0.0634	2.61137	2.53	2.23	27.0958	0.0541418
CIRBP-4	TGAGAACATTGACGACGCTA	CIRBP	x	2	2	17	376	2	80	1.90309	4.75	2.29134	0.0219	0.0399	0.845098	-5.12	9.87	26.9087	NA
CLNS1A-2	GTACCCTTTACATCGCTGAG	CLNS1A	x	2	2	1	88	2	19	1.27875	4.75	2.44829	0.0144	0.0292	0.221849	-3.21	7.96	26.9087	NA
LAMB2-1	ACAACCTACTCGACCCACGG	LAMB2	x	1	2	1	2	70	15	1.17609	4.75	2.47895	0.0132	0.0274	0.124939	-2.87	7.62	26.9087	NA
OXLD1-3	GGTGGCAGCGATGCCTTGGG	OXLD1	x	1	2	1	70	2	15	1.17609	4.75	2.47895	0.0132	0.0274	0.124939	-2.87	7.62	26.9087	NA
PIP4K2A-2	GTTTAAGGAATACTGCCCGA	PIP4K2A	x	1	2	1	2	70	15	1.17609	4.75	2.47895	0.0132	0.0274	0.124939	-2.87	7.62	26.9087	NA
PQLC2-3	GGAGACTCCTGCAACCTCAT	PQLC2	x	1	2	1	70	2	15	1.17609	4.75	2.47895	0.0132	0.0274	0.124939	-2.87	7.62	26.9087	NA
RIN1-1	CTCAACATCAAGGCTCAGCG	RIN1	x	2	2	18	2	393	83	1.91908	4.75	2.28787	0.0221	0.0401	0.865301	-5.16	9.91	26.9087	NA
TRIM74-1	CCACCACCTGCCAGCACATG	TRIM74	x	558	2	212	2	13852	2925	3.46613	4.75	1.94843	0.0514	0.078	2.4105	0.742	4.01	26.9087	0.0689639
BHLHA9-3	GCGCATCCTAGACTACAACG	BHLHA9	x	2	2	1	87	2	19	1.27875	4.74	2.44337	0.0146	0.0295	0.221849	-3.21	7.95	26.7228	NA
BRD2-2	ACCACTCTCTCTACGCATAG	BRD2	x	1	4	1	2	105	23	1.36173	4.74	2.37371	0.0176	0.0338	0.30103	-3.48	8.22	26.7228	NA
RAB1B-4	TGTCTCCTAGTGGGACACAG	RAB1B	x	487	425	295	2	21492	4540	3.65706	4.74	2.05567	0.0398	0.0633	2.60459	2.42	2.32	26.7228	0.0540154
CDRT4-1	AGCGCCCCACATTGATAACG	CDRT4	x	13	305	60	6500	168	1409	3.14891	4.73	2.48675	0.0129	0.0269	2.10037	-1.7	6.43	26.5382	0.0180988
FOXL2-2	CCTTGATGAAGCACTCGTTG	FOXL2	x	220	703	14	15655	869	3492	3.54307	4.73	2.29809	0.0216	0.0393	2.49462	1.4	3.33	26.5382	0.0299574
NAIF1-1	AGAGACCACCTATCACACGC	NAIF1	x	1	2	1	69	2	15	1.17609	4.73	2.4734	0.0134	0.0277	0.124939	-2.87	7.6	26.5382	NA
OR13G1-3	TAGCCCTGTAAGAATCAATG	OR13G1	x	1	2	98	1785	2	378	2.57749	4.73	1.72621	0.0843	0.119	1.5272	-4.84	9.57	26.5382	0.110223
PKNOX2-2	CTGCTCAGGAATGATCTAGG	PKNOX2	x	1	2	1	69	2	15	1.17609	4.73	2.4734	0.0134	0.0277	0.124939	-2.87	7.6	26.5382	NA
GBA-3	TGTGGTGAGTACTGTTGGCG	GBA	x	67	1329	471	2	32815	6937	3.84117	4.72	1.95068	0.0511	0.0776	2.79402	4.17	0.55	26.3549	0.0685789
NBPF3-1	AATCTATGCTGAGGGATGAG	NBPF3	x	529	125	11	11121	541	2465	3.39182	4.72	2.35093	0.0187	0.0354	2.3457	0.13	4.59	26.3549	0.0260226
RPS11-3	GGGCTTCAAGACACCCAAGG	RPS11	p	2	2	1	86	2	19	1.27875	4.72	2.4384	0.0148	0.0298	0.221849	-3.21	7.93	26.3549	NA
TMEM56-1	ACATACCGCTGATTCACAAA	TMEM56	x	1	2	84	2	1523	322	2.50786	4.72	1.75116	0.0799	0.114	1.4624	-5.1	9.82	26.3549	0.104832
AADAC-2	ATGTATATAATGCCTTAAGG	AADAC	x	2	40	28	1222	2	259	2.4133	4.71	2.43878	0.0147	0.0298	1.36798	-5.41	10.1	26.1729	0.0205637
ADPRM-4	TTGTTATGGACATGTTCAAG	ADPRM	x	879	672	37	2	27686	5855	3.76753	4.71	1.94715	0.0515	0.0782	2.72373	3.46	1.25	26.1729	0.0690951
LCNL1-4	GGTAGTCGGAGAAGGCCACT	LCNL1	x	1	2	9	29	181	44	1.64345	4.71	2.50196	0.0124	0.0261	0.60206	-4.37	9.08	26.1729	NA
RABIF-1	CGAGGGCCGAAACCGGAAGG	RABIF	x	389	442	211	17937	248	3845	3.5849	4.71	2.37363	0.0176	0.0338	2.54075	1.77	2.94	26.1729	0.0245418
VPS13C-2	GAGAACATTTGACTTAACTG	VPS13C	x	2	2	1	2	85	18	1.25527	4.71	2.43339	0.015	0.0301	0.221849	-3.14	7.85	26.1729	NA
C14orf119-1	CCAGCGTGAACGTTTCCTAG	C14orf119	x	3	2	15	345	2	73	1.86332	4.7	2.29096	0.022	0.0399	0.823909	-5.01	9.71	25.9921	NA
COPS8-2	AGTATACGCTTGAGAGACCA	COPS8	p	206	470	197	10434	4695	3200	3.50515	4.7	2.72854	0.00636	0.0152	2.46389	1.07	3.63	25.9921	NA
NGB-2	GAGGAGTACCTTGCCAGCCT	NGB	x	213	386	373	2	16843	3563	3.55182	4.7	2.07	0.0385	0.0616	2.51055	1.48	3.22	25.9921	0.0523143
PLAGL1-3	GGCGCAAGGATCACCTCACC	PLAGL1	x	1	2	81	1457	2	309	2.48996	4.7	1.754	0.0794	0.113	1.44716	-5.16	9.86	25.9921	0.104206
KDM3A-2	TGCATTTGAAACATCCGATG	KDM3A	x	1	2	1	67	2	15	1.17609	4.69	2.46211	0.0138	0.0284	0.124939	-2.87	7.56	25.8125	NA
RBMY1B-2	GATCGAACCAGCAAATCCAG	RBMY1B	x	1	2	1	67	2	15	1.17609	4.69	2.46211	0.0138	0.0284	0.124939	-2.87	7.56	25.8125	NA
RHOQ-2	GAAGCATATAAGGAAGACAT	RHOQ	x	1	2	1	67	2	15	1.17609	4.69	2.46211	0.0138	0.0284	0.124939	-2.87	7.56	25.8125	NA
SEC22A-1	ACTGATTATGAACAAAGCAC	SEC22A	x	2	2	1	2	84	18	1.25527	4.69	2.42834	0.0152	0.0304	0.221849	-3.14	7.83	25.8125	NA
SPDYE2-2	CTCGGGGTACCCCCTCCAGG	SPDYE2	x	1	2	1	2	67	15	1.17609	4.69	2.46211	0.0138	0.0284	0.124939	-2.87	7.56	25.8125	NA
XAGE2-2	AGCATAGCCCCAATCAGCTC	XAGE2	x	1	2	1	67	2	15	1.17609	4.69	2.46211	0.0138	0.0284	0.124939	-2.87	7.56	25.8125	NA
AMBRA1-3	GGATGATCCAGTATCTCTCA	AMBRA1	x	21	2	84	1731	98	387	2.58771	4.68	2.69741	0.00699	0.0165	1.55226	-4.8	9.48	25.6342	0.00993737
BLID-3	TCTGAGTGTGTGCTCTACAC	BLID	x	1	476	166	2	10919	2313	3.36418	4.67	1.93682	0.0528	0.0798	2.33109	-0.0913	4.76	25.4572	0.0707547
EMC7-3	TTCTCCGTCTACCAGCACTC	EMC7	x	1	2	1	66	2	14	1.14613	4.67	2.45636	0.014	0.0287	0.124939	-2.77	7.44	25.4572	NA
POMT1-4	TGTGGCGACTCACCTACCCG	POMT1	x	1	2	15	304	2	65	1.81291	4.67	2.21457	0.0268	0.0467	0.778151	-4.87	9.54	25.4572	NA
PRKAG3-4	TTAGGAGAGATGGAGACCAG	PRKAG3	x	1	2	1	66	2	14	1.14613	4.67	2.45636	0.014	0.0287	0.124939	-2.77	7.44	25.4572	NA
TRPV3-2	CACGGGTCCGTACGCCCAGT	TRPV3	x	1	2	1	66	2	14	1.14613	4.67	2.45636	0.014	0.0287	0.124939	-2.77	7.44	25.4572	NA
UGT1A3-3	GGCAGTGGTCCTCACCCCAG	UGT1A3	x	414	180	318	54	15427	3279	3.51574	4.67	2.2683	0.0233	0.0418	2.48287	1.16	3.51	25.4572	0.0322498
C11orf85-4	GGCAAACTTACCAACCCAAG	C11orf85	x	204	2	1	2	3479	738	2.86806	4.66	1.58233	0.114	0.156	1.83885	-3.46	8.12	25.2813	0.146379
DEFB130-3	TATCCAACTCCGGTTCCCAA	DEFB130	x	3	2	1	99	2	21	1.32222	4.66	2.38044	0.0173	0.0334	0.30103	-3.36	8.02	25.2813	NA
DMKN-1	AAGCACTGGGACAAATATTG	DMKN	x	1	2	131	2	2250	477	2.67852	4.66	1.65151	0.0986	0.137	1.64998	-4.41	9.07	25.2813	0.127763
ERG-4	TTTCTAGCATGCATTAACCG	ERG	x	2	2	1	2	82	18	1.25527	4.66	2.4181	0.0156	0.031	0.221849	-3.14	7.8	25.2813	NA
CDC25A-1	CATGGTCAAGAGAATCAGAA	CDC25A	x	1	2	1	65	2	14	1.14613	4.65	2.45053	0.0143	0.0291	0.124939	-2.77	7.42	25.1067	NA
EDIL3-1	CCACAACACTAGAACAGTTG	EDIL3	x	1	2	1	65	2	14	1.14613	4.65	2.45053	0.0143	0.0291	0.124939	-2.77	7.42	25.1067	NA
FAM50A-3	GGGATGGCTCTGGGCACCGG	FAM50A	x	1	2	1	65	2	14	1.14613	4.65	2.45053	0.0143	0.0291	0.124939	-2.77	7.42	25.1067	NA
KCNV1-1	CCAGAGCTTCTGGCGAACAG	KCNV1	x	9	202	403	10146	145	2181	3.33866	4.65	2.27883	0.0227	0.0409	2.31105	-0.293	4.94	25.1067	0.0314415
CCNL2-2	CTGGAACCGCACGAAGACGT	CCNL2	x	2	2	1	2	81	18	1.25527	4.64	2.41275	0.0158	0.0314	0.221849	-3.14	7.78	24.9333	NA
DEGS2-4	CCACGACATCTCGCACAACG	DEGS2	x	1	240	4	41	4025	862	2.93551	4.64	1.78507	0.0743	0.107	1.91204	-3.07	7.71	24.9333	0.0978603
DLEC1-3	CACTAATATAGCATGTCCCG	DLEC1	x	2	2	1	2	81	18	1.25527	4.64	2.41275	0.0158	0.0314	0.221849	-3.14	7.78	24.9333	NA
DNTTIP2-4	TTCACTGACACTTATAACTG	DNTTIP2	x	3	2	1	2	98	21	1.32222	4.64	2.37574	0.0175	0.0337	0.30103	-3.36	8	24.9333	NA
HTATSF1-2	ACCTCCACAAGAAAAAGCCC	HTATSF1	x	95	2	1	41	1585	345	2.53782	4.64	1.96068	0.0499	0.0761	1.5141	-4.99	9.63	24.9333	0.0670515
IL2-4	TTCTTTGTAGAACTTGAAGT	IL2	x	2	2	8	2	198	42	1.62325	4.64	2.28602	0.0223	0.0403	0.60206	-4.31	8.95	24.9333	NA
OR4C11-2	CATGATGGTTGGGTAACGCA	OR4C11	x	370	188	133	11435	84	2442	3.38775	4.64	2.36744	0.0179	0.0342	2.36236	0.0973	4.54	24.9333	0.0249425
SUGT1-2	CTCGGATGCCCTAATCGACG	SUGT1	x	1	2	4	114	2	25	1.39794	4.64	2.3387	0.0194	0.0363	0.367977	-3.6	8.24	24.9333	NA
KRTAP4-9-2	AGGTGGTCTCACAGCAGCTG	KRTAP4-9	x	295	277	320	3	14749	3129	3.49541	4.63	2.09151	0.0365	0.0592	2.47324	0.989	3.64	24.761	0.0496997
UQCRC2-4	TGTAAGACGCAGCAAATGGG	UQCRC2	x	2	2	117	662	1335	424	2.62737	4.63	2.57319	0.0101	0.0223	1.60566	-4.63	9.26	24.761	0.0142403
F2RL1-3	GTCTGCTTCACGACATACAA	F2RL1	x	2	2	1	80	2	17	1.23045	4.62	2.40751	0.0161	0.0317	0.221849	-3.05	7.67	24.59	NA
ACVR2B-4	CTGGAGCGCACCAACCAGAG	ACVR2B	x	3	2	1	96	2	21	1.32222	4.61	2.36623	0.018	0.0343	0.30103	-3.36	7.97	24.4201	NA
CCNI-3	CATACAGTGAAGTAGTTGCT	CCNI	x	561	235	927	2	28043	5954	3.77481	4.61	1.96455	0.0495	0.0755	2.75916	3.53	1.08	24.4201	0.0665424
FAM46D-4	TTACGTACAGAAATTGGTCA	FAM46D	x	1	2	1	63	2	14	1.14613	4.61	2.43865	0.0147	0.0298	0.124939	-2.77	7.38	24.4201	NA
PCDHA8-3	GGTGGCGTCCAAAAGACACC	PCDHA8	x	1	2	1	63	2	14	1.14613	4.61	2.43865	0.0147	0.0298	0.124939	-2.77	7.38	24.4201	NA
SNRPF-1	ACTAACAGGAAAGCCAGTGA	SNRPF	x	1	2	1	63	2	14	1.14613	4.61	2.43865	0.0147	0.0298	0.124939	-2.77	7.38	24.4201	NA
TMPPE-4	TTCGGCCACTAAAAAGAACA	TMPPE	x	1	2	1	63	2	14	1.14613	4.61	2.43865	0.0147	0.0298	0.124939	-2.77	7.38	24.4201	NA
WIPF3-2	GGAGGTTCTGCAAACACACG	WIPF3	x	434	3	245	2	11102	2357	3.37236	4.61	1.95667	0.0504	0.0767	2.35666	-0.0261	4.64	24.4201	0.0676799
MBD3L4-4	TGCAGCTGGTGAGTCTCATG	MBD3L4	x	20	2	1	370	2	79	1.89763	4.6	2.16705	0.0302	0.0514	0.884607	-5.11	9.71	24.2515	NA
COPS2-1	CCAGTTACATCAGTCGTGCC	COPS2	p	1	46	1	765	2	163	2.21219	4.58	1.77638	0.0757	0.108	1.20412	-5.64	10.2	23.9176	NA
CPZ-1	ACCTGACGTCCGAGTACTAC	CPZ	x	1	57	441	28	7932	1692	3.2284	4.58	2.05675	0.0397	0.0632	2.22098	-1.13	5.71	23.9176	0.053882
HNRNPA1-2	GGGAACGCTCACGGACTGTG	HNRNPA1	x	1	2	1	62	2	14	1.14613	4.58	2.43258	0.015	0.0301	0.124939	-2.77	7.35	23.9176	NA
METTL25-2	ATGGTGGGTCTCCACACTTG	METTL25	x	1	2	84	1389	2	296	2.47129	4.58	1.70811	0.0876	0.123	1.4624	-5.22	9.8	23.9176	0.114301
RTN4RL1-1	GGTAGCACACACAGTCCCGT	RTN4RL1	x	1	2	1	2	62	14	1.14613	4.58	2.43258	0.015	0.0301	0.124939	-2.77	7.35	23.9176	NA
SMC1A-1	ATTGCCACAAGCATACTGCA	SMC1A	x	1	2	1	62	2	14	1.14613	4.58	2.43258	0.015	0.0301	0.124939	-2.77	7.35	23.9176	NA
SYMPK-2	GAGGGACGAGAATGTGAACG	SYMPK	x	1	2	1	62	2	14	1.14613	4.58	2.43258	0.015	0.0301	0.124939	-2.77	7.35	23.9176	NA
TDG-3	TCTGTGTCTGGAATCTTATG	TDG	x	1	2	1	62	2	14	1.14613	4.58	2.43258	0.015	0.0301	0.124939	-2.77	7.35	23.9176	NA
ZC3H12B-1	AAACTTGGACGATCTAGGCA	ZC3H12B	x	1	2	1	2	62	14	1.14613	4.58	2.43258	0.015	0.0301	0.124939	-2.77	7.35	23.9176	NA
B4GALNT1-3	GGATCAAGGAGCAAGTAGTG	B4GALNT1	x	25	2	1	2	442	94	1.97313	4.57	2.14764	0.0317	0.0533	0.970037	-5.28	9.85	23.7524	NA
DYDC1-3	ATATCTTCAAAAGCACCTTG	DYDC1	x	1	2	281	4506	2	958	2.98137	4.57	1.51262	0.13	0.177	1.9762	-2.79	7.36	23.7524	0.16535
HDAC9-2	AGCTTTGATCCAATGATGTG	HDAC9	x	3	2	1	93	2	20	1.30103	4.57	2.35168	0.0187	0.0353	0.30103	-3.29	7.86	23.7524	NA
PLA2G4B-2	GTGGCCATAATAGCTACCAC	PLA2G4B	x	309	56	320	69	10743	2299	3.36154	4.57	2.29145	0.0219	0.0399	2.35857	-0.112	4.68	23.7524	0.0303615
ADGRB2-1	ATCATCAGCCGAGGGCACGT	ADGRB2	x	1	2	1	2	61	13	1.11394	4.56	2.42643	0.0152	0.0305	0.124939	-2.66	7.22	23.5883	NA
ATP6V0E2-1	AGCACCCGAAGCGATCAGCC	ATP6V0E2	x	1	2	1	61	2	13	1.11394	4.56	2.42643	0.0152	0.0305	0.124939	-2.66	7.22	23.5883	NA
C3orf20-1	AATAAAAGGATACTAAACGA	C3orf20	x	1	2	1	61	2	13	1.11394	4.56	2.42643	0.0152	0.0305	0.124939	-2.66	7.22	23.5883	NA
FAM64A-2	CTGGAGAGATCTCCGGCGCA	FAM64A	x	1	2	1	61	2	13	1.11394	4.56	2.42643	0.0152	0.0305	0.124939	-2.66	7.22	23.5883	NA
KRT26-4	GTGGAGATGAATGCAACCCC	KRT26	x	1	2	1	2	61	13	1.11394	4.56	2.42643	0.0152	0.0305	0.124939	-2.66	7.22	23.5883	NA
NAF1-2	GCCCGTTCTGAACGCCGTCG	NAF1	x	1	2	1	61	2	13	1.11394	4.56	2.42643	0.0152	0.0305	0.124939	-2.66	7.22	23.5883	NA
RASL10A-4	TACGACTTGAGCATCCGCGA	RASL10A	x	1	2	1	61	2	13	1.11394	4.56	2.42643	0.0152	0.0305	0.124939	-2.66	7.22	23.5883	NA
SEMA3A-1	ACAGATGGAGAATTATACTC	SEMA3A	x	1	2	1	61	2	13	1.11394	4.56	2.42643	0.0152	0.0305	0.124939	-2.66	7.22	23.5883	NA
SPAG6-4	TCAGGTTTCAAAACATTCCG	SPAG6	x	1	2	1	61	2	13	1.11394	4.56	2.42643	0.0152	0.0305	0.124939	-2.66	7.22	23.5883	NA
SPTAN1-4	GTGGAAGTGAACGATCGTCA	SPTAN1	x	665	173	169	2	15827	3367	3.52724	4.56	1.99181	0.0464	0.0715	2.52591	1.26	3.3	23.5883	0.0625301
ZNF148-4	TAATTAGTACTACTATGCAC	ZNF148	x	1	2	1	2	61	13	1.11394	4.56	2.42643	0.0152	0.0305	0.124939	-2.66	7.22	23.5883	NA
ZNF75A-4	TCTAAGTCAGAAAGAGACAC	ZNF75A	x	20	2	1	359	2	77	1.88649	4.56	2.14542	0.0319	0.0536	0.884607	-5.08	9.64	23.5883	NA
LOC100133267-1	ACAGTGTATTGCTTTGAAAG	LOC100133267	x	1	2	35	268	324	126	2.10037	4.55	2.46497	0.0137	0.0282	1.10266	-5.51	10.1	23.4254	0.0191981
PI4KA-1	ATAGTCTGTTATTACCTGTG	PI4KA	x	2	2	1	2	76	17	1.23045	4.55	2.386	0.017	0.0331	0.221849	-3.05	7.6	23.4254	NA
ROS1-4	TGGTGATGCCATACCATGTG	ROS1	x	1	2	20	2	356	76	1.88081	4.55	2.13944	0.0324	0.0541	0.884607	-5.06	9.61	23.4254	NA
C22orf39-4	TCTTCTGTCAGTCGATCACG	C22orf39	x	183	728	209	46	17335	3700	3.5682	4.54	2.13861	0.0325	0.0542	2.5721	1.62	2.92	23.2636	0.0444514
HOXA7-3	GCCTGCGACAAGACGGACGA	HOXA7	x	1	2	6	2	138	30	1.47712	4.54	2.25176	0.0243	0.0432	0.477121	-3.85	8.39	23.2636	NA
MSGN1-2	CGAAGGCTGCAGTGTCGGTG	MSGN1	x	70	2	392	83	7045	1518	3.18127	4.53	2.16595	0.0303	0.0515	2.1894	-1.47	6	23.1029	0.0415509
MTERF3-1	ACTACTTGAGCTAGTAGACT	MTERF3	x	3	2	1	2	90	20	1.30103	4.52	2.33678	0.0195	0.0364	0.30103	-3.29	7.81	22.9433	NA
C9orf9-3	GGAACATGAGCAGAACCCGC	C9orf9	x	1	3	1	74	2	16	1.20412	4.51	2.35029	0.0188	0.0354	0.221849	-2.97	7.48	22.7848	NA
CYFIP1-2	AGGGCATCGACATCTCAATG	CYFIP1	x	142	127	1	2	4079	870	2.93952	4.5	1.70265	0.0886	0.125	1.95424	-3.05	7.55	22.6274	0.115533
DERL1-1	ACCCACAGGGAAATAAAAGG	DERL1	x	1	2	16	2	285	61	1.78533	4.5	2.12935	0.0332	0.0552	0.801632	-4.8	9.3	22.6274	NA
MCM8-4	ACAAACATACACGCCACGTG	MCM8	x	2	473	1	2	7171	1530	3.18469	4.5	1.4267	NA	NA	2.20049	-1.45	5.95	22.6274	NA
CCDC40-2	ATAGGCCTCAATCTCGCCGT	CCDC40	x	30	2	47	2	1180	252	2.4014	4.49	2.31333	0.0207	0.0382	1.42051	-5.44	9.93	22.4711	0.0287422
DTD1-1	CACACATATGCCCCTTCCAA	DTD1	x	1	2	1	58	2	13	1.11394	4.49	2.40742	0.0161	0.0317	0.124939	-2.66	7.15	22.4711	NA
NAAA-4	TCATGAAGTCACACATGCCG	NAAA	x	1	2	1	58	2	13	1.11394	4.49	2.40742	0.0161	0.0317	0.124939	-2.66	7.15	22.4711	NA
NDUFV1-2	CTGAAAGGTTCCCTGAGTCG	NDUFV1	x	1	2	1	58	2	13	1.11394	4.49	2.40742	0.0161	0.0317	0.124939	-2.66	7.15	22.4711	NA
PDE1A-2	CAGTTTATATCGATGAAACA	PDE1A	x	1	2	1	58	2	13	1.11394	4.49	2.40742	0.0161	0.0317	0.124939	-2.66	7.15	22.4711	NA
PLS3-3	GACATGTTAATATCTATCCG	PLS3	x	1	2	15	2	267	57	1.75587	4.49	2.12649	0.0335	0.0555	0.778151	-4.72	9.21	22.4711	NA
SDHC-1	AAGCAATACCAGTGCCACGG	SDHC	x	1	2	1	58	2	13	1.11394	4.49	2.40742	0.0161	0.0317	0.124939	-2.66	7.15	22.4711	NA
TRIM69-1	AAGAAGTTACCCTTACTCAA	TRIM69	x	1	2	1	58	2	13	1.11394	4.49	2.40742	0.0161	0.0317	0.124939	-2.66	7.15	22.4711	NA
EPHA7-3	CTGACTTAAGCCGATCCCAG	EPHA7	x	222	2	448	107	9889	2134	3.32919	4.48	2.0851	0.0371	0.0599	2.35025	-0.367	4.85	22.3159	0.0504752
FAM57A-3	CCTCATGATCACACATCATG	FAM57A	x	3	2	1	2	87	19	1.27875	4.48	2.32148	0.0203	0.0375	0.30103	-3.21	7.69	22.3159	NA
GAL3ST4-1	ACCCCAAATCGAAAGAGGCA	GAL3ST4	x	266	3	234	2	7491	1599	3.20385	4.48	1.99571	0.046	0.071	2.22445	-1.31	5.79	22.3159	0.062007
ZNF117-3	CTTATGTCTAATAAGGTGTG	ZNF117	x	1	94	1	2	1422	304	2.48287	4.48	1.60444	0.109	0.15	1.50515	-5.19	9.67	22.3159	0.140348
ADGRG4-1	AGATACTAGACCAGTCTGAG	ADGRG4	x	1	2	1	57	2	13	1.11394	4.47	2.40088	0.0164	0.0321	0.124939	-2.66	7.13	22.1618	NA
ATG5-3	GATCACAAGCAACTCTGGAT	ATG5	x	1	2	1	57	2	13	1.11394	4.47	2.40088	0.0164	0.0321	0.124939	-2.66	7.13	22.1618	NA
C6orf223-2	AGGTGCCTCCAGTTTGAGGG	C6orf223	x	1	2	1	57	2	13	1.11394	4.47	2.40088	0.0164	0.0321	0.124939	-2.66	7.13	22.1618	NA
ERMP1-3	CTGTTCCAAAAGGTAGTGCA	ERMP1	x	1	2	1	57	2	13	1.11394	4.47	2.40088	0.0164	0.0321	0.124939	-2.66	7.13	22.1618	NA
HAND2-2	CGGGGGGCGACATCTCGGGG	HAND2	x	1	2	1	57	2	13	1.11394	4.47	2.40088	0.0164	0.0321	0.124939	-2.66	7.13	22.1618	NA
OR51D1-1	CATTGTCCTCATCATTCGTG	OR51D1	x	1043	2	491	2	22619	4831	3.68404	4.47	1.75631	0.079	0.112	2.70927	2.67	1.8	22.1618	0.103699
RAG2-3	CTTGCTGTGCTTAATGTCTG	RAG2	x	1	2	1	57	2	13	1.11394	4.47	2.40088	0.0164	0.0321	0.124939	-2.66	7.13	22.1618	NA
SMCO2-4	GGGGCCTTGACCTTGATCAA	SMCO2	x	122	11	320	6712	2	1433	3.15625	4.47	2.06876	0.0386	0.0618	2.17898	-1.65	6.12	22.1618	0.0524479
TAP1-4	GGCTCCAAGAGCGAAAACGC	TAP1	x	1	2	1	57	2	13	1.11394	4.47	2.40088	0.0164	0.0321	0.124939	-2.66	7.13	22.1618	NA
GLE1-4	TTCCACTTTGATCCCCCGTG	GLE1	x	1	2	241	2	3576	764	2.88309	4.46	1.49862	0.134	0.181	1.91027	-3.37	7.83	22.0087	0.170018
SNAI2-2	CGGTAGTCCACACAGTGATG	SNAI2	x	253	66	49	66	5336	1154	3.06221	4.46	2.43882	0.0147	0.0298	2.08873	-2.28	6.74	22.0087	0.0205637
TXNDC15-4	GGCAGAAAAGCGGCACCACG	TXNDC15	x	430	2	673	16140	30	3455	3.53845	4.46	1.89696	0.0578	0.0862	2.56624	1.36	3.1	22.0087	0.07711
PCSK2-1	AACCAGTCATCTGTGTACCG	PCSK2	x	213	2	36	3587	64	780	2.89209	4.45	2.28612	0.0222	0.0403	1.92255	-3.32	7.77	21.8566	0.0307638
RBP1-3	GTTGGTCAACGAGAATTTCG	RBP1	x	1	404	1	5915	2	1265	3.10209	4.45	1.3986	NA	NA	2.1314	-2.02	6.47	21.8566	NA
UBA7-3	GCACACGGGTGACATCACTG	UBA7	x	13	2	1	230	2	50	1.69897	4.44	2.11802	0.0342	0.0564	0.726999	-4.54	8.98	21.7057	NA
CREBRF-3	TGACACTGAAAAGTGAATCG	CREBRF	x	256	2	1	2	3716	795	2.90037	4.43	1.48119	0.139	0.187	1.93618	-3.27	7.7	21.5557	0.175858
APOBEC3A-1	AGAAGCGCAGCTCCGCATGG	APOBEC3A	x	4	2	91	1379	2	296	2.47129	4.42	1.73999	0.0819	0.116	1.50965	-5.22	9.64	21.4068	0.107268
ATG13-4	TTTACCCAATCTGAACCCGT	ATG13	x	2	2	153	2231	2	478	2.67943	4.42	1.59513	0.111	0.153	1.71878	-4.41	8.83	21.4068	0.142766
INPP4B-4	TTTCGCAGATTGTCCCAATG	INPP4B	x	673	381	79	4	16167	3461	3.5392	4.42	1.94535	0.0517	0.0784	2.57711	1.37	3.05	21.4068	0.0693487
MRPL14-3	GATGACGCGGGTACGAGTGG	MRPL14	x	1	2	1	55	2	12	1.07918	4.42	2.38749	0.017	0.033	0.124939	-2.54	6.96	21.4068	NA
PLB1-4	TGACAGTCCCCGATACTGTG	PLB1	x	1	2	1	55	2	12	1.07918	4.42	2.38749	0.017	0.033	0.124939	-2.54	6.96	21.4068	NA
ROR2-4	TTGTGGCACAGATCGCGGCG	ROR2	x	1	2	1	55	2	12	1.07918	4.42	2.38749	0.017	0.033	0.124939	-2.54	6.96	21.4068	NA
SPG7-4	TCAGATAATCCACAAACTCG	SPG7	x	1	2	1	55	2	12	1.07918	4.42	2.38749	0.017	0.033	0.124939	-2.54	6.96	21.4068	NA
AQP7-3	GCCCAGCGCACAGTTAGCAA	AQP7	x	2	2	1	69	2	15	1.17609	4.41	2.346	0.019	0.0357	0.221849	-2.87	7.28	21.259	NA
DDX10-3	TACTCGTGTGCACACCAGGT	DDX10	x	3	2	1	83	2	18	1.25527	4.41	2.30042	0.0214	0.0391	0.30103	-3.14	7.55	21.259	NA
PARS2-4	TCCTGCTGTACCAAGTGACA	PARS2	x	2	357	1	2	5100	1092	3.03822	4.41	1.43361	0.152	0.203	2.07918	-2.44	6.85	21.259	0.191129
PRKCG-3	CGAGTATTACAATGTGCCGG	PRKCG	x	1	2	150	2	2173	466	2.66839	4.41	1.55367	0.12	0.164	1.70757	-4.46	8.87	21.259	0.1536
TMEM57-2	GAGCAGCAAATGGACGACAA	TMEM57	x	1	227	102	69	4613	1002	3.00087	4.41	2.19142	0.0284	0.0489	2.04139	-2.67	7.08	21.259	0.0390322
CYFIP1-4	GCAGATGATCCAGATCCGCG	CYFIP1	x	1	2	28	108	328	93	1.96848	4.4	2.32717	0.02	0.0371	1.01424	-5.27	9.67	21.1121	NA
GAD2-1	AAATGAGAGAAATCATTGGC	GAD2	x	774	347	345	2	20671	4428	3.64621	4.4	1.90549	0.0567	0.0848	2.68901	2.32	2.08	21.1121	0.0756874
HSPA6-1	CTGAGCACAGTTCCTCAAAG	HSPA6	x	7	2	1	139	2	30	1.47712	4.4	2.17578	0.0296	0.0505	0.522879	-3.85	8.25	21.1121	NA
NID2-1	AGGGGGCTGAACTTACGTAG	NID2	x	2	2	115	1670	2	358	2.55388	4.4	1.63934	0.101	0.141	1.59843	-4.93	9.33	21.1121	0.130614
DIO2-3	CCTGTTTGTAGGCATCGAGG	DIO2	x	264	181	32	6652	2	1426	3.15412	4.39	2.08754	0.0368	0.0597	2.2014	-1.66	6.05	20.9663	0.0500865
FOSB-2	GCTGACCGACCGACTCCAGG	FOSB	x	1	2	2	2	68	15	1.17609	4.39	2.34001	0.0193	0.0361	0.221849	-2.87	7.26	20.9663	NA
ID4-3	CGCAGCCCGACGGCGCCTTG	ID4	x	1	3	1	2	68	15	1.17609	4.39	2.31548	0.0206	0.038	0.221849	-2.87	7.26	20.9663	NA
NKPD1-4	GCCCGCGCTCTCTAGGCACG	NKPD1	x	1	2	1	54	2	12	1.07918	4.39	2.38061	0.0173	0.0334	0.124939	-2.54	6.93	20.9663	NA
OR8B2-3	GAGCATAGAACAGACCTGAT	OR8B2	x	1	2	1	2	54	12	1.07918	4.39	2.38061	0.0173	0.0334	0.124939	-2.54	6.93	20.9663	NA
SP140-3	TGAGTGTTCATAGCATACTG	SP140	x	1	2	1	54	2	12	1.07918	4.39	2.38061	0.0173	0.0334	0.124939	-2.54	6.93	20.9663	NA
SUMO2-1	ATATTAATTTGAAGGTGGCG	SUMO2	x	1	2	1	54	2	12	1.07918	4.39	2.38061	0.0173	0.0334	0.124939	-2.54	6.93	20.9663	NA
TADA2B-4	TCCGCACGTACATGTCCACG	TADA2B	x	1	2	1	54	2	12	1.07918	4.39	2.38061	0.0173	0.0334	0.124939	-2.54	6.93	20.9663	NA
TIPARP-3	TGGATGGAGAGAGTATCCCG	TIPARP	x	649	527	586	2	24648	5282	3.7228	4.39	1.89682	0.0579	0.0863	2.76888	3.03	1.36	20.9663	0.0772303
UTP23-1	ATAAACATGAGAGGAACTCC	UTP23	x	1	2	1	54	2	12	1.07918	4.39	2.38061	0.0173	0.0334	0.124939	-2.54	6.93	20.9663	NA
HIST2H2BE-2	AGATGGAGTAGCTCTCTTTG	HIST2H2BE	x	1	2	126	1794	2	385	2.58546	4.38	1.57193	0.116	0.159	1.63347	-4.81	9.19	20.8215	0.148783
MRFAP1L1-2	GCGGACCAGGAGCAAGCTGT	MRFAP1L1	x	136	568	317	2	14209	3046	3.48373	4.38	1.94206	0.0521	0.079	2.5319	0.89	3.49	20.8215	0.0698792
RTN2-1	CACAGCCCGGGAATTCTCAG	RTN2	x	1	2	9	2	164	36	1.5563	4.38	2.1301	0.0332	0.0551	0.60206	-4.1	8.48	20.8215	NA
TNIK-2	CTCGGCTGAAGTCTAAGAAG	TNIK	x	691	561	1	17185	167	3721	3.57066	4.38	1.88754	0.0591	0.0879	2.62083	1.64	2.74	20.8215	0.0787441
C11orf85-1	AAATAAGGAAGTCATCACCC	C11orf85	x	1	2	1	2	53	12	1.07918	4.37	2.37362	0.0176	0.0338	0.124939	-2.54	6.91	20.6776	NA
FAM209B-1	AGCCTTGGGTGTGCTCTGGT	FAM209B	x	1	2	1	53	2	12	1.07918	4.37	2.37362	0.0176	0.0338	0.124939	-2.54	6.91	20.6776	NA
GOLGA8M-3	TATGCGTCGGGTAGAGAAGC	GOLGA8M	x	1	2	1	2	53	12	1.07918	4.37	2.37362	0.0176	0.0338	0.124939	-2.54	6.91	20.6776	NA
GRIN1-2	CATGTCCATCTACTCGGACA	GRIN1	x	1	2	1	53	2	12	1.07918	4.37	2.37362	0.0176	0.0338	0.124939	-2.54	6.91	20.6776	NA
IRS2-3	GCACGGGCGAAGGCACTACA	IRS2	x	1	2	1	53	2	12	1.07918	4.37	2.37362	0.0176	0.0338	0.124939	-2.54	6.91	20.6776	NA
LMO3-2	CAGGTGGTAAACATTGTCCT	LMO3	x	563	283	224	14766	2	3168	3.50079	4.37	1.94031	0.0523	0.0792	2.55226	1.04	3.33	20.6776	0.0701266
RNF182-2	ATAAAATTCTACCACAGGAG	RNF182	x	1	2	1	53	2	12	1.07918	4.37	2.37362	0.0176	0.0338	0.124939	-2.54	6.91	20.6776	NA
RPL5-1	GACTGGTGATGAATACAATG	RPL5	p	1	2	1	53	2	12	1.07918	4.37	2.37362	0.0176	0.0338	0.124939	-2.54	6.91	20.6776	NA
SEP15-3	GTTGGCGACTGTGCTTCAAG	2015-09-01	x	136	2	130	3705	2	795	2.90037	4.37	1.71868	0.0857	0.121	1.95101	-3.27	7.64	20.6776	0.111933
THUMPD1-2	TGTCGTCGCCGTATTCGTTG	THUMPD1	x	1	2	1	53	2	12	1.07918	4.37	2.37362	0.0176	0.0338	0.124939	-2.54	6.91	20.6776	NA
UBAP2-4	TTCGCAACACAACAATCAGA	UBAP2	x	1	2	1	53	2	12	1.07918	4.37	2.37362	0.0176	0.0338	0.124939	-2.54	6.91	20.6776	NA
C16orf91-3	CGATCCCGGGAACCGGGCAA	C16orf91	x	1	12	1	2	190	41	1.61278	4.36	2.06029	0.0394	0.0627	0.669007	-4.27	8.63	20.5348	NA
EXO1-1	AGAGTGTAAGCACTCCACCT	EXO1	x	1	223	1	2	3074	660	2.81954	4.36	1.44152	0.149	0.201	1.87506	-3.72	8.08	20.5348	0.187672
ZNF556-2	ATTGTTGTACTAGTGTAAGA	ZNF556	x	1	2	53	2	767	165	2.21748	4.36	2.05765	0.0396	0.063	1.27107	-5.64	10	20.5348	0.0537532
NRN1-2	AGAGGACACTTACGTGCACA	NRN1	x	615	98	572	16765	680	3746	3.57357	4.35	2.22415	0.0261	0.0457	2.63178	1.67	2.68	20.393	0.0359717
TAS1R2-3	CGTCTACAGCGTGTACTCTG	TAS1R2	x	1	2	880	11529	507	2584	3.41229	4.35	1.81098	NA	NA	2.46884	0.296	4.05	20.393	NA
CALML6-2	AATGGGAGTTTACCATGAGA	CALML6	x	1	2	1	52	2	12	1.07918	4.34	2.36649	0.018	0.0343	0.124939	-2.54	6.88	20.2521	NA
LCE1C-4	TGGGGGATGCTGCAGTTCTG	LCE1C	x	2	120	1	1655	2	356	2.55145	4.34	1.56474	0.118	0.161	1.61278	-4.94	9.28	20.2521	0.151175
LEO1-1	AGGCCTCAGATGAAGAACAC	LEO1	x	1	2	1	52	2	12	1.07918	4.34	2.36649	0.018	0.0343	0.124939	-2.54	6.88	20.2521	NA
SLPI-2	CCAAGGTGCCAGAGTTCCCA	SLPI	x	1	2	1	52	2	12	1.07918	4.34	2.36649	0.018	0.0343	0.124939	-2.54	6.88	20.2521	NA
STRIP1-1	CAAGTACACGTCGATTGCAG	STRIP1	x	1	2	1	52	2	12	1.07918	4.34	2.36649	0.018	0.0343	0.124939	-2.54	6.88	20.2521	NA
TMEM210-2	GCAGAAGGGACAAATATGTG	TMEM210	x	39	2	1	2	567	122	2.08636	4.34	2.03016	0.0423	0.0664	1.14613	-5.5	9.84	20.2521	0.0572453
UTP3-2	CCTGAAAGTCAAGTTGACAG	UTP3	x	1	2	1	52	2	12	1.07918	4.34	2.36649	0.018	0.0343	0.124939	-2.54	6.88	20.2521	NA
AMFR-4	TGTCTCTCACTCACTCGAAG	AMFR	x	3	2	14	251	2	54	1.73239	4.32	2.1078	0.035	0.0574	0.801632	-4.65	8.97	19.9733	NA
PCDHB7-4	TTAACTATTCAGGCCAAAGA	PCDHB7	x	1	2	4	91	2	20	1.30103	4.32	2.2299	0.0258	0.0452	0.367977	-3.29	7.61	19.9733	NA
CDH13-4	TCAGCCAGCTGAATTCATTG	CDH13	x	3	2	494	6590	2	1418	3.15168	4.31	1.41657	NA	NA	2.22098	-1.68	5.99	19.8353	NA
CEP290-1	AAAGGATAAAGAATTAGTTG	CEP290	x	3	416	118	2	7086	1525	3.18327	4.31	1.90957	0.0562	0.0841	2.25285	-1.46	5.77	19.8353	0.0750678
IRF4-1	CAGACCCGTACAAAGTGTAC	IRF4	x	266	2	152	4988	578	1197	3.07809	4.31	2.29405	0.0218	0.0397	2.14613	-2.18	6.49	19.8353	0.0302255
RNASEH2B-3	TGAAGTAACTTCTCAAGTCC	RNASEH2B	x	200	2	1	99	2580	576	2.76042	4.31	1.72688	0.0842	0.119	1.83037	-4.02	8.33	19.8353	0.11012
C15orf48-4	GTAGGGTCCACAGTTTCCCA	C15orf48	x	1	2	6	116	2	25	1.39794	4.3	2.15956	0.0308	0.0521	0.477121	-3.6	7.9	19.6983	NA
LMBR1-1	ATACGAAATCCTGTTGACGA	LMBR1	x	1	2	53	731	2	158	2.19866	4.3	2.01851	0.0435	0.068	1.27107	-5.63	9.93	19.6983	0.0587984
AGPS-2	GAATATCTATGGCAATATCG	AGPS	x	1	2	1	50	2	11	1.04139	4.29	2.35183	0.0187	0.0353	0.124939	-2.41	6.7	19.5622	NA
CACNG8-2	CGTGTACATCTCCGCCAACG	CACNG8	x	1	2	1	50	2	11	1.04139	4.29	2.35183	0.0187	0.0353	0.124939	-2.41	6.7	19.5622	NA
CRHR2-4	GGGCTGCCACAGATACGCAG	CRHR2	x	1	2	1	50	2	11	1.04139	4.29	2.35183	0.0187	0.0353	0.124939	-2.41	6.7	19.5622	NA
DCHS1-4	TGTAGTTGCTCAAATATGGG	DCHS1	x	2	58	109	2196	2	473	2.67486	4.29	1.7533	0.0796	0.113	1.75077	-4.43	8.72	19.5622	0.104465
ERGIC3-4	CTCTACGTGGACAAGTCGCG	ERGIC3	x	1	2	1	50	2	11	1.04139	4.29	2.35183	0.0187	0.0353	0.124939	-2.41	6.7	19.5622	NA
HNF4A-2	CAGGTGTTGACGATGGGCAA	HNF4A	x	68	213	97	2	4938	1064	3.02694	4.29	2.13413	0.0328	0.0547	2.10037	-2.51	6.8	19.5622	0.0448462
IL24-1	AGAGAAGCAGGGTAAAACCC	IL24	x	1	2	1	50	2	11	1.04139	4.29	2.35183	0.0187	0.0353	0.124939	-2.41	6.7	19.5622	NA
KHDC1L-2	CAGACACGTGTGACTGTAGT	KHDC1L	x	2	2	1	63	2	14	1.14613	4.29	2.30881	0.021	0.0385	0.221849	-2.77	7.06	19.5622	NA
LANCL2-3	GTATAAGCAGAGCAGTCATG	LANCL2	x	1	2	1	50	2	11	1.04139	4.29	2.35183	0.0187	0.0353	0.124939	-2.41	6.7	19.5622	NA
NARF-3	CCTTGTTAAGGTTCAGAACG	NARF	x	1	2	1	2	50	11	1.04139	4.29	2.35183	0.0187	0.0353	0.124939	-2.41	6.7	19.5622	NA
PNO1-4	GAGGTCATCCAACCTGATGA	PNO1	x	3	2	1	76	2	17	1.23045	4.29	2.26133	0.0237	0.0423	0.30103	-3.05	7.34	19.5622	NA
POLR2J3-2	GATCTTGTGCTCCAAGGGGT	POLR2J3	x	1	2	1	50	2	11	1.04139	4.29	2.35183	0.0187	0.0353	0.124939	-2.41	6.7	19.5622	NA
SLA2-1	AGGATCCACTGCCTTGACAA	SLA2	x	3	132	1	147	1622	381	2.58092	4.29	2.25764	0.024	0.0427	1.65642	-4.82	9.11	19.5622	0.0331821
ZNF655-2	GGATTTATCAGACGCTTCAC	ZNF655	x	1	2	1	50	2	11	1.04139	4.29	2.35183	0.0187	0.0353	0.124939	-2.41	6.7	19.5622	NA
EHBP1-4	TTTGTTACAGGATCCTCATG	EHBP1	x	652	2	474	2	14640	3154	3.49886	4.28	1.74052	0.0818	0.116	2.57519	1.02	3.26	19.4271	0.107151
TTC26-3	TCAGGAATGACATCAACTAG	TTC26	x	1	2	11	2	179	39	1.59106	4.28	2.06394	0.039	0.0623	0.669007	-4.21	8.49	19.4271	NA
CDKN3-4	GCAGAAGAACTAAAGAGCTG	CDKN3	x	250	2	1	2	3263	704	2.84757	4.27	1.43757	0.151	0.202	1.926	-3.57	7.84	19.2929	0.190001
LARP1-3	TAGTGAATACTACTTCAGCG	LARP1	x	305	2	573	11313	2	2439	3.38721	4.27	1.7823	0.0747	0.107	2.46736	0.093	4.18	19.2929	0.0983665
LOC100507462-1	ATCTAACACTCACCGAGGGG	LOC100507462	x	399	2	18	2	5399	1164	3.06595	4.27	1.51487	0.13	0.176	2.14509	-2.26	6.53	19.2929	0.16535
ATMIN-3	GCTGGTGAGCCAATAAGTAC	ATMIN	x	231	234	143	2	7788	1680	3.22531	4.26	2.04187	0.0412	0.065	2.30678	-1.15	5.41	19.1597	0.0558191
CHCHD4-3	TGACTTAAACTGTTCTCCAC	CHCHD4	x	1	2	1	49	2	11	1.04139	4.26	2.34427	0.0191	0.0358	0.124939	-2.41	6.67	19.1597	NA
CYP27C1-1	CAAACGACTCTCATAAAGGA	CYP27C1	x	1	2	1	49	2	11	1.04139	4.26	2.34427	0.0191	0.0358	0.124939	-2.41	6.67	19.1597	NA
CYP4F22-1	GGCTTCCTAAAACCTTGGCT	CYP4F22	x	2	2	22	330	2	72	1.85733	4.26	2.03215	0.0421	0.0662	0.937852	-5	9.26	19.1597	NA
DLL1-3	GCCCCCTTACCATTAGAACA	DLL1	x	1	2	1	49	2	11	1.04139	4.26	2.34427	0.0191	0.0358	0.124939	-2.41	6.67	19.1597	NA
SLC18A3-2	GATCGCCGATAAGTACCCGG	SLC18A3	x	1	2	1	49	2	11	1.04139	4.26	2.34427	0.0191	0.0358	0.124939	-2.41	6.67	19.1597	NA
TUFT1-1	GGAAGCAGAACAAAGTAATG	TUFT1	x	686	635	1	16125	769	3643	3.56146	4.26	1.90507	0.0568	0.0849	2.64411	1.56	2.7	19.1597	0.0758145
ZNF789-2	AGAGTCATATAAGATATCAG	ZNF789	x	1	2	1	49	2	11	1.04139	4.26	2.34427	0.0191	0.0358	0.124939	-2.41	6.67	19.1597	NA
FAM60A-4	TCTTCCAGGTGGTAGATGCA	FAM60A	x	3	2	1	74	2	16	1.20412	4.25	2.24965	0.0245	0.0434	0.30103	-2.97	7.22	19.0273	NA
MAN1C1-3	GGTGAACATCCGCTACATCG	MAN1C1	x	1	2	25	2	353	77	1.88649	4.25	1.98526	0.0471	0.0725	0.970037	-5.08	9.33	19.0273	NA
TCEA1-2	GCGTATTTCAGTACTTCCAG	TCEA1	x	4	2	1	87	2	19	1.27875	4.25	2.20882	0.0272	0.0472	0.367977	-3.21	7.46	19.0273	NA
C11orf65-3	GCTATCTACTGATGGTATGG	C11orf65	x	389	3	196	2	7383	1595	3.20276	4.24	1.87651	0.0606	0.0898	2.29226	-1.32	5.56	18.8959	0.0806299
H1FOO-2	CCTCAACTCCAAAGCCAGGG	H1FOO	x	150	2	214	4009	590	993	2.99695	4.24	2.31071	0.0208	0.0383	2.08636	-2.7	6.94	18.8959	0.0288759
PSMD5-3	CCTATGGTTCTCGTTAAGCA	PSMD5	x	154	2	199	4470	2	965	2.98453	4.24	1.63162	0.103	0.143	2.07311	-2.77	7.01	18.8959	0.133075
TWIST1-2	CCCCCGCGCTTGCCGCTCGG	TWIST1	x	1	2	25	350	2	76	1.88081	4.24	1.97925	0.0478	0.0733	0.970037	-5.06	9.3	18.8959	NA
FAM3A-3	TGTGGGTGTCACATGGATCG	FAM3A	x	1	2	1	48	2	11	1.04139	4.23	2.33657	0.0195	0.0364	0.124939	-2.41	6.64	18.7654	NA
MPL-4	GTAGCTGTGAACAGTACCCG	MPL	x	231	349	47	109	7727	1693	3.22866	4.23	2.24308	0.0249	0.044	2.32015	-1.13	5.36	18.7654	0.0343706
OR1A2-2	ATAAGCAGGATACAAGACCG	OR1A2	x	1	2	1	48	2	11	1.04139	4.23	2.33657	0.0195	0.0364	0.124939	-2.41	6.64	18.7654	NA
THEM5-4	AGGATCCAAATGCTGAGGCA	THEM5	x	1	2	1	48	2	11	1.04139	4.23	2.33657	0.0195	0.0364	0.124939	-2.41	6.64	18.7654	NA
TSPYL1-4	GAGGCTCCGCGACCAAAGCG	TSPYL1	x	15	2	172	2358	2	510	2.70757	4.23	1.6287	0.103	0.143	1.79934	-4.28	8.51	18.7654	0.133075
NGRN-4	TTCCCGTAGGTATTTACATG	NGRN	x	671	228	1	11148	2	2410	3.38202	4.22	1.73084	0.0835	0.118	2.47712	0.0512	4.17	18.6357	0.109259
TLDC1-1	CAGTCATAGTCCAGCCACTG	TLDC1	x	617	798	108	18936	27	4097	3.61247	4.22	1.92938	0.0537	0.081	2.70558	2.01	2.21	18.6357	0.0718995
DMRTC2-3	GGCACCGGAGTCCAGGACAA	DMRTC2	n	1	2	1	2	47	11	1.04139	4.2	2.3287	0.0199	0.037	0.124939	-2.41	6.61	18.3792	NA
SNX2-1	AAGGGAACCTATCCTATCCT	SNX2	x	2	2	15	231	2	50	1.69897	4.2	2.02999	0.0424	0.0664	0.801632	-4.54	8.74	18.3792	NA
TMEM225-4	GTAAGCAGTATACATGATCC	TMEM225	x	3	3	141	54	1745	389	2.58995	4.2	2.20788	0.0273	0.0473	1.6902	-4.79	8.99	18.3792	0.037568
DFNB59-2	AGACAGTGAGCACTGTCGTG	DFNB59	x	2	2	79	2	1007	218	2.33846	4.19	1.64159	0.101	0.14	1.44196	-5.58	9.77	18.2522	0.130614
OR7G2-4	TGATGACTGTGTATCTAAGG	OR7G2	x	1	2	3	71	2	16	1.20412	4.19	2.23159	0.0256	0.045	0.30103	-2.97	7.16	18.2522	NA
UTF1-2	GCCGACACGCGGCGGTAGGT	UTF1	x	1	2	4	83	2	18	1.25527	4.19	2.18693	0.0287	0.0494	0.367977	-3.14	7.33	18.2522	NA
C14orf180-1	ACGTCAGACCAGAAAGAATG	C14orf180	x	2	2	63	2	807	175	2.24304	4.18	1.9988	0.0456	0.0705	1.34895	-5.64	9.82	18.1261	0.0614942
RABL2B-3	GCATGCCTCCTACTACCACA	RABL2B	x	216	166	442	2	9939	2153	3.33304	4.18	1.9331	0.0532	0.0804	2.43881	-0.337	4.52	18.1261	0.0712604
BPY2-4	TGACGCTTGTCCCCAGAGCC	BPY2	x	2	2	1	58	2	13	1.11394	4.17	2.27525	0.0229	0.0412	0.221849	-2.66	6.83	18.0009	NA
CHKA-3	CTTGGACTCGAGGTCGCTGG	CHKA	x	2	105	56	1951	2	423	2.62634	4.17	1.7179	0.0858	0.121	1.73507	-4.64	8.81	18.0009	0.112054
IMP4-2	CGTGGATGATGAATACCGAT	IMP4	x	4	2	1	2	82	18	1.25527	4.17	2.18132	0.0292	0.05	0.367977	-3.14	7.31	18.0009	NA
PROK2-2	GACAAGGACTCCCAATGTGG	PROK2	x	1	2	1	46	2	10	1	4.17	2.32084	0.0203	0.0376	0.124939	-2.26	6.43	18.0009	NA
RPS3-2	AGATGGCTACTCTGGAGTTG	RPS3	x	3	2	1	70	2	16	1.20412	4.17	2.22542	0.0261	0.0456	0.30103	-2.97	7.14	18.0009	NA
TBC1D3H-3	GCATCGACCGGGACATAAGC	TBC1D3H	x	1	2	1	46	2	10	1	4.17	2.32084	0.0203	0.0376	0.124939	-2.26	6.43	18.0009	NA
USP29-2	CAATCATCATCAGATTTCAT	USP29	x	1	2	3	70	2	16	1.20412	4.17	2.22542	0.0261	0.0456	0.30103	-2.97	7.14	18.0009	NA
ZNF775-3	GCCAGAAGCCCAACTTGACG	ZNF775	x	1	6	1	2	94	21	1.32222	4.17	2.10489	0.0353	0.0577	0.425969	-3.36	7.53	18.0009	NA
ANKRD50-4	GTGGAACACCTACTGGACCA	ANKRD50	x	2	2	168	2	2054	446	2.64933	4.16	1.49931	0.134	0.181	1.75841	-4.54	8.7	17.8766	0.170018
INS-IGF2-2	AGCAGTCACCACCAAAGCAG	INS-IGF2	x	464	2	61	6289	2	1364	3.13481	4.16	1.50435	0.132	0.18	2.24469	-1.79	5.95	17.8766	0.16769
RAMP2-1	AGCTGTCCTGAATCCCCACG	RAMP2	x	244	3	669	2	10902	2364	3.37365	4.16	1.74965	0.0802	0.114	2.48477	-0.0158	4.18	17.8766	0.105182
TBX19-1	ACACGCACTATGTGAACCTG	TBX19	x	81	249	845	13976	2	3031	3.48159	4.16	1.81042	0.0702	0.102	2.59292	0.872	3.29	17.8766	0.0927009
ZCWPW1-4	TGCCTCTTGAGCCATCATCA	ZCWPW1	x	143	2	35	2092	57	466	2.66839	4.16	2.28437	0.0223	0.0404	1.77815	-4.46	8.62	17.8766	0.0308983
POU6F1-4	TGAGTCCCCTGCTAAGAGTG	POU6F1	x	35	2	1	448	2	98	1.99123	4.15	1.92829	0.0538	0.0812	1.10266	-5.32	9.47	17.7531	NA
SLAMF7-1	ACTCAGGGATCTACTATGTG	SLAMF7	x	1	748	721	2	17388	3772	3.57657	4.15	1.63504	0.102	0.142	2.6902	1.69	2.46	17.7531	0.131832
SNAPIN-3	TAAGTAGCTTCTTAACATAG	SNAPIN	x	2	2	1	57	2	13	1.11394	4.15	2.26821	0.0233	0.0418	0.221849	-2.66	6.81	17.7531	NA
UVSSA-4	GGTGTCGGACCCCACCTCTG	UVSSA	x	2	2	77	956	2	208	2.31806	4.15	1.63324	0.102	0.142	1.43136	-5.6	9.75	17.7531	0.131832
BANF1-1	AGTCCTGGGCAAGAAGCTGG	BANF1	x	1	2	1	45	2	10	1	4.14	2.31262	0.0207	0.0382	0.124939	-2.26	6.4	17.6305	NA
C19orf68-4	TTGGAGAATCAGAAGCCGAG	C19orf68	x	243	2	234	5447	193	1224	3.08778	4.14	2.11859	0.0341	0.0563	2.20321	-2.11	6.25	17.6305	0.0465507
CERS4-3	GGTTACCACCCAATGTCACG	CERS4	x	1	2	1	45	2	10	1	4.14	2.31262	0.0207	0.0382	0.124939	-2.26	6.4	17.6305	NA
FAM69A-4	GGTTAATCTCATCTTGACGG	FAM69A	x	1	2	1	45	2	10	1	4.14	2.31262	0.0207	0.0382	0.124939	-2.26	6.4	17.6305	NA
HIVEP2-3	GAGGTGGAAGGTAAACACAA	HIVEP2	x	1	2	1	2	45	10	1	4.14	2.31262	0.0207	0.0382	0.124939	-2.26	6.4	17.6305	NA
LILRA5-1	CAGGGCTGTAGTAGTAACAG	LILRA5	x	1	2	1	2	45	10	1	4.14	2.31262	0.0207	0.0382	0.124939	-2.26	6.4	17.6305	NA
LOC100130880-2	GGAGAGTCGTGTGTTGGGGA	LOC100130880	x	109	401	319	2	9693	2105	3.32325	4.13	1.91034	0.0561	0.0841	2.44143	-0.413	4.54	17.5087	0.0749502
MECR-2	ATCCAGAATGCATCCAACAG	MECR	x	1	10	1	135	4	30	1.47712	4.12	2.03417	0.0419	0.0659	0.60206	-3.85	7.97	17.3878	NA
ALG1L2-2	GTCCTCGGCCCTCCAGCCAG	ALG1L2	x	1	2	1	44	2	10	1	4.11	2.30422	0.0212	0.0388	0.124939	-2.26	6.37	17.2677	NA
C7orf26-4	TAACCTCACACAGTAAACCA	C7orf26	x	1	2	1	2	44	10	1	4.11	2.30422	0.0212	0.0388	0.124939	-2.26	6.37	17.2677	NA
EVPL-3	CCTTGCAAAGGCCTATACTG	EVPL	x	1	2	1	44	2	10	1	4.11	2.30422	0.0212	0.0388	0.124939	-2.26	6.37	17.2677	NA
GTF3C1-2	CCTCACTGTCCGACTCAGAG	GTF3C1	x	3	2	1	2	67	15	1.17609	4.11	2.20641	0.0274	0.0475	0.30103	-2.87	6.98	17.2677	NA
HIATL1-4	TCTGGAAGCCCAAGCCAAGG	HIATL1	x	1	2	1	44	2	10	1	4.11	2.30422	0.0212	0.0388	0.124939	-2.26	6.37	17.2677	NA
LCE1E-1	ACTTAGGGGGACACTTTGGA	LCE1E	x	2	14	580	2	6878	1495	3.17464	4.11	1.40284	0.161	0.215	2.29813	-1.52	5.63	17.2677	0.201431
NIPA1-2	GTCTGAGAGTGTGACAACTC	NIPA1	x	1	2	1	44	2	10	1	4.11	2.30422	0.0212	0.0388	0.124939	-2.26	6.37	17.2677	NA
OXR1-3	CAAAAGCAAAGTGTTAACAA	OXR1	x	1	2	1	44	2	10	1	4.11	2.30422	0.0212	0.0388	0.124939	-2.26	6.37	17.2677	NA
PCDHB3-3	GGGTAGAGGAACTGGCCGCG	PCDHB3	x	1	2	77	921	2	201	2.3032	4.11	1.56887	0.117	0.16	1.42597	-5.62	9.73	17.2677	0.149961
TLR3-3	CCAATTGCGTGAAAACACCC	TLR3	x	1	2	1	2	44	10	1	4.11	2.30422	0.0212	0.0388	0.124939	-2.26	6.37	17.2677	NA
TUBA3D-2	TCGCAGGGAGGCTGTGATGG	TUBA3D	x	1	2	1	44	2	10	1	4.11	2.30422	0.0212	0.0388	0.124939	-2.26	6.37	17.2677	NA
UCN-2	AGCCCCGGGGCACGGAACCA	UCN	x	1	2	1	44	2	10	1	4.11	2.30422	0.0212	0.0388	0.124939	-2.26	6.37	17.2677	NA
MAN1A2-3	CCACCTCAGCTACTTGACAG	MAN1A2	x	1	2	14	193	2	42	1.62325	4.1	1.96149	0.0498	0.0759	0.753328	-4.31	8.41	17.1484	NA
TFB1M-3	GGTACTGAGCCATAACAGAG	TFB1M	x	1	2	16	2	215	47	1.6721	4.1	1.94447	0.0518	0.0786	0.801632	-4.46	8.56	17.1484	NA
LOC441155-3	TAAAACAAAGTCCATGCAGG	LOC441155	x	1	2	93	838	255	238	2.37658	4.09	2.2025	0.0276	0.0479	1.50515	-5.51	9.6	17.0299	0.0379692
YBX2-3	TGAATCGGCGGGACTTACGT	YBX2	x	260	2	55	3350	242	782	2.89321	4.09	2.18893	0.0286	0.0492	2.02394	-3.31	7.4	17.0299	0.0392916
C11orf49-1	AAATGATACCCTATTGTGGG	C11orf49	x	555	2	9	2	6363	1386	3.14176	4.08	1.3785	NA	NA	2.2757	-1.75	5.83	16.9123	NA
BNIP1-3	CCATCACTGAGAGCCTCATG	BNIP1	x	1	15	2	2	199	44	1.64345	4.07	1.93696	0.0528	0.0798	0.778151	-4.37	8.44	16.7955	NA
ME1-4	TTATTACTATCCACGATCGA	ME1	x	1	654	73	8026	116	1774	3.24895	4.07	1.85832	0.0631	0.093	2.38501	-0.977	5.05	16.7955	0.0838356
MOGAT1-2	CAGCATCACAGTGATTCCAA	MOGAT1	x	3	2	1	65	2	15	1.17609	4.07	2.1933	0.0283	0.0487	0.30103	-2.87	6.94	16.7955	NA
PLEKHG1-1	CAAAACTTTATGTGACCGTG	PLEKHG1	x	281	2	477	8285	207	1850	3.26717	4.07	1.95755	0.0503	0.0766	2.40369	-0.841	4.91	16.7955	0.0675572
SERPINA7-1	ATAGTTCACTAAGACCATGA	SERPINA7	x	1	2	10	144	2	32	1.50515	4.07	1.99352	0.0462	0.0713	0.636822	-3.94	8.01	16.7955	NA
SLC5A12-4	TTTCTTTCCTTATAGCACCG	SLC5A12	x	1	2	40	2	479	105	2.02119	4.07	1.88523	0.0594	0.0883	1.15635	-5.38	9.45	16.7955	0.0791103
ZNF384-4	TGGCCCCCGAGTGGATACGG	ZNF384	x	2	2	1	54	2	12	1.07918	4.07	2.24632	0.0247	0.0437	0.221849	-2.54	6.61	16.7955	NA
GEMIN5-3	CTGTATATACTTTAGCCTGG	GEMIN5	x	2	2	49	588	2	129	2.11059	4.06	1.91987	0.0549	0.0825	1.24715	-5.53	9.59	16.6795	0.0734437
OR10J5-3	GCTTCCTGCTTACTGCAATG	OR10J5	x	2	200	151	3924	11	858	2.93349	4.06	1.98829	0.0468	0.072	2.07065	-3.08	7.14	16.6795	0.0630476
RNPC3-4	TTTGCTAGGATTGTGCTGGA	RNPC3	x	1	2	175	2	1981	432	2.63548	4.06	1.41994	0.156	0.208	1.7733	-4.6	8.66	16.6795	0.195674
RNASEH2C-2	GGACTCGAAGTGTCGTTTCG	RNASEH2C	x	632	351	697	2	18557	4048	3.60724	4.05	1.76733	0.0772	0.11	2.74819	1.97	2.08	16.5642	0.101463
VASH1-2	AGAAGAGCAGACCTCTGACA	VASH1	x	75	2	168	2	2700	589	2.77012	4.05	1.60784	0.108	0.149	1.91204	-3.97	8.02	16.5642	0.139135
ALOX15-2	CAAACTATATGACCTCCCTG	ALOX15	x	1	2	1	42	2	10	1	4.04	2.28682	0.0222	0.0402	0.124939	-2.26	6.3	16.4498	NA
B3GNT6-4	GGCGCCAAGGTCCCCGCGGG	B3GNT6	x	1	2	1	2	42	10	1	4.04	2.28682	0.0222	0.0402	0.124939	-2.26	6.3	16.4498	NA
CCNY-3	GGTGGCACTTCGGATTTCTG	CCNY	x	2	2	26	2	328	72	1.85733	4.04	1.91863	0.055	0.0827	1	-5	9.04	16.4498	NA
EMC9-3	CCATAATAAGTACTGCATCA	EMC9	x	1	2	1	42	2	10	1	4.04	2.28682	0.0222	0.0402	0.124939	-2.26	6.3	16.4498	NA
MED17-3	TGAAGAGGTTAACTGTGCCG	MED17	x	1	2	1	42	2	10	1	4.04	2.28682	0.0222	0.0402	0.124939	-2.26	6.3	16.4498	NA
OR5K1-2	ACATTGGTGTGTGAAGCCGA	OR5K1	x	3	2	10	163	2	36	1.5563	4.04	2.01682	0.0437	0.0681	0.69897	-4.1	8.14	16.4498	NA
SBF1-3	TGTGGCCGAGAGCTATGACA	SBF1	x	2	2	1	53	2	12	1.07918	4.04	2.23875	0.0252	0.0444	0.221849	-2.54	6.58	16.4498	NA
BFSP1-4	TCTGCAAGATGATATCAGTG	BFSP1	x	84	151	1	2564	2	560	2.74819	4.03	1.55608	0.12	0.164	1.89579	-4.08	8.11	16.3362	0.1536
G3BP1-4	TACCACACCATCATTTAGCG	G3BP1	x	30	358	74	2189	2846	1099	3.041	4.03	2.47351	0.0134	0.0277	2.18752	-2.42	6.45	16.3362	0.0187869
AQP2-2	CATGGCAATCTGTAGCACAG	AQP2	x	1	26	1	27	275	66	1.81954	4.02	1.98287	0.0474	0.0728	0.970037	-4.89	8.91	16.2234	NA
BSPH1-3	GATGAATTATCATCAACTGT	BSPH1	x	36	2	41	2	855	187	2.27184	4.02	2.04723	0.0406	0.0643	1.42051	-5.63	9.65	16.2234	0.0550465
CCR5-1	CAATGTGTCAACTCTTGACA	CCR5	x	2	2	1	52	2	12	1.07918	4.02	2.23104	0.0257	0.0451	0.221849	-2.54	6.56	16.2234	NA
OR10X1-4	TAAGCAGTGGATATCTTAGA	OR10X1	x	2	2	1	52	2	12	1.07918	4.02	2.23104	0.0257	0.0451	0.221849	-2.54	6.56	16.2234	NA
POLL-4	TGGGATCAGCCCACCTACTG	POLL	x	1	259	1	2	2823	617	2.79029	4.02	1.32187	0.186	0.246	1.93952	-3.87	7.89	16.2234	0.229856
ATP2A3-1	ATGATCACGGGGGATAACAA	ATP2A3	x	1	2	1	41	2	9	0.954243	4.01	2.27779	0.0227	0.041	0.124939	-2.1	6.11	16.1113	NA
C5orf30-1	AGCTGTTTGGAGCGTAAGGA	C5orf30	x	1	2	1	41	2	9	0.954243	4.01	2.27779	0.0227	0.041	0.124939	-2.1	6.11	16.1113	NA
CPNE9-2	GAAGATTGATGTGTACGACT	CPNE9	x	1	2	1	2	41	9	0.954243	4.01	2.27779	0.0227	0.041	0.124939	-2.1	6.11	16.1113	NA
FABP5-3	TGGCGCCTGGTGGACAGCAA	FABP5	x	1	2	8	116	2	26	1.41497	4.01	2.00381	0.0451	0.0699	0.564271	-3.66	7.67	16.1113	NA
KLF7-3	CAGCTACACAGCCGTCAACC	KLF7	x	111	2	16	1275	101	301	2.47857	4	2.27211	0.0231	0.0414	1.63347	-5.2	9.2	16	0.0319786
USP35-2	CATCCATGAGCTCCAATGGG	USP35	x	254	2	60	2	3376	739	2.86864	4	1.53573	0.125	0.17	2.02257	-3.45	7.45	16	0.1595
IPPK-2	CGGTAACCCCGAGCGCTCTG	IPPK	x	266	239	267	3	8153	1786	3.25188	3.99	1.9219	0.0546	0.0822	2.4105	-0.956	4.95	15.8895	0.073061
TMEM79-2	ATGCCCCGTATAGTAGGCAA	TMEM79	x	1	2	476	2	5063	1109	3.04493	3.99	1.27616	NA	NA	2.20321	-2.39	6.38	15.8895	NA
WSB1-1	CAGTCTATAATATGTTCACG	WSB1	x	1	2	211	2	2272	498	2.69723	3.99	1.37312	0.17	0.226	1.85329	-4.32	8.31	15.8895	0.211748
MRPL2-2	GGGCCACAGAAGTAAGAACT	MRPL2	x	1	2	1	40	2	9	0.954243	3.98	2.26852	0.0233	0.0418	0.124939	-2.1	6.08	15.7797	NA
YY1-2	GGAGACCATCGAGACCACAG	YY1	x	2	375	1	3985	2	873	2.94101	3.98	1.30064	0.193	0.255	2.10037	-3.04	7.02	15.7797	0.237778
CCDC63-3	ATTTCTGCTGGGATCGCAAG	CCDC63	x	1	2	11	144	2	32	1.50515	3.97	1.93611	0.0529	0.0799	0.669007	-3.94	7.91	15.6707	NA
FAT1-2	ACTTGATCGAGAAACCCCGG	FAT1	x	644	190	239	10998	228	2460	3.39094	3.97	2.08995	0.0366	0.0593	2.55348	0.123	3.85	15.6707	0.0498294
OR1K1-3	GAGCACGAGAGCCTTAAGAG	OR1K1	x	1	2	8	113	2	25	1.39794	3.97	1.98972	0.0466	0.0718	0.564271	-3.6	7.57	15.6707	NA
TSKS-4	TGTCCTCACTGACCGCCCGG	TSKS	x	210	579	129	9558	2	2096	3.32139	3.97	1.82566	0.0679	0.0988	2.48572	-0.427	4.4	15.6707	0.0898448
EED-2	ACAAACACGCCAAATGCACC	EED	x	3	2	11	164	2	36	1.5563	3.96	1.96991	0.0488	0.0747	0.726999	-4.1	8.06	15.5625	NA
FAM107A-2	CTGGCTTGCTGTCCACACCA	FAM107A	x	1	21	1	237	2	52	1.716	3.96	1.82805	0.0675	0.0984	0.884607	-4.6	8.56	15.5625	NA
PLXDC1-3	GACGGGACACATAATAGCTG	PLXDC1	x	3	2	11	164	2	36	1.5563	3.96	1.96991	0.0488	0.0747	0.726999	-4.1	8.06	15.5625	NA
CYLC1-4	TTTCCCAAACCACTCCAGAG	CYLC1	x	1	270	445	7171	208	1619	3.20925	3.95	1.89765	0.0577	0.0862	2.37779	-1.27	5.22	15.455	0.0769864
FLNA-3	AGTGGAGTACACGCCTTACG	FLNA	x	2	2	13	2	173	38	1.57978	3.95	1.93336	0.0532	0.0803	0.753328	-4.17	8.12	15.455	NA
KLHDC8B-1	AAGGTGGAGGCCCCATAGCA	KLHDC8B	x	1	2	7	2	101	23	1.36173	3.95	2.00577	0.0449	0.0696	0.522879	-3.48	7.43	15.455	NA
TMEM184C-1	GGTGGACAGCAACATAAAGG	TMEM184C	x	244	2	229	2	4883	1072	3.03019	3.95	1.49661	0.134	0.182	2.19957	-2.49	6.44	15.455	0.170018
TSPAN4-4	TGGGCATACCTGTCAATCTG	TSPAN4	x	271	2	219	2	5075	1114	3.04689	3.95	1.4934	0.135	0.183	2.21484	-2.38	6.33	15.455	0.171169
ATP5A1-1	AAATTCGAGGAATGATACCG	ATP5A1	x	1	2	1	2	39	9	0.954243	3.94	2.259	0.0239	0.0425	0.124939	-2.1	6.04	15.3482	NA
NEDD4L-1	AAGTTACTGTTGGCGAGCTG	NEDD4L	x	201	156	26	1909	2004	859	2.93399	3.94	2.56531	0.0103	0.0227	2.10608	-3.08	7.02	15.3482	0.0145164
SLC35B2-2	CTGGGTCCATGACTCCGGAG	SLC35B2	x	1	2	1	2	39	9	0.954243	3.94	2.259	0.0239	0.0425	0.124939	-2.1	6.04	15.3482	NA
UCHL5-3	GTTACTGAACTGTACCCACC	UCHL5	x	1	2	47	511	2	113	2.05308	3.94	1.82178	0.0685	0.0994	1.22185	-5.44	9.38	15.3482	0.0905777
DACH1-1	ACAATGACTGCACCAACGCA	DACH1	x	1	2	750	2	7665	1684	3.22634	3.93	1.21604	NA	NA	2.39967	-1.14	5.07	15.2422	NA
SIRT5-1	ACCGGGGAAGTTTCTCAACT	SIRT5	x	1	2	13	2	158	35	1.54407	3.91	1.88705	0.0592	0.088	0.726999	-4.06	7.97	15.0324	NA
AIM1-2	AGAAACCAAAGTTACCGTCT	AIM1	x	132	51	114	2945	2	649	2.81224	3.9	2.04248	0.0411	0.0649	1.99564	-3.76	7.66	14.9285	0.055698
TGM7-2	CACAGTGTGACTTACCCGCT	TGM7	x	1	2	158	2	1597	352	2.54654	3.9	1.38153	0.167	0.222	1.7297	-4.96	8.86	14.9285	0.208275
XPC-2	AGTTTGAGACATATCTTCGG	XPC	x	248	2	1	2	2495	550	2.74036	3.9	1.32299	0.186	0.245	1.92255	-4.12	8.02	14.9285	0.229856
ANKRD50-1	ATTCCGTTATGGTCAAAGGT	ANKRD50	x	151	288	157	139	5761	1299	3.11361	3.89	2.23576	0.0254	0.0447	2.29813	-1.94	5.83	14.8254	0.0350315
CACNG5-1	AAGGCCAGTATCGTCCGGTG	CACNG5	x	653	2	479	2	11171	2461	3.39111	3.89	1.61581	0.106	0.147	2.57749	0.124	3.77	14.8254	0.13672
KPRP-4	TGTTATATATGGGTTCAGAG	KPRP	x	2	2	155	2	1571	346	2.53908	3.89	1.42294	0.155	0.207	1.72428	-4.99	8.88	14.8254	0.194505
MRPL2-4	TTGTTGATGAGGGTCCCCAC	MRPL2	x	60	2	1	87	536	137	2.13672	3.89	2.0026	0.0452	0.07	1.32222	-5.56	9.45	14.8254	0.0609757
VGLL1-1	ACCCCCTCGAGTCAGAGTGA	VGLL1	x	2	2	16	2	195	43	1.63347	3.89	1.88152	0.0599	0.089	0.823909	-4.34	8.23	14.8254	NA
HIST1H2BM-2	CCCTAAAAAAGGCTCCAAGA	HIST1H2BM	x	3	2	1	57	2	13	1.11394	3.88	2.13665	0.0326	0.0544	0.30103	-2.66	6.54	14.723	NA
DUSP28-4	TCAGCCGGGTCGTCGAACAC	DUSP28	x	1	2	1	37	2	9	0.954243	3.87	2.23912	0.0251	0.0444	0.124939	-2.1	5.97	14.6213	NA
GOLGA6D-2	CCTGAGACAACCACTTCCGG	GOLGA6D	x	1	2	125	2	1243	275	2.43933	3.87	1.40599	0.16	0.213	1.63009	-5.33	9.2	14.6213	0.200275
IBA57-2	TCGCGCTATACAGGATCCGG	IBA57	x	1	2	1	37	2	9	0.954243	3.87	2.23912	0.0251	0.0444	0.124939	-2.1	5.97	14.6213	NA
JAKMIP3-2	CACGCTCTTCACGTAGCCGG	JAKMIP3	x	260	2	179	2	4302	949	2.97727	3.87	1.47801	0.139	0.188	2.16732	-2.82	6.69	14.6213	0.175858
KAT8-1	CCATACTTACAGTTAACCGG	KAT8	x	1	2	1	37	2	9	0.954243	3.87	2.23912	0.0251	0.0444	0.124939	-2.1	5.97	14.6213	NA
MPHOSPH8-3	GAGAGAGCAGGGCAGGACAT	MPHOSPH8	x	1	2	1	2	37	9	0.954243	3.87	2.23912	0.0251	0.0444	0.124939	-2.1	5.97	14.6213	NA
MTMR2-3	ATTTGCTGGCACAACCAGGA	MTMR2	x	1	2	149	2	1480	327	2.51455	3.87	1.38129	0.167	0.223	1.70472	-5.08	8.95	14.6213	0.208275
PHOSPHO2-2	CATCATTGCCTTTCACTCCA	PHOSPHO2	x	1	2	1	37	2	9	0.954243	3.87	2.23912	0.0251	0.0444	0.124939	-2.1	5.97	14.6213	NA
ZNF155-1	AAATTGCAAAAGACTTAACC	ZNF155	x	1	2	1	37	2	9	0.954243	3.87	2.23912	0.0251	0.0444	0.124939	-2.1	5.97	14.6213	NA
MAF1-1	CAGCAAAAGCCAAGGCGGTG	MAF1	x	1	2	70	2	703	156	2.19312	3.86	1.79071	0.0733	0.105	1.3862	-5.63	9.49	14.5203	0.0965917
PRDM2-4	TTCTTTACAGCACTACACGT	PRDM2	x	1	2	137	2	1351	299	2.47567	3.86	1.38932	0.165	0.219	1.66901	-5.21	9.07	14.5203	0.205993
TRERF1-3	GCAACGTGACGGTCACCCCA	TRERF1	x	76	2	108	2	1803	398	2.59988	3.86	1.59413	0.111	0.153	1.79239	-4.75	8.61	14.5203	0.142766
DLST-4	TTGTGAGATTGAAACTGACA	DLST	x	5	2	1	75	2	17	1.23045	3.85	2.03537	0.0418	0.0658	0.425969	-3.05	6.9	14.42	NA
GDF6-2	ATTGACAGCATGTACTCGTG	GDF6	x	3	2	86	198	676	193	2.28556	3.85	2.1187	0.0341	0.0563	1.48192	-5.63	9.48	14.42	0.0465507
RPL23-3	ATTTCCTTGGGTCTTCCGGT	RPL23	x	2	2	1	46	2	11	1.04139	3.85	2.18123	0.0292	0.05	0.221849	-2.41	6.26	14.42	NA
JAKMIP3-3	GAGCTCCGTGAGCAAGACCG	JAKMIP3	x	1	108	1	1046	2	232	2.36549	3.84	1.37757	0.168	0.224	1.56427	-5.53	9.37	14.3204	0.209464
DOCK6-3	GTGAGCACGGAATAGCTGGG	DOCK6	x	228	58	256	36	5100	1136	3.05538	3.83	2.0727	0.0382	0.0613	2.25688	-2.33	6.16	14.2215	0.0519201
FLT4-4	GCCCTCCAGTCACGGCACTG	FLT4	x	1	2	1	2	36	8	0.90309	3.83	2.22873	0.0258	0.0453	0.124939	-1.92	5.75	14.2215	NA
GPATCH8-4	GGTCTGAGACAGAAGACACA	GPATCH8	x	1	2	1	36	2	8	0.90309	3.83	2.22873	0.0258	0.0453	0.124939	-1.92	5.75	14.2215	NA
TMEM186-1	AACACCGTGTGCCTCATGAG	TMEM186	x	1	2	1	2	36	8	0.90309	3.83	2.22873	0.0258	0.0453	0.124939	-1.92	5.75	14.2215	NA
UBALD1-2	CAGCCACCATCACCACCAGA	UBALD1	x	1	2	1	36	2	8	0.90309	3.83	2.22873	0.0258	0.0453	0.124939	-1.92	5.75	14.2215	NA
WFDC13-2	GGAGGTTCCAAGATATACTC	WFDC13	x	1	2	1	36	2	8	0.90309	3.83	2.22873	0.0258	0.0453	0.124939	-1.92	5.75	14.2215	NA
CKAP2L-1	AGAACTGTCAAGAAAACCTG	CKAP2L	x	2	2	1	45	2	10	1	3.82	2.17228	0.0298	0.0509	0.221849	-2.26	6.08	14.1232	NA
LCE3A-2	AGAGCTTGGGGCACAGCTGG	LCE3A	x	1	2	125	1204	2	267	2.42651	3.82	1.39095	0.164	0.219	1.63009	-5.37	9.19	14.1232	0.204842
LRRCC1-2	CAATCTAGGATTCTAAGCTG	LRRCC1	x	1	2	197	1875	2	415	2.61805	3.82	1.32567	0.185	0.244	1.82391	-4.67	8.49	14.1232	0.228728
MAP3K1-4	GGAGAGCACTGGAAATTCTG	MAP3K1	x	268	411	98	7164	151	1618	3.20898	3.82	2.10293	0.0355	0.058	2.4133	-1.27	5.09	14.1232	0.048401
PLD4-2	GATGGACGGCACATATACAT	PLD4	x	1	2	12	139	2	31	1.49136	3.82	1.86224	0.0626	0.0923	0.69897	-3.9	7.72	14.1232	NA
VCL-3	TCCCTGTTAGGCGCATCAGG	VCL	x	1	2	164	2	1565	347	2.54033	3.82	1.35004	0.177	0.235	1.7456	-4.98	8.8	14.1232	0.219675
HNRNPA0-1	CTTCGTGACCTACTCCAATG	HNRNPA0	x	135	2	83	2	2062	457	2.65992	3.81	1.54917	0.121	0.166	1.8653	-4.49	8.3	14.0257	0.154792
MMP20-3	TTCCATGAGTTCTGTCGAGG	MMP20	x	1	2	247	2335	2	517	2.71349	3.81	1.29557	0.195	0.257	1.92082	-4.25	8.06	14.0257	0.240035
TDRP-2	GCTGCTGGACGAGCCCCCCG	TDRP	x	23	2	1	2	241	54	1.73239	3.81	1.78188	0.0748	0.107	0.937852	-4.65	8.46	14.0257	NA
CSRNP3-2	GATGTTGAGAGAACACCTTA	CSRNP3	x	1	2	4	63	2	14	1.14613	3.8	2.06078	0.0393	0.0627	0.367977	-2.77	6.57	13.9288	NA
REC8-1	AGAACAGTAACCGGCGACGA	REC8	x	91	2	1	2	870	193	2.28556	3.8	1.43366	0.152	0.203	1.49601	-5.63	9.43	13.9288	0.191129
CAMK2D-2	AGAATATAGAGAATGACACC	CAMK2D	x	1	2	1	35	2	8	0.90309	3.79	2.21799	0.0266	0.0464	0.124939	-1.92	5.71	13.8326	NA
FOXP3-1	ACCCAGGCATCATCCGACAA	FOXP3	x	66	55	197	2	2921	648	2.81158	3.79	1.96801	0.0491	0.075	2.02531	-3.76	7.55	13.8326	0.0660273
FSCN3-3	GGAGGCATGTTATATCCACA	FSCN3	x	1	2	1	35	2	8	0.90309	3.79	2.21799	0.0266	0.0464	0.124939	-1.92	5.71	13.8326	NA
GOLM1-2	ACCAGTTAAAGACCCTGCAG	GOLM1	x	1	2	1	35	2	8	0.90309	3.79	2.21799	0.0266	0.0464	0.124939	-1.92	5.71	13.8326	NA
HSPB1-2	CTCGGAGATCCGGCACACTG	HSPB1	x	243	2	1	2263	2	502	2.7007	3.79	1.29072	0.197	0.259	1.91381	-4.31	8.1	13.8326	0.242326
ABCC5-4	TTTATTCATAGAAATCCGCG	ABCC5	x	1	2	162	2	1505	334	2.52375	3.78	1.3392	0.181	0.239	1.74036	-5.04	8.82	13.737	0.224206
ACSL1-3	GATGCCAATGAACTGATCTG	ACSL1	x	2	2	469	2	4333	962	2.98318	3.78	1.24568	NA	NA	2.19774	-2.78	6.56	13.737	NA
RNF31-4	GGATCATGCTCACTAGCTGG	RNF31	x	302	598	280	10770	2	2390	3.3784	3.78	1.7308	0.0835	0.118	2.59476	0.0222	3.76	13.737	0.109259
ADORA1-4	GGCAGCCAACGGCAGCATGG	ADORA1	x	319	628	282	10605	603	2487	3.39568	3.77	2.09095	0.0365	0.0593	2.61243	0.161	3.61	13.6422	0.0496997
C11orf16-3	CACAGGAATGGAGCATCCGG	C11orf16	x	876	2	230	18	10032	2232	3.34869	3.77	1.6434	0.1	0.139	2.56742	-0.214	3.98	13.6422	0.129406
C22orf29-1	ATTATGCCAACGCACATCCA	C22orf29	x	30	2	1	299	2	67	1.82607	3.77	1.74858	0.0804	0.114	1.04139	-4.91	8.68	13.6422	NA
MYH8-3	GTGAAGGTGTACAATGCGGT	MYH8	x	1	2	79	561	187	166	2.22011	3.77	1.98312	0.0474	0.0728	1.43669	-5.64	9.41	13.6422	0.0638313
NUDT15-1	GGCAGTTTCCAACTCCCTGG	NUDT15	x	336	589	382	11795	108	2642	3.42193	3.77	1.93677	0.0528	0.0798	2.63915	0.375	3.4	13.6422	0.0707547
ZNF32-4	TACACATCAACGGATACACA	ZNF32	x	1	2	20	2	207	46	1.66276	3.77	1.77627	0.0757	0.108	0.884607	-4.43	8.2	13.6422	NA
BMP6-4	TCTTATAGTGGAGTACGACA	BMP6	x	360	43	1	3646	2	810	2.90849	3.76	1.35476	0.175	0.233	2.12926	-3.23	6.99	13.5479	0.217484
IBSP-3	CGCCTGGCACAGGGTATACA	IBSP	x	335	881	283	2	13515	3003	3.47756	3.76	1.67158	0.0946	0.132	2.69868	0.838	2.92	13.5479	0.122889
KAT7-1	ACCAGGTATCAAGCTCATAG	KAT7	x	93	2	1	868	2	193	2.28556	3.76	1.41872	0.156	0.209	1.50515	-5.63	9.39	13.5479	0.195674
ARHGAP10-4	TGTAACTCATAGGTCATGAG	ARHGAP10	x	2	2	190	2	1740	387	2.58771	3.75	1.34731	0.178	0.236	1.81068	-4.8	8.55	13.4543	0.220811
C1orf95-1	AGCACACATGCCTGTCCGGG	C1orf95	x	3	2	1	52	2	12	1.07918	3.75	2.09701	0.036	0.0586	0.30103	-2.54	6.29	13.4543	NA
HEATR5A-2	GGGGTTGTATGCGCTCATGT	HEATR5A	x	3	2	2	61	2	14	1.14613	3.75	2.07927	0.0376	0.0605	0.367977	-2.77	6.52	13.4543	NA
SCGB2B2-2	CAACCCCAGTCCCCTGACAG	SCGB2B2	x	2	2	11	2	133	30	1.47712	3.75	1.87534	0.0607	0.09	0.69897	-3.85	7.6	13.4543	NA
SIVA1-4	GCCCAAGGCTCCTGATCAGG	SIVA1	x	1	2	6	79	2	18	1.25527	3.75	1.96607	0.0493	0.0752	0.477121	-3.14	6.89	13.4543	NA
SRPK1-2	CTTATGGAACGTGATACAGA	SRPK1	x	1	17	1	2	168	38	1.57978	3.75	1.75748	0.0788	0.112	0.801632	-4.17	7.92	13.4543	NA
ACRBP-2	CAAACCAGGAGGCATAAGGG	ACRBP	x	866	319	117	28	11590	2584	3.41229	3.74	1.79251	0.0731	0.105	2.63749	0.296	3.44	13.3614	0.0963645
NXF3-2	GATCTTGAACCAGCTCCCTA	NXF3	x	389	71	296	6522	225	1501	3.17638	3.74	2.10165	0.0356	0.0581	2.4014	-1.5	5.24	13.3614	0.0485352
TMEM150C-3	TGATAGATACTTCATAGCTG	TMEM150C	x	353	2	213	5035	2	1121	3.04961	3.73	1.40036	0.161	0.215	2.27723	-2.36	6.09	13.2691	0.201431
CCNY-4	TGAATGTGCCATCGTCACCC	CCNY	x	15	142	195	103	2998	691	2.83948	3.72	2.1549	0.0312	0.0526	2.06942	-3.61	7.33	13.1775	0.0427459
LCN6-3	GATAAAGCGAAACTCCGGAT	LCN6	x	1	2	157	2	1406	314	2.49693	3.72	1.32617	0.185	0.244	1.727	-5.14	8.86	13.1775	0.228728
LIM2-4	TGATGCCGGAGATGGCGCAT	LIM2	x	86	2	1	2	781	174	2.24055	3.72	1.41728	0.156	0.209	1.47227	-5.64	9.36	13.1775	0.195674
BYSL-4	TCAGGATGGATCAGATGACG	BYSL	x	1	2	121	2	1077	241	2.38202	3.71	1.35804	0.174	0.232	1.6163	-5.5	9.21	13.0864	0.216336
C8orf44-SGK3-1	CTCTGGTGTCCCACAAAATG	C8orf44-SGK3	x	1	2	1	2	33	8	0.90309	3.71	2.1954	0.0281	0.0485	0.124939	-1.92	5.63	13.0864	NA
CCDC62-3	GGCACTGGGGTTCAGAACGA	CCDC62	x	1	2	1	33	2	8	0.90309	3.71	2.1954	0.0281	0.0485	0.124939	-1.92	5.63	13.0864	NA
CSTF1-1	ACAAGTATAAAGTCTCCAGA	CSTF1	x	1	2	1	33	2	8	0.90309	3.71	2.1954	0.0281	0.0485	0.124939	-1.92	5.63	13.0864	NA
EML6-3	GGGCCAGCTGAGATCCGTCG	EML6	x	1	2	1	33	2	8	0.90309	3.71	2.1954	0.0281	0.0485	0.124939	-1.92	5.63	13.0864	NA
KCNRG-4	GAGGGAAGATATTCACGACA	KCNRG	x	2	322	164	2	4267	951	2.97818	3.71	1.40796	0.159	0.213	2.2113	-2.81	6.52	13.0864	0.199151
MDK-1	AGGTGAAGAAGGGCGGCCCG	MDK	x	212	2	115	2	2864	639	2.8055	3.71	1.4544	0.146	0.196	2.04007	-3.79	7.5	13.0864	0.184181
RPLP2-4	GGACGACGACCGGCTCAACA	RPLP2	x	1	2	4	59	2	14	1.14613	3.71	2.03101	0.0423	0.0663	0.367977	-2.77	6.48	13.0864	NA
TMEM161A-4	TGGGACTGGGCTATTACCCA	TMEM161A	x	1	2	1	33	2	8	0.90309	3.71	2.1954	0.0281	0.0485	0.124939	-1.92	5.63	13.0864	NA
TMEM54-2	GACAGTGTTTAGCTCGAGCG	TMEM54	x	1	2	1	33	2	8	0.90309	3.71	2.1954	0.0281	0.0485	0.124939	-1.92	5.63	13.0864	NA
TOMM22-4	CGACGCGGAGAAGCCTGAGG	TOMM22	x	1	2	1	33	2	8	0.90309	3.71	2.1954	0.0281	0.0485	0.124939	-1.92	5.63	13.0864	NA
CCDC85C-2	CGGCGCCGTGTGGCACGAGG	CCDC85C	x	1	2	138	1211	2	271	2.43297	3.69	1.33352	0.182	0.241	1.6721	-5.35	9.04	12.9063	0.225329
CCT8L2-3	GCATCGTGGTGATTCAAGCT	CCT8L2	x	2	2	1	41	2	10	1	3.69	2.13442	0.0328	0.0546	0.221849	-2.26	5.95	12.9063	NA
FUNDC2-1	ACACACGTAGAGGATCTGCG	FUNDC2	x	82	2	1	730	2	163	2.21219	3.69	1.41485	0.157	0.21	1.4523	-5.64	9.33	12.9063	0.196818
OR10J1-4	TACAAAAAAGAACATCTGTG	OR10J1	x	1	2	2	41	2	10	1	3.69	2.13442	0.0328	0.0546	0.221849	-2.26	5.95	12.9063	NA
CAPN5-1	CATCAGTGACGGCGTATGCG	CAPN5	x	89	2	1	786	2	176	2.24551	3.68	1.39845	0.162	0.216	1.48667	-5.64	9.32	12.8171	0.202561
CYBRD1-4	TGATGAAATCCATCCATGCA	CYBRD1	x	3	2	261	828	1445	508	2.70586	3.68	1.95685	0.0504	0.0767	1.94776	-4.28	7.96	12.8171	0.0676799
HPS6-2	AGGCCTGCGGGTACTACCAG	HPS6	x	1	243	29	2332	2	521	2.71684	3.68	1.36845	0.171	0.228	1.95904	-4.23	7.91	12.8171	0.212867
APPL1-1	AATTATGTCAAACTGTATTG	APPL1	x	310	2	1	25	2623	592	2.77232	3.67	1.33946	0.18	0.239	2.01842	-3.96	7.63	12.7286	0.223107
FRAT1-2	GCCCACAGTCTCCGCCAACG	FRAT1	x	5	43	1	2	413	93	1.96848	3.67	1.72238	0.085	0.12	1.21307	-5.27	8.94	12.7286	NA
GAB2-1	CAAACGTGAACAGAGTTGGC	GAB2	x	610	2	1	2	5209	1165	3.06633	3.67	1.15914	NA	NA	2.31034	-2.26	5.93	12.7286	NA
MRPL27-4	GGTGGTAGCTCCAAAAACCT	MRPL27	x	1	2	1	32	2	8	0.90309	3.67	2.18348	0.029	0.0498	0.124939	-1.92	5.59	12.7286	NA
OLFM3-4	TGTCCTCACTGGTATTCAGG	OLFM3	x	1	2	1	32	2	8	0.90309	3.67	2.18348	0.029	0.0498	0.124939	-1.92	5.59	12.7286	NA
USP4-3	GTGATAGCACTAGCACCTGT	USP4	x	1	198	370	2	4835	1081	3.03383	3.67	1.33578	0.182	0.24	2.27799	-2.47	6.14	12.7286	0.225329
ACTR2-2	ATCCTCGCAACAGAAGTAGC	ACTR2	x	282	361	163	6251	542	1520	3.18184	3.66	2.19989	0.0278	0.0481	2.42921	-1.47	5.13	12.6407	0.0382376
WWC3-1	ACTCACAGCTGGCGTACGAG	WWC3	x	63	2	1	57	501	125	2.09691	3.66	1.84537	0.065	0.0952	1.34242	-5.51	9.17	12.6407	0.0862216
ADGRE3-4	GATTGATCGAACTGAACCCA	ADGRE3	x	1	2	32	291	2	66	1.81954	3.65	1.68706	0.0916	0.128	1.06695	-4.89	8.54	12.5533	NA
DDB1-2	CTACCAACCTGCGATCACCA	DDB1	x	111	2	1	99	852	213	2.32838	3.65	1.88039	0.0601	0.0892	1.57978	-5.59	9.24	12.5533	0.0799951
SDCCAG8-2	GTAGTTGTGCTTGAAAACGA	SDCCAG8	x	38	2	1	2	341	77	1.88649	3.65	1.67933	0.0931	0.13	1.13566	-5.08	8.73	12.5533	NA
CDRT1-1	AGAAAATGAACACTTCCTTG	CDRT1	x	1	25	1	222	2	50	1.69897	3.64	1.66911	0.0951	0.133	0.954243	-4.54	8.18	12.4666	NA
DYSF-4	TGTACTACACACACCGACGG	DYSF	x	3	2	59	88	445	119	2.07555	3.64	1.92795	0.0539	0.0812	1.32906	-5.48	9.12	12.4666	0.0721489
ELMO2-4	TTGAAGGACATATAGCTGAT	ELMO2	x	1	2	79	2	678	152	2.18184	3.64	1.67817	0.0933	0.131	1.43669	-5.62	9.26	12.4666	0.12128
IQCD-1	ACTGATATCCTGTAAGAACT	IQCD	x	11	2	1	2	114	26	1.41497	3.64	1.80426	0.0712	0.103	0.669007	-3.66	7.3	12.4666	NA
JMY-1	ACATGCCCGAAGGTTCCTCG	JMY	x	411	666	17	2	9068	2033	3.30814	3.64	1.61326	0.107	0.148	2.5619	-0.53	4.17	12.4666	0.137931
MIS18A-4	CCGCGCAGCACAAAGTCTCA	MIS18A	x	247	2	49	2482	2	556	2.74507	3.64	1.41303	0.158	0.211	1.9971	-4.1	7.74	12.4666	0.198008
MRPS27-1	AAGTGCATAGCCATACAACT	MRPS27	x	3	2	37	2	347	78	1.89209	3.64	1.72379	0.0847	0.12	1.14613	-5.09	8.73	12.4666	NA
NPPB-4	TAGCCACCGAGGGCATCCGT	NPPB	x	1	2	19	181	2	41	1.61278	3.64	1.7253	0.0845	0.119	0.865301	-4.27	7.91	12.4666	NA
WDFY3-2	CTGAGTTGGATCCTTCAACA	WDFY3	x	142	351	167	5496	2	1232	3.09061	3.64	1.79656	0.0724	0.104	2.34242	-2.09	5.73	12.4666	0.0954658
ZBTB4-2	ATGAGGCCCAGTGCCGACGA	ZBTB4	x	1	2	470	2	3930	881	2.94498	3.64	1.17407	NA	NA	2.19774	-3.01	6.65	12.4666	NA
ZCCHC5-1	ATTGCCAACAAAGCTCACCA	ZCCHC5	x	1	2	119	2	1009	227	2.35603	3.64	1.33717	0.181	0.24	1.60924	-5.55	9.19	12.4666	0.224206
HBE1-3	GCTTAGCAAAGGCGGGCTTG	HBE1	x	2	10	1	105	2	24	1.38021	3.63	1.81787	0.0691	0.1	0.636822	-3.54	7.17	12.3805	NA
HPGD-2	GCTGCTAATCTTATGAACAG	HPGD	x	9	2	1	97	2	22	1.34242	3.63	1.8392	0.0659	0.0963	0.60206	-3.42	7.05	12.3805	NA
MAP2K3-2	CTACGGGGCACTATTCAGAG	MAP2K3	x	119	98	39	1477	641	475	2.67669	3.63	2.59967	0.00933	0.021	1.93112	-4.42	8.05	12.3805	0.0131842
NMUR2-4	GCACATACACCACAGACACG	NMUR2	x	1	2	1	2	31	7	0.845098	3.63	2.1711	0.0299	0.051	0.124939	-1.71	5.34	12.3805	NA
SREBF2-4	GCTGCATTCTGGTATATCAA	SREBF2	x	1	2	180	1507	2	338	2.52892	3.63	1.27776	0.201	0.264	1.78533	-5.02	8.65	12.3805	0.246812
VIM-2	CAACGACAAAGCCCGCGTCG	VIM	x	1	2	1	31	2	7	0.845098	3.63	2.1711	0.0299	0.051	0.124939	-1.71	5.34	12.3805	NA
XCL2-4	TGCTGATCCACAAGCCACGT	XCL2	x	1	2	171	1109	328	322	2.50786	3.63	1.90694	0.0565	0.0846	1.76343	-5.1	8.73	12.3805	0.0754429
ANKRD46-2	GCGCTTTGCCAGAACTAAAG	ANKRD46	x	81	2	1	2	687	155	2.19033	3.62	1.39288	0.164	0.218	1.44716	-5.62	9.24	12.295	0.204842
FLCN-1	CGACGCTGGCCCCCTCTGCG	FLCN	x	1	242	153	3233	2	726	2.86094	3.62	1.35639	0.175	0.232	2.12057	-3.5	7.12	12.295	0.217484
INTS7-1	ACTGTGCAATTGAGTCAACA	INTS7	x	55	2	1	2	473	107	2.02938	3.62	1.65777	0.0974	0.136	1.28631	-5.4	9.02	12.295	0.126333
SECISBP2L-1	ACCACTATCACTGTCAATGT	SECISBP2L	x	1	2	96	2	812	183	2.26245	3.62	1.36621	0.172	0.228	1.51851	-5.64	9.26	12.295	0.214061
NTN5-3	GAGCTGTTCAGACTGTCGGG	NTN5	x	1	2	9	96	2	22	1.34242	3.61	1.83369	0.0667	0.0973	0.60206	-3.42	7.03	12.2101	NA
DGUOK-4	GCTATTTGCATTGCAGCTGT	DGUOK	x	517	2	1	4208	2	946	2.97589	3.6	1.15356	NA	NA	2.23888	-2.83	6.43	12.1257	NA
EPHB3-2	CTGTAGCGGAGCCCACGATG	EPHB3	x	289	2	57	2808	2	632	2.80072	3.6	1.37891	0.168	0.223	2.06446	-3.82	7.42	12.1257	0.209464
MIR205HG-1	AGGGTACGGACCCCACATGA	MIR205HG	x	54	2	164	1772	2	399	2.60097	3.6	1.45448	0.146	0.196	1.8653	-4.74	8.34	12.1257	0.184181
OXTR-3	GCGCGAGTGCTTCTGGCGTG	OXTR	x	350	2	512	6762	213	1568	3.19535	3.6	1.7646	0.0776	0.111	2.45939	-1.37	4.97	12.1257	0.101959
PIK3IP1-4	TCGCCACTGACGTAGCACCA	PIK3IP1	x	1	2	49	417	2	94	1.97313	3.6	1.64702	0.0996	0.139	1.23888	-5.28	8.88	12.1257	NA
TYMS-4	TTCCAAGGGAGTGAAAATCT	TYMS	x	248	372	1	90	4943	1131	3.05346	3.6	1.76342	0.0778	0.111	2.31597	-2.34	5.94	12.1257	0.102196
XKR3-3	TCAGTCTCACTATACGAGAA	XKR3	x	92	155	1	2002	2	450	2.65321	3.6	1.40386	0.16	0.214	1.91733	-4.52	8.12	12.1257	0.200275
HAPLN1-1	CCTTCAGAAACACTCTACCC	HAPLN1	x	1	379	145	2	4225	950	2.97772	3.59	1.31157	0.19	0.25	2.24304	-2.82	6.41	12.042	0.234458
YES1-2	AGAGAGAGTGAAACAACTAA	YES1	x	229	2	1	2	1860	419	2.62221	3.59	1.23557	0.217	0.283	1.88837	-4.66	8.25	12.042	0.264424
ZNF121-1	AAGATGTGACTGATCAACAA	ZNF121	x	168	2	280	3505	108	813	2.91009	3.59	1.87606	0.0606	0.0899	2.17609	-3.22	6.81	12.042	0.0806299
C22orf29-3	GAGCTCGTAATCGTCAGGCA	C22orf29	x	1	2	88	2	721	163	2.21219	3.58	1.36339	0.173	0.229	1.48192	-5.64	9.22	11.9588	0.215203
EZR-3	GGCAGTAGATCTCATCGCTA	EZR	x	1	2	25	2	222	50	1.69897	3.58	1.67365	0.0942	0.132	0.970037	-4.54	8.12	11.9588	NA
GAS7-2	AGCTGCTGAAACCAACCGAG	GAS7	x	64	10	765	2	6707	1510	3.17898	3.58	1.58883	0.112	0.154	2.44664	-1.49	5.07	11.9588	0.143987
IL1F10-2	ATCTGCATACTTCCTAACAG	IL1F10	n	1	2	11	2	110	25	1.39794	3.58	1.78446	0.0743	0.107	0.669007	-3.6	7.18	11.9588	NA
SERHL2-2	CCTGCAAAGAGGAACCACGA	SERHL2	x	1	2	137	2	1115	251	2.39967	3.58	1.29886	0.194	0.255	1.66901	-5.45	9.03	11.9588	0.238897
ART5-2	GCCTTCGCTTTGAACCCAAG	ART5	x	1	2	191	2	1539	347	2.54033	3.57	1.25291	0.21	0.275	1.81068	-4.98	8.55	11.8762	0.25668
C1QTNF6-2	CCTTGATGGGTGCTTTGACA	C1QTNF6	x	1	382	1	2	3037	685	2.83569	3.57	1.14561	NA	NA	2.10721	-3.63	7.2	11.8762	NA
FAM184A-4	TAGACATGGTCACTATGCGT	FAM184A	x	339	156	154	2	5132	1157	3.06333	3.57	1.77169	0.0764	0.109	2.33512	-2.27	5.84	11.8762	0.100483
VPS53-4	TAAGAGGTCAGACGAACGTG	VPS53	x	11	2	1	109	2	25	1.39794	3.57	1.77941	0.0752	0.108	0.669007	-3.6	7.17	11.8762	NA
C7orf34-2	CCACATCTCACCCACTGAGG	C7orf34	x	1	159	236	2	3115	703	2.84696	3.56	1.339	0.181	0.239	2.12057	-3.57	7.13	11.7942	0.224206
CIPC-2	GCCGGTATCCAGCAGTCACG	CIPC	x	131	2	158	2287	2	516	2.71265	3.56	1.42427	0.154	0.207	1.98677	-4.25	7.81	11.7942	0.193365
SPG7-1	ACGACCAGATGTACCGAGAG	SPG7	x	371	2	136	3875	124	902	2.95521	3.56	1.82986	0.0673	0.098	2.2296	-2.95	6.51	11.7942	0.0890959
ZCCHC10-1	AATACCTACATAGGCCCTCA	ZCCHC10	x	1	2	37	2	312	71	1.85126	3.56	1.63658	0.102	0.141	1.12494	-4.98	8.54	11.7942	NA
ZNF800-2	AGAAGCCATATATCCAAGTG	ZNF800	x	397	389	492	9930	125	2267	3.35545	3.56	1.88652	0.0592	0.0881	2.62941	-0.161	3.72	11.7942	0.0788673
HECTD2-1	ATATCTTCAAATAGCTAACC	HECTD2	x	1	2	162	2	1286	291	2.46389	3.55	1.26586	0.206	0.269	1.74036	-5.25	8.8	11.7127	0.252331
POC1B-GALNT4-2	GATCCACCCGTGTTCCCACG	POC1B-GALNT4	x	2	2	1	37	2	9	0.954243	3.55	2.09185	0.0365	0.0591	0.221849	-2.1	5.65	11.7127	NA
SETD5-4	TGCGACACATGATTGCAGAT	SETD5	x	3	2	1	45	2	11	1.04139	3.55	2.03403	0.0419	0.0659	0.30103	-2.41	5.96	11.7127	NA
VASH1-4	GGAAAGGATGTGGAAACACG	VASH1	x	80	4	1	664	2	150	2.17609	3.55	1.66397	0.0961	0.134	1.4523	-5.61	9.16	11.7127	0.12477
CNBD2-3	GTGTGTAAAATGTTCCGCCA	CNBD2	x	1	2	1	29	2	7	0.845098	3.54	2.14477	0.032	0.0537	0.124939	-1.71	5.25	11.6318	NA
EXOC6B-1	AAGCCACTATCGATTCTGCA	EXOC6B	x	1	2	1	29	2	7	0.845098	3.54	2.14477	0.032	0.0537	0.124939	-1.71	5.25	11.6318	NA
GATA2-4	TCCTGACCCTAGCACCACGG	GATA2	x	1	2	1	29	2	7	0.845098	3.54	2.14477	0.032	0.0537	0.124939	-1.71	5.25	11.6318	NA
KCNA2-3	GATGAGAATGAAGACATGCA	KCNA2	x	1	2	1	29	2	7	0.845098	3.54	2.14477	0.032	0.0537	0.124939	-1.71	5.25	11.6318	NA
MAGEF1-3	TATGAGAGGTAATAGCGCCA	MAGEF1	x	1	2	1	29	2	7	0.845098	3.54	2.14477	0.032	0.0537	0.124939	-1.71	5.25	11.6318	NA
SORL1-2	GGACCTCACTACTACACATG	SORL1	x	1	2	31	2	262	60	1.77815	3.54	1.63835	0.101	0.141	1.05436	-4.78	8.32	11.6318	NA
UBE2Q2L-2	GAAAACGGACTCGTTGATGG	UBE2Q2L	x	1	2	1	29	2	7	0.845098	3.54	2.14477	0.032	0.0537	0.124939	-1.71	5.25	11.6318	NA
RPL26L1-3	CCTTGCGGATGGGCATGGAG	RPL26L1	x	1	2	20	175	2	40	1.60206	3.53	1.67294	0.0943	0.132	0.884607	-4.24	7.77	11.5514	NA
TMCO5A-4	GGAAAGGAAGAATAAGACGT	TMCO5A	x	1	2	70	504	57	127	2.1038	3.53	1.76811	0.077	0.11	1.3862	-5.52	9.05	11.5514	0.10123
USH1G-3	GGCCGAGCCTGCCCACTCGG	USH1G	x	2	2	28	2	244	56	1.74819	3.53	1.66796	0.0953	0.133	1.02803	-4.69	8.22	11.5514	NA
USP7-1	AGATGTATGATCCCAAAACG	USP7	x	1	52	1	243	173	94	1.97313	3.53	1.7769	0.0756	0.108	1.25527	-5.28	8.81	11.5514	NA
EBF2-2	GACTATGCTTGTATGGAGCG	EBF2	x	152	313	15	23	3637	828	2.91803	3.52	1.85293	0.0639	0.0939	2.20412	-3.17	6.69	11.4716	0.0848412
CEACAM20-1	AACAGGACCCTAATCATCCA	CEACAM20	x	1	144	82	1717	13	391	2.59218	3.51	1.82631	0.0678	0.0986	1.8789	-4.78	8.29	11.3924	0.0897313
GIMD1-2	GCGGCCCAGGCTACAACATG	GIMD1	x	2	2	1	36	2	9	0.954243	3.51	2.08037	0.0375	0.0604	0.221849	-2.1	5.61	11.3924	NA
NUTM1-4	TCAAAGTCAAGACAGAAGGG	NUTM1	x	1	2	651	2	4975	1126	3.05154	3.51	1.10632	NA	NA	2.33846	-2.35	5.86	11.3924	NA
RABGEF1-1	AGGAAGTCATCCGCTGACGC	RABGEF1	x	2	2	1	36	2	9	0.954243	3.51	2.08037	0.0375	0.0604	0.221849	-2.1	5.61	11.3924	NA
RGL1-1	AAAACCAGAAGCGTACCCAG	RGL1	x	92	675	126	2	6778	1535	3.18611	3.51	1.64947	0.0991	0.138	2.47373	-1.43	4.94	11.3924	0.128389
OR4D1-4	ATGATGGTGACATACCGGAG	OR4D1	x	549	118	406	7899	207	1836	3.26387	3.5	1.91311	0.0557	0.0836	2.55348	-0.866	4.37	11.3137	0.0744537
ZNF569-2	GGGAAAAAATCAGAGTTCAG	ZNF569	x	82	2	263	84	2530	592	2.77232	3.5	1.87623	0.0606	0.0899	2.06321	-3.96	7.46	11.3137	0.0806299
BIRC6-4	TTGCACTCAAGGATTCAACA	BIRC6	x	1	2	1	28	2	7	0.845098	3.49	2.13073	0.0331	0.0551	0.124939	-1.71	5.2	11.2356	NA
C8A-3	GGAGATTCCAGTATCTGCCA	C8A	x	1	2	1	2	28	7	0.845098	3.49	2.13073	0.0331	0.0551	0.124939	-1.71	5.2	11.2356	NA
NSF-3	GAGAGTCTTACCACAACCTG	NSF	x	1	2	1	2	28	7	0.845098	3.49	2.13073	0.0331	0.0551	0.124939	-1.71	5.2	11.2356	NA
PARP12-2	CCCTGTGGGACAAAAAGAGG	PARP12	x	153	2	1	2	1163	264	2.4216	3.49	1.25252	0.21	0.275	1.716	-5.38	8.87	11.2356	0.25668
RBMY1F-3	GAAGCAGTGGAGGAACAAGA	RBMY1F	x	1	2	1	28	2	7	0.845098	3.49	2.13073	0.0331	0.0551	0.124939	-1.71	5.2	11.2356	NA
DND1-1	CCCCAGCCTACCTTCCACCA	DND1	x	1	2	72	2	556	127	2.1038	3.48	1.5916	0.111	0.154	1.39794	-5.52	9	11.1579	0.142766
EHBP1-3	GAAAGCTCTTAGACCTTCAG	EHBP1	x	14	18	173	2	1526	347	2.54033	3.48	1.80058	0.0718	0.103	1.83463	-4.98	8.46	11.1579	0.0947064
GABRD-3	CGTACCTAGAGACACCCTGG	GABRD	x	377	118	525	2	7611	1727	3.23729	3.48	1.64592	0.0998	0.139	2.53148	-1.06	4.54	11.1579	0.129217
OR2T4-3	CATGAAAATCTCATAGAGTG	OR2T4	x	299	685	540	10991	336	2570	3.40993	3.48	1.87235	0.0612	0.0905	2.70586	0.277	3.2	11.1579	0.0813972
MPHOSPH8-1	ATACATCGGATGATGATACC	MPHOSPH8	x	1	399	331	5402	2	1227	3.08884	3.47	1.24996	0.211	0.276	2.3868	-2.11	5.58	11.0809	0.257762
MYL1-1	ATCCCACCAATGCAGAGGTC	MYL1	x	215	1176	133	2	11219	2549	3.40637	3.47	1.5342	0.125	0.17	2.70586	0.248	3.22	11.0809	0.1595
PYURF-3	GTAGGTGCCTGCACGCGTCG	PYURF	x	2	29	1	35	202	54	1.73239	3.47	1.75809	0.0787	0.112	1.02803	-4.65	8.12	11.0809	NA
EEF2-4	GTAGAACCGACCTTTGTCGG	EEF2	x	2	2	233	2	1731	394	2.5955	3.46	1.22399	0.221	0.288	1.89763	-4.77	8.23	11.0043	0.268861
MLLT3-4	GTACGAACACCATCCAGTCG	MLLT3	x	1	2	204	2	1520	346	2.53908	3.46	1.2091	0.227	0.295	1.83885	-4.99	8.45	11.0043	0.275436
PLSCR4-2	TGAACTAAGTATTCCAGACC	PLSCR4	x	1	287	54	2515	2	572	2.7574	3.46	1.29032	0.197	0.259	2.0569	-4.04	7.5	11.0043	0.242326
TMEM200C-2	CCTCTTCATCTGCGCAAACG	TMEM200C	x	3	2	1	42	2	10	1	3.46	2.00353	0.0451	0.0699	0.30103	-2.26	5.72	11.0043	NA
TOB2-3	GCCAATGGGCACGAACACCT	TOB2	x	1	2	33	2	262	60	1.77815	3.46	1.59657	0.11	0.152	1.07918	-4.78	8.24	11.0043	NA
C10orf32-2	CGTAATCGCGCTCACCAAGC	C10orf32	x	15	2	35	2	376	86	1.9345	3.45	1.68504	0.092	0.129	1.23888	-5.2	8.65	10.9283	NA
EMCN-2	ATTAAAACAACAGAAATACC	EMCN	x	1	2	1	27	2	7	0.845098	3.44	2.11601	0.0343	0.0566	0.124939	-1.71	5.15	10.8528	NA
FTSJ2-4	TCTCAGGGACCCATTTGTGA	FTSJ2	x	1	2	1	27	2	7	0.845098	3.44	2.11601	0.0343	0.0566	0.124939	-1.71	5.15	10.8528	NA
OR6A2-4	GTGCATGAGAGGTTGAGCAA	OR6A2	x	169	186	874	8893	2	2025	3.30643	3.44	1.57963	0.114	0.157	2.61243	-0.543	3.98	10.8528	0.146379
RAB33B-3	GTGATCGGCGACTCCAATGT	RAB33B	x	1	2	1	27	2	7	0.845098	3.44	2.11601	0.0343	0.0566	0.124939	-1.71	5.15	10.8528	NA
RGL4-2	GCGATGGTGGCACGAACTGT	RGL4	x	1	2	1	2	27	7	0.845098	3.44	2.11601	0.0343	0.0566	0.124939	-1.71	5.15	10.8528	NA
WBSCR16-1	CTTGTGTTGACTGACAGGGA	WBSCR16	x	1	2	1	27	2	7	0.845098	3.44	2.11601	0.0343	0.0566	0.124939	-1.71	5.15	10.8528	NA
CCDC105-3	GTGGAGATGATCAAAGGCGG	CCDC105	x	13	195	326	251	3582	873	2.94101	3.43	1.95235	0.0509	0.0774	2.25042	-3.04	6.47	10.7779	0.068328
CELF6-3	GGCGGCCCAGATGCAACACG	CELF6	x	1	268	2	2	1939	442	2.64542	3.43	1.16587	0.244	0.315	1.95585	-4.56	7.99	10.7779	0.293942
DOCK6-4	TCCCGTGCAATCGATAGCAG	DOCK6	x	1	2	83	2	612	140	2.14613	3.42	1.56609	0.117	0.161	1.45738	-5.58	9	10.7034	0.149961
GALK2-1	GCCAAGAGTGAGCGTTACAT	GALK2	x	17	2	1	141	2	33	1.51851	3.42	1.64796	0.0994	0.138	0.823909	-3.98	7.4	10.7034	NA
REV1-1	AAACTAATGATGTTGCATGG	REV1	x	1	2	93	524	161	156	2.19312	3.42	1.76388	0.0778	0.111	1.50515	-5.63	9.05	10.7034	0.102196
CCDC90B-4	GTTCAGGACTTGGAAACTCA	CCDC90B	x	1	2	48	2	359	82	1.91381	3.41	1.55691	0.119	0.164	1.23045	-5.15	8.56	10.6295	NA
IKZF1-4	TCCAAGAGTGACAGAGTCGT	IKZF1	x	1	2	162	2	1166	267	2.42651	3.41	1.21981	0.223	0.29	1.74036	-5.37	8.78	10.6295	0.271137
SLC13A4-3	CGGAGTCCTCCGGTCCAATG	SLC13A4	x	2	47	139	2	1326	303	2.48144	3.41	1.40826	0.159	0.213	1.79704	-5.19	8.6	10.6295	0.199151
C8orf88-1	AACACTCAGTGCATACAAAG	C8orf88	x	1	134	141	2	1944	444	2.64738	3.4	1.32684	0.185	0.244	1.96379	-4.55	7.95	10.5561	0.228728
MGLL-4	TCCGAGCCAGCTCTTCATAG	MGLL	x	1	2	163	1167	2	267	2.42651	3.4	1.21657	0.224	0.291	1.74299	-5.37	8.77	10.5561	0.272195
REPS1-4	TTTGCTTGGAGTCATACGAA	REPS1	x	1	39	1	286	2	66	1.81954	3.4	1.53241	0.125	0.171	1.13566	-4.89	8.29	10.5561	NA
KIFAP3-4	TTCCTGACAATGAATCACGG	KIFAP3	x	237	135	24	2630	128	631	2.80003	3.39	2.02957	0.0424	0.0665	2.12057	-3.82	7.21	10.4831	0.0573732
P2RY1-3	CAAGGCGCATTTGAACGACG	P2RY1	x	2	121	1	864	2	198	2.29667	3.39	1.25235	0.21	0.275	1.6163	-5.62	9.01	10.4831	0.25668
SAMHD1-3	GGTGTAAAGAGTTGCGAGTG	SAMHD1	x	1	2	13	110	2	26	1.41497	3.39	1.67861	0.0932	0.13	0.726999	-3.66	7.05	10.4831	NA
CHN2-1	ATCCAATGTGTTCATAGATG	CHN2	x	1	12	78	631	2	145	2.16137	3.38	1.61648	0.106	0.147	1.48192	-5.59	8.97	10.4107	0.13672
GATAD2B-3	TACCGGTTGATAATTGATGG	GATAD2B	x	73	2	1	2	527	121	2.08279	3.38	1.54274	0.123	0.168	1.40369	-5.49	8.87	10.4107	0.157126
GPR20-2	GCATGTTGAGGAAGTAACCG	GPR20	x	1	2	155	1096	2	251	2.39967	3.38	1.21672	0.224	0.291	1.72154	-5.45	8.83	10.4107	0.272195
JAKMIP2-4	CGACGCTGAACGAGAAGCCA	JAKMIP2	x	751	42	192	2	6832	1564	3.19424	3.38	1.56402	0.118	0.161	2.51631	-1.38	4.76	10.4107	0.151175
SH3PXD2A-2	AGGTCTTGTCCGTAGGTTCG	SH3PXD2A	x	554	402	552	58	10423	2398	3.37985	3.38	1.72602	0.0843	0.119	2.70128	0.0338	3.35	10.4107	0.110223
ATXN3-1	CGAGTGTTAGAAGCAAATGA	ATXN3	x	1	2	32	240	2	55	1.74036	3.37	1.55971	0.119	0.163	1.06695	-4.67	8.04	10.3388	NA
MAN1A2-4	GACCCGATGAACATAGACAC	MAN1A2	x	1	2	59	426	2	98	1.99123	3.37	1.53608	0.125	0.17	1.31527	-5.32	8.69	10.3388	NA
EDN1-2	AGCGCGGTGGGTGAGAACGG	EDN1	x	380	1579	549	16534	633	3935	3.59494	3.36	1.72731	0.0841	0.119	2.92221	1.86	1.5	10.2674	0.109998
IL34-4	TGGTTACCATGTACTGAAGT	IL34	x	3	5	84	2	626	144	2.15836	3.36	1.61529	0.106	0.147	1.48667	-5.59	8.95	10.2674	0.13672
SRRM1-1	AAGTGCACAAGAAAACATCG	SRRM1	x	148	2	88	1625	2	373	2.57171	3.36	1.37408	0.169	0.225	1.89946	-4.86	8.22	10.2674	0.210594
ST8SIA6-1	CCCTTATAATCAGTGTGCAG	ST8SIA6	x	1	2	23	2	176	41	1.61278	3.36	1.58293	0.113	0.156	0.937852	-4.27	7.63	10.2674	NA
USP17L21-2	AACTTTACTCACCTCTGCCA	USP17L21	x	10	2	1	2	87	20	1.30103	3.36	1.71633	0.0861	0.121	0.636822	-3.29	6.65	10.2674	NA
VAMP7-2	CACACCAAGCATGTTTGGCA	VAMP7	x	1	2	54	2	387	89	1.94939	3.36	1.5291	0.126	0.172	1.27875	-5.23	8.59	10.2674	NA
C1orf54-3	CTACTGAGGGTAGAACAGGT	C1orf54	x	1	2	250	2	1720	395	2.5966	3.35	1.15024	0.25	0.323	1.926	-4.76	8.11	10.1965	0.30048
OR1E2-1	AGATGGCGGTGTAGTGCATG	OR1E2	x	21	426	520	2	6592	1512	3.17955	3.35	1.55004	0.121	0.166	2.50831	-1.48	4.83	10.1965	0.154792
TMEM191C-1	CTAGCTCTTCTACTACGGAG	TMEM191C	x	2	2	1	32	2	8	0.90309	3.35	2.03029	0.0423	0.0664	0.221849	-1.92	5.27	10.1965	NA
EIF3K-3	CCCCGAGGTACAAAATCTGT	EIF3K	x	1	2	1	25	2	6	0.778151	3.34	2.08429	0.0371	0.06	0.124939	-1.46	4.8	10.1261	NA
GOLGA8O-1	ATCTGAGAGAACGTTCCATG	GOLGA8O	x	1	2	1	25	2	6	0.778151	3.34	2.08429	0.0371	0.06	0.124939	-1.46	4.8	10.1261	NA
GPD1-4	GCCATCGCCAAGATCGTGGG	GPD1	x	1	2	1	25	2	6	0.778151	3.34	2.08429	0.0371	0.06	0.124939	-1.46	4.8	10.1261	NA
MTA1-1	ACAGACGGCCAATGGGAACG	MTA1	x	1	2	1	25	2	6	0.778151	3.34	2.08429	0.0371	0.06	0.124939	-1.46	4.8	10.1261	NA
MTG1-1	GCCACGTCGCGACCGCACAG	MTG1	x	2	2	64	155	305	106	2.02531	3.34	1.7497	0.0802	0.114	1.35539	-5.39	8.73	10.1261	0.105182
PIAS2-1	CAAACACTTACCTAAACTCG	PIAS2	x	434	416	96	5641	766	1471	3.16761	3.34	2.00888	0.0445	0.0692	2.49877	-1.57	4.91	10.1261	0.0600829
RANGRF-2	GCCAGGTTCTCCAAACTGAG	RANGRF	x	1	2	1	25	2	6	0.778151	3.34	2.08429	0.0371	0.06	0.124939	-1.46	4.8	10.1261	NA
ST6GALNAC6-2	CACACACTGGTGGCACCGAG	ST6GALNAC6	x	1	2	1	25	2	6	0.778151	3.34	2.08429	0.0371	0.06	0.124939	-1.46	4.8	10.1261	NA
ZNF101-2	CATGAAAGAACTCATAGTGG	ZNF101	x	1	2	1	25	2	6	0.778151	3.34	2.08429	0.0371	0.06	0.124939	-1.46	4.8	10.1261	NA
ADAMTSL2-3	GACCGGAATCGAGTACATCG	ADAMTSL2	x	1	2	38	2	273	63	1.79934	3.33	1.52925	0.126	0.172	1.13566	-4.84	8.17	10.0561	NA
DNAJC24-2	AAGGATTGGTACAGCATCCT	DNAJC24	x	493	2	4	3166	168	767	2.8848	3.33	1.33568	NA	NA	2.22098	-3.36	6.69	10.0561	NA
PRR9-2	CTGAGAAAGACATACCTCCT	PRR9	x	1	2	21	2	159	37	1.5682	3.33	1.58239	0.114	0.156	0.90309	-4.13	7.46	10.0561	NA
GOLGA5-1	ACAGATTTGATATATCAGAC	GOLGA5	x	2	2	17	2	138	32	1.50515	3.32	1.63113	0.103	0.143	0.845098	-3.94	7.26	9.98664	NA
LRRC14B-1	CAGGTCCAGTACTCGCAGCG	LRRC14B	x	408	369	267	6612	342	1600	3.20412	3.32	1.94624	0.0516	0.0783	2.54158	-1.31	4.63	9.98664	0.0692263
BCAS4-1	GAGGTGGAGGAGACCATCGA	BCAS4	x	1	2	27	197	2	46	1.66276	3.31	1.54663	0.122	0.167	1	-4.43	7.74	9.91766	NA
CNOT6L-3	GGAGCCTAAGTACATCACTT	CNOT6L	x	625	261	495	2	9156	2108	3.32387	3.31	1.54327	0.123	0.168	2.66307	-0.408	3.72	9.91766	0.157126
CNTNAP5-2	GCCATGGCCTTGGACTACGG	CNTNAP5	x	2	71	257	2	2181	503	2.70157	3.31	1.29704	0.195	0.256	2.04139	-4.3	7.61	9.91766	0.240035
ERCC6-PGBD3-2	GAATCAGGAGATGAAGAAGG	ERCC6-PGBD3	x	1	137	1	917	2	212	2.32634	3.31	1.17443	0.24	0.311	1.66589	-5.6	8.91	9.91766	0.289645
OR52B2-4	TGTGATAAGCCTCCAACCCA	OR52B2	x	1	87	1	588	2	136	2.13354	3.31	1.23548	0.217	0.283	1.47227	-5.56	8.87	9.91766	0.264424
GLRA4-2	CTCCATCACCAAGACCACAA	GLRA4	x	289	2	1	1913	2	441	2.64444	3.3	1.11784	0.264	0.339	1.98826	-4.56	7.86	9.84916	0.31551
RASIP1-3	GCGAGTGGGCGCTGTCAAGG	RASIP1	x	231	2	1	1535	2	354	2.549	3.3	1.14261	0.253	0.326	1.89209	-4.95	8.25	9.84916	0.303633
C2orf80-4	GGAAGTCTTTAAAATTTATG	C2orf80	x	264	2	1	1734	2	401	2.60314	3.29	1.12342	0.261	0.336	1.94939	-4.74	8.03	9.78112	0.312269
CTDSP2-4	TGTGCTCAAGAGGCCTTATG	CTDSP2	x	1	2	1	24	2	6	0.778151	3.29	2.06713	0.0387	0.0619	0.124939	-1.46	4.75	9.78112	NA
ECT2-3	TGGACCTATCCTTGCACCAG	ECT2	x	7	15	1	2	148	35	1.54407	3.29	1.61998	0.105	0.146	0.884607	-4.06	7.35	9.78112	NA
EPSTI1-1	CAGAGCTAAACCGGTTCACC	EPSTI1	x	1	2	1	24	2	6	0.778151	3.29	2.06713	0.0387	0.0619	0.124939	-1.46	4.75	9.78112	NA
HELZ2-1	CATCTCGCGGCACTTCTACG	HELZ2	x	1	13	18	207	2	48	1.68124	3.29	1.59644	0.11	0.152	1.02803	-4.49	7.78	9.78112	NA
NKX2-3-2	CAAGTGCAAGAGACAGCGGC	NKX2-3	x	1	2	1	2	24	6	0.778151	3.29	2.06713	0.0387	0.0619	0.124939	-1.46	4.75	9.78112	NA
RPS4Y2-3	TCACCTTGATGAGAGGATCT	RPS4Y2	x	1	281	193	2	3105	716	2.85491	3.29	1.23009	0.219	0.285	2.19957	-3.53	6.82	9.78112	0.266665
THUMPD3-1	CAAGTGACAGAAAGTGACCT	THUMPD3	x	2	416	346	4971	2	1147	3.05956	3.29	1.22219	0.222	0.289	2.40597	-2.3	5.59	9.78112	0.269984
UGT1A1-3	GCCTCGTTGTACATCAGAGA	UGT1A1	x	492	3	45	2	3517	812	2.90956	3.29	1.22062	0.222	0.29	2.25527	-3.22	6.51	9.78112	0.269984
UGT2B4-4	GCAATTGAAAAGCATAGTGG	UGT2B4	x	417	2	407	5182	190	1240	3.09342	3.29	1.65275	0.0984	0.137	2.43986	-2.08	5.37	9.78112	0.127525
USH1G-4	GGGCACCTACGCCAATCCCA	USH1G	x	149	2	1	989	2	229	2.35984	3.29	1.19137	0.234	0.303	1.70472	-5.54	8.83	9.78112	0.283154
AGMO-2	CTTATTGAAGAATCCAGGTG	AGMO	x	1	390	305	2	4493	1038	3.0162	3.28	1.18961	0.234	0.304	2.36549	-2.58	5.86	9.71356	0.283154
ARHGEF35-3	GCAGGAAGCAGGATTTCGGG	ARHGEF35	x	1	2	124	2	812	188	2.27416	3.27	1.2073	0.227	0.296	1.62668	-5.63	8.9	9.64646	0.275436
MRPL44-1	AGTCTGCTGTAACACAGCTG	MRPL44	x	1	2	38	262	2	61	1.78533	3.27	1.50211	0.133	0.18	1.13566	-4.8	8.07	9.64646	NA
ZIC5-4	TGGGGACGCGCACTACGGGG	ZIC5	x	1	2	110	2	727	168	2.22531	3.27	1.22708	0.22	0.287	1.57596	-5.64	8.91	9.64646	0.267821
RFX1-2	GGCAAGCACCAGCTACTACG	RFX1	x	54	2	44	2	636	148	2.17026	3.26	1.62122	0.105	0.145	1.52288	-5.6	8.86	9.57983	0.135553
WDR45-1	AATAAGGGTACCCTTCTGGG	WDR45	x	169	2	125	1892	2	438	2.64147	3.26	1.31457	0.189	0.249	1.99417	-4.57	7.83	9.57983	0.233343
ARMC3-3	TTCAAGAGATCTAAGATAGG	ARMC3	x	1	2	165	2	1060	246	2.39094	3.25	1.16388	0.244	0.316	1.74819	-5.47	8.72	9.51366	0.293942
CHIA-1	AGCAAAGGCGTAGATCAGGT	CHIA	x	3	21	12	226	2	53	1.72428	3.25	1.61834	0.106	0.146	1.07918	-4.62	7.87	9.51366	NA
GOT1L1-2	CAAGTACTCATAATTCAGGG	GOT1L1	x	2	2	224	1444	2	335	2.52504	3.25	1.1617	0.245	0.317	1.88081	-5.04	8.29	9.51366	0.294966
MKLN1-1	AACAGGAATATAAGCCACGA	MKLN1	x	3	2	192	2	1246	289	2.4609	3.25	1.19936	0.23	0.299	1.81734	-5.26	8.51	9.51366	0.278742
HDGFL1-4	GGACGACGACAAGCCCACTG	HDGFL1	x	123	392	41	2	3508	813	2.91009	3.24	1.61747	0.106	0.146	2.26795	-3.22	6.46	9.44794	0.13672
KLF4-1	AGCGATACTCACGTTATTCG	KLF4	x	2	383	1	2	2421	562	2.74974	3.24	1.07037	0.284	0.363	2.10947	-4.07	7.31	9.44794	0.337106
ANKRD60-1	CCCGCACGGTCATGTCGCCG	ANKRD60	x	1	2	1	23	2	6	0.778151	3.23	2.04908	0.0405	0.0641	0.124939	-1.46	4.69	9.38268	NA
BLID-4	TGGCAGTTCCATTTATCCAG	BLID	x	3	229	1	1452	2	337	2.52763	3.23	1.13657	0.256	0.329	1.89023	-5.03	8.26	9.38268	0.306882
CCDC102B-4	GGTATTACAGGTATCCCTGG	CCDC102B	x	1	2	91	2	587	137	2.13672	3.23	1.47226	0.141	0.19	1.49601	-5.56	8.79	9.38268	0.178238
CHADL-4	GCAGAGCCTGGAGCTCGTTG	CHADL	x	1	2	1	23	2	6	0.778151	3.23	2.04908	0.0405	0.0641	0.124939	-1.46	4.69	9.38268	NA
GPATCH2L-2	CGGCAGCTTCGGAAACGCCG	GPATCH2L	x	1	80	1	510	2	119	2.07555	3.23	1.44119	0.15	0.201	1.43669	-5.48	8.71	9.38268	0.188841
KCTD19-1	AGGTGGTACCGGATGAACAT	KCTD19	x	153	2	372	2	3289	764	2.88309	3.23	1.22889	0.219	0.286	2.24469	-3.37	6.6	9.38268	0.266665
KY-4	TCAGGCTAGATCGATCCCAG	KY	x	270	2	1	2	1710	397	2.59879	3.23	1.10452	0.269	0.346	1.95904	-4.75	7.98	9.38268	0.320839
NOM1-4	TCCCGGGCGAAAGCTCACCG	NOM1	x	1	2	1	23	2	6	0.778151	3.23	2.04908	0.0405	0.0641	0.124939	-1.46	4.69	9.38268	NA
PGBD2-1	AGCCAAGAGCTGAGTCCCGT	PGBD2	x	1	431	228	20	4121	960	2.98227	3.23	1.537	0.124	0.169	2.34242	-2.79	6.02	9.38268	0.158314
PIK3CD-1	CAAGATGTGCCAATTCTGCG	PIK3CD	x	1	2	150	2	955	222	2.34635	3.23	1.17066	0.242	0.313	1.70757	-5.57	8.8	9.38268	0.291779
RAB6C-2	CAAGAGGCAAGTGTCAGTTG	RAB6C	x	70	2	2	461	2	107	2.02938	3.23	1.49182	0.136	0.184	1.39211	-5.4	8.63	9.38268	0.172319
S1PR4-3	TGAAGAGCAGGCCCTCCCGT	S1PR4	x	1	2	1	23	2	6	0.778151	3.23	2.04908	0.0405	0.0641	0.124939	-1.46	4.69	9.38268	NA
SEP15-2	GGAAGGTTCCCTCAAGTCCA	2015-09-01	x	1	2	1	23	2	6	0.778151	3.23	2.04908	0.0405	0.0641	0.124939	-1.46	4.69	9.38268	NA
TEX10-3	TACGGCCAGTAATTAGAGCT	TEX10	x	1	2	1	23	2	6	0.778151	3.23	2.04908	0.0405	0.0641	0.124939	-1.46	4.69	9.38268	NA
ARMC8-3	CTCCAGCCTACCATTTACCA	ARMC8	x	2	2	1	29	2	7	0.845098	3.22	1.98731	0.0469	0.0721	0.221849	-1.71	4.93	9.31787	NA
GIMAP4-2	TCATGATTCTCATATTCACC	GIMAP4	x	143	507	1	990	3066	941	2.97359	3.22	1.69593	0.0899	0.126	2.33646	-2.84	6.06	9.31787	0.117112
RAI1-1	AACTTGGAGAAGCTGTCGAG	RAI1	x	2	2	1	29	2	7	0.845098	3.22	1.98731	0.0469	0.0721	0.221849	-1.71	4.93	9.31787	NA
TRIM6-TRIM34-3	GGTCTTTAACCAGAAGAGAG	TRIM6-TRIM34	x	7	2	53	54	332	90	1.95424	3.22	1.71387	0.0866	0.122	1.31527	-5.24	8.46	9.31787	NA
GPRIN1-2	CTGAAGCCGTAGTATCCGTG	GPRIN1	x	120	2	1	2	755	176	2.24551	3.21	1.19194	0.233	0.303	1.61278	-5.64	8.85	9.25351	0.28203
MPV17L2-3	CGTGGGTCGAAAACCTGGCC	MPV17L2	x	1	117	1	734	2	171	2.233	3.21	1.16231	0.245	0.317	1.59843	-5.64	8.85	9.25351	0.294966
WRNIP1-1	ACCGTCACTGAGGTAAGCCA	WRNIP1	x	2	2	174	2	1095	255	2.40654	3.21	1.17946	0.238	0.309	1.7733	-5.43	8.64	9.25351	0.287518
EMID1-1	AAGTGTCAGAGCTGACAGAG	EMID1	x	872	2	416	2	7888	1836	3.26387	3.2	1.14121	0.254	0.327	2.63347	-0.866	4.07	9.18959	0.304705
LGALS7B-4	CCGGGGGTTGAAATGCAGGG	LGALS7B	x	2	2	20	2	145	34	1.53148	3.2	1.55679	0.12	0.164	0.90309	-4.02	7.22	9.18959	NA
MTAP-3	GTCATAGTGACCACAGCTTG	MTAP	x	275	109	1	2	2350	547	2.73799	3.2	1.20838	0.227	0.295	2.10834	-4.13	7.33	9.18959	0.275436
TLE3-1	AGACCCCACATACATGACCA	TLE3	x	48	2	1	311	2	73	1.86332	3.2	1.4596	0.144	0.194	1.23045	-5.01	8.21	9.18959	NA
ASAH1-1	ATAAATACATTCGTGCCAAG	ASAH1	x	1	340	70	2384	111	581	2.76418	3.19	1.66827	0.0953	0.133	2.13672	-4	7.19	9.12611	0.123762
EIF6-1	AGACACAGTGCAGATTAGGC	EIF6	x	1	12	1	83	2	20	1.30103	3.19	1.5959	0.111	0.152	0.669007	-3.29	6.48	9.12611	NA
PBX1-1	CAGCAACCCTTACCCCAGTG	PBX1	x	744	531	9	7509	276	1814	3.25864	3.19	1.60341	0.109	0.15	2.63144	-0.905	4.1	9.12611	0.140348
CHRNA3-4	CTTACTCAAGTACACTGGGG	CHRNA3	x	2	2	12	95	2	23	1.36173	3.18	1.63152	0.103	0.143	0.726999	-3.48	6.66	9.06307	NA
STRBP-1	ATCACCTTCAAAGTTAGCGT	STRBP	x	173	179	435	2	4741	1106	3.04376	3.18	1.58129	0.114	0.156	2.41885	-2.4	5.58	9.06307	0.146379
DNAAF3-1	CATGAAGCTGCATGACCGCG	DNAAF3	x	419	219	258	2	5368	1253	3.09795	3.17	1.56766	0.117	0.16	2.47519	-2.05	5.22	9.00047	0.149961
HBE1-4	GGGTCCAGGGGTAAACAACG	HBE1	x	206	2	1	1249	2	292	2.46538	3.17	1.11217	0.266	0.342	1.84303	-5.24	8.41	9.00047	0.317646
LCT-3	CTCCACAGGAGCCTTTAACG	LCT	x	1	2	3	2	34	8	0.90309	3.17	1.90853	0.0563	0.0843	0.30103	-1.92	5.09	9.00047	NA
ZPBP2-3	CATGTGTAAAGTCCAGACAA	ZPBP2	x	1	2	1	2	22	6	0.778151	3.17	2.02977	0.0424	0.0664	0.124939	-1.46	4.63	9.00047	NA
ARHGAP26-4	TGAAGATGAACGGATACGGA	ARHGAP26	x	2	136	1	828	2	194	2.2878	3.16	1.16072	0.246	0.318	1.66589	-5.63	8.79	8.9383	0.296023
ELANE-4	TGTCGTTGAGCAAGTTTACG	ELANE	x	2	2	73	2	456	107	2.02938	3.16	1.45555	0.146	0.196	1.40937	-5.4	8.56	8.9383	0.184181
NSG1-2	AGGACCAACACGGAGACCTG	NSG1	x	1	2	30	194	2	46	1.66276	3.16	1.46675	0.142	0.192	1.04139	-4.43	7.59	8.9383	NA
IQSEC2-4	GGACAGAGCCGCGATCTGAG	IQSEC2	x	1	2	78	478	2	112	2.04922	3.15	1.42787	0.153	0.206	1.43136	-5.44	8.59	8.87656	0.192286
MIA2-4	TCAGCCATGAGAGATTATAG	MIA2	x	64	2	81	2	870	204	2.30963	3.15	1.59042	0.112	0.154	1.6902	-5.61	8.76	8.87656	0.143987
STMN3-4	GTGCGGCTGTGTGTAGAAGC	STMN3	x	119	122	78	1880	2	440	2.64345	3.15	1.71956	0.0855	0.121	2.02667	-4.57	7.72	8.87656	0.111686
TPX2-1	AGTCAACTGATTTGGTGACC	TPX2	x	150	2	1	2	904	212	2.32634	3.15	1.14434	0.252	0.326	1.70757	-5.6	8.75	8.87656	0.302571
UQCC1-3	GAAGTATCACACCACACGTA	UQCC1	x	2	2	46	2	293	69	1.83885	3.15	1.46044	0.144	0.194	1.22185	-4.95	8.1	8.87656	NA
HID1-3	CCTGTCCCGCATCCATCGTG	HID1	x	1	2	12	86	2	21	1.32222	3.14	1.59334	0.111	0.153	0.69897	-3.36	6.5	8.81524	NA
KRTAP10-3-3	GCTGGACACACAGCTCACTG	KRTAP10-3	x	1	555	374	5178	301	1282	3.10789	3.14	1.55686	0.12	0.164	2.49136	-1.98	5.12	8.81524	0.1536
RIMS1-4	TGTTTGACCGTAGAGACACG	RIMS1	x	114	461	220	4667	2	1093	3.03862	3.14	1.55611	0.12	0.164	2.42325	-2.43	5.57	8.81524	0.1536
TSPAN9-4	GGTGAACGAGAACGCCAAGA	TSPAN9	x	1	2	35	2	221	52	1.716	3.14	1.4466	0.148	0.199	1.10266	-4.6	7.74	8.81524	NA
C6orf132-4	TACCACCCAAGGCTACACTT	C6orf132	x	1	2	10	74	2	18	1.25527	3.13	1.6295	0.103	0.143	0.636822	-3.14	6.27	8.75435	NA
LTBP3-3	CTGAATGGTGAGCGTCTGGT	LTBP3	x	1	2	9	53	17	16	1.20412	3.13	1.80156	0.0716	0.103	0.60206	-2.97	6.1	8.75435	NA
ACHE-2	TATGTGGACACCCTATACCC	ACHE	x	7	2	7	91	2	22	1.34242	3.12	1.65265	0.0984	0.137	0.726999	-3.42	6.54	8.69388	NA
ALPL-3	GATGACATTCTTAGCCACGT	ALPL	x	1	76	91	2	972	228	2.35793	3.12	1.28576	0.199	0.261	1.74819	-5.55	8.67	8.69388	0.244585
GAS2-2	TAATAGATTGGTTAACCACA	GAS2	x	93	466	160	236	3925	976	2.98945	3.12	1.85633	0.0634	0.0933	2.37961	-2.74	5.86	8.69388	0.0842093
CADM3-1	AGAAGACTGACAGTTTAGGG	CADM3	x	1	2	92	2	544	128	2.10721	3.11	1.40917	0.159	0.212	1.5006	-5.52	8.63	8.63383	0.199151
CLTB-4	GAGGCCAACGGTCCTGCTGA	CLTB	x	1	199	98	2	1711	402	2.60423	3.11	1.20803	0.227	0.295	1.9971	-4.73	7.84	8.63383	0.275436
EPS8-3	TATGTTCCACGATTCCGCAA	EPS8	x	1	2	1	2	21	5	0.69897	3.11	2.00917	0.0445	0.0692	0.124939	-1.16	4.27	8.63383	NA
ETS1-3	GGTCTCGGAGAATGACCGAG	ETS1	x	1	116	1	2	675	159	2.2014	3.11	1.12732	0.26	0.334	1.59476	-5.63	8.74	8.63383	0.311155
UGT1A4-1	AGACCCCGTTAACCTCTGTG	UGT1A4	x	2	2	185	29	1057	255	2.40654	3.11	1.28252	0.2	0.262	1.79934	-5.43	8.54	8.63383	0.245632
ZFR-3	CTGACTATGGTTATACTCAG	ZFR	x	1	280	1	2	1623	381	2.58092	3.11	1.03519	0.301	0.382	1.97313	-4.82	7.93	8.63383	0.35514
ZNF318-4	TGAGCGATATATTTCCCAGG	ZNF318	x	1	2	1	21	2	5	0.69897	3.11	2.00917	0.0445	0.0692	0.124939	-1.16	4.27	8.63383	NA
ATPAF2-2	CAATGATGTGTTGCACAATG	ATPAF2	x	301	840	345	8505	2	1999	3.30081	3.1	1.44902	0.147	0.198	2.6949	-0.586	3.69	8.57419	0.185353
KMT2A-3	AGGGGTCTTAATGATCCGCG	KMT2A	x	1	13	1	2	84	20	1.30103	3.1	1.54703	0.122	0.167	0.69897	-3.29	6.39	8.57419	NA
NUDCD3-1	AAAAATCCCGACAGTTACAA	NUDCD3	x	32	2	1	2	198	47	1.6721	3.1	1.43651	0.151	0.202	1.06695	-4.46	7.56	8.57419	NA
USP17L10-2	GGTCTCCTGCTACTCAGAGG	USP17L10	x	67	2	198	2	1522	358	2.55388	3.1	1.25164	0.211	0.276	1.94939	-4.93	8.03	8.57419	0.257762
ZNF841-3	TCTGGTAAAGCCTTTCATCG	ZNF841	x	1	2	33	2	204	48	1.68124	3.1	1.43485	0.151	0.203	1.07918	-4.49	7.59	8.57419	NA
ZSCAN32-3	AGTTGAGTTACCGCAAAGTG	ZSCAN32	x	945	543	387	2	10748	2525	3.40226	3.1	1.41566	0.157	0.21	2.79588	0.215	2.88	8.57419	0.196818
C17orf64-3	GCATGAGCGAGTCTCTAGCA	C17orf64	x	251	285	393	32	5240	1240	3.09342	3.09	1.68616	0.0918	0.129	2.49089	-2.08	5.17	8.51496	0.119434
GSC2-4	GCTGGCGCACCCAGAGACAA	GSC2	x	1	22	114	2	775	183	2.26245	3.09	1.49497	0.135	0.183	1.6596	-5.64	8.73	8.51496	0.171169
HYAL1-3	TGGGGCAGACCACCAAACAC	HYAL1	x	1	43	46	358	153	120	2.07918	3.09	1.72151	0.0852	0.12	1.47712	-5.49	8.58	8.51496	0.111331
MAP3K12-1	AACATCATCACTTTCAAGTG	MAP3K12	x	71	211	50	197	1685	443	2.6464	3.09	2.03525	0.0418	0.0658	2.04402	-4.55	7.64	8.51496	0.0566003
PSD2-3	GTGACGCGAATCCTGGATGG	PSD2	x	410	223	280	5036	150	1220	3.08636	3.09	1.80702	0.0708	0.102	2.48335	-2.12	5.21	8.51496	0.093454
RYR1-2	CCCCGTACTTGATCTCAGGG	RYR1	x	1	2	27	2	168	40	1.60206	3.09	1.44741	0.148	0.199	1	-4.24	7.33	8.51496	NA
SREBF2-2	AGTGCAACGGTCATTCACCC	SREBF2	x	1	6	419	2392	30	570	2.75587	3.09	1.16732	0.243	0.314	2.15229	-4.04	7.13	8.51496	0.292805
TMEM257-3	CAAAACAGAATATAGTCAGT	TMEM257	x	1	2	74	92	345	103	2.01284	3.09	1.54681	0.122	0.167	1.40937	-5.37	8.46	8.51496	0.155963
BEST2-2	TCAGCGCCATGTAGAACCCA	BEST2	x	169	2	1	970	2	229	2.35984	3.08	1.10758	0.268	0.344	1.75841	-5.54	8.62	8.45614	0.319731
DNPH1-2	GGGCCGTGGCCTTTAACAAG	DNPH1	x	32	2	143	2	997	235	2.37107	3.08	1.28122	0.2	0.263	1.77085	-5.52	8.6	8.45614	0.245632
LAMTOR2-1	ACCAGGCTGCTGAATAACGA	LAMTOR2	x	1	156	1	332	558	210	2.32222	3.08	1.56727	0.117	0.161	1.72154	-5.6	8.68	8.45614	0.149961
LRRC73-1	AATCTGGATTACAACCCCCT	LRRC73	x	1	2	25	2	156	37	1.5682	3.08	1.45335	0.146	0.197	0.970037	-4.13	7.21	8.45614	NA
WDR49-1	AGGTAATCAGCTCTGATACA	WDR49	x	132	135	1	2	1511	356	2.55145	3.08	1.21719	0.224	0.291	1.95101	-4.94	8.02	8.45614	0.272195
EIF3J-3	GTCTTCCACGGAGAAAGCGT	EIF3J	x	1	2	167	947	2	224	2.35025	3.07	1.10311	0.27	0.346	1.75333	-5.56	8.63	8.39773	0.321885
HSF4-2	GCAGAAGTCACACTCGTTTG	HSF4	x	38	2	1	49	181	54	1.73239	3.07	1.54866	0.121	0.166	1.13566	-4.65	7.72	8.39773	NA
TMEM249-1	CTGGAAGCGCCAGCCGATGG	TMEM249	x	456	2	41	2	2792	659	2.81889	3.07	1.13284	0.257	0.331	2.22098	-3.72	6.79	8.39773	0.307928
TRIM54-4	TATAATCTTAGTGTTCTGCG	TRIM54	x	686	4	399	2	6082	1435	3.15685	3.07	1.14624	0.252	0.325	2.55991	-1.64	4.71	8.39773	0.302571
DYNC2H1-3	TTACGTTTACTGATTGCACC	DYNC2H1	x	1	2	34	2	204	49	1.6902	3.06	1.4149	0.157	0.21	1.09108	-4.52	7.58	8.33973	NA
MPV17L-1	CGAGCCGTAAAGCAGCACGT	MPV17L	x	11	367	566	126	5122	1238	3.09272	3.06	1.59731	0.11	0.152	2.49785	-2.08	5.14	8.33973	0.141589
PRRG1-1	AACGCTACCCAAGAGCTAAT	PRRG1	x	1	178	1	1002	2	237	2.37475	3.06	1.06516	0.287	0.366	1.77815	-5.51	8.57	8.33973	0.34023
CNBP-4	TGCTATAACTGCGGTAGAGG	CNBP	x	2	2	163	2	917	217	2.33646	3.05	1.13249	0.257	0.331	1.7456	-5.58	8.63	8.28212	0.307928
DNAJC19-2	CAGCATTAATACTAGGTGTA	DNAJC19	x	33	2	49	463	2	110	2.04139	3.05	1.49682	0.134	0.182	1.44716	-5.42	8.47	8.28212	0.170018
FMOD-1	AGGTAGTGGAACCACCAATG	FMOD	x	168	2	60	1264	2	299	2.47567	3.05	1.25198	0.211	0.276	1.88461	-5.21	8.26	8.28212	0.257762
JAK2-3	CTGCCACTGCAATACCAACG	JAK2	x	3	333	333	324	3360	871	2.94002	3.05	1.64571	0.0998	0.139	2.3483	-3.04	6.09	8.28212	0.129217
OGT-4	TGGCAATAGACACCTACAGG	OGT	x	1	2	20	125	2	30	1.47712	3.05	1.46919	0.142	0.191	0.884607	-3.85	6.9	8.28212	NA
SIGLEC1-4	TTGAGCGTCGAAGTCAGCTG	SIGLEC1	x	23	2	149	956	2	226	2.35411	3.05	1.25359	0.21	0.275	1.76343	-5.55	8.6	8.28212	0.25668
AKAP13-4	TGTGACGGTGGATGTTACAG	AKAP13	x	1	2	165	181	740	218	2.33846	3.04	1.56079	0.119	0.162	1.74819	-5.58	8.62	8.22491	0.152388
C4orf29-2	CAATTGAATCTGTTATTGCA	C4orf29	x	2	2	43	2	256	61	1.78533	3.04	1.41503	0.157	0.21	1.19498	-4.8	7.84	8.22491	NA
CABS1-1	AAAGAAATTACCTCTCTGAC	CABS1	x	1	2	96	539	2	128	2.10721	3.04	1.37385	0.169	0.225	1.51851	-5.52	8.56	8.22491	0.210594
CDH15-1	CAATGCCCCCGAGTTCACCA	CDH15	x	1	2	1	20	2	5	0.69897	3.04	1.98713	0.0469	0.0722	0.124939	-1.16	4.2	8.22491	NA
LCE4A-3	GCATGAGGATGCACACTTTG	LCE4A	x	1	29	154	1010	2	239	2.3784	3.04	1.20936	0.227	0.295	1.7877	-5.5	8.54	8.22491	0.275436
MRPL4-3	GCCTGGGTCGAGTCCTTGCG	MRPL4	x	1	2	1	20	2	5	0.69897	3.04	1.98713	0.0469	0.0722	0.124939	-1.16	4.2	8.22491	NA
MTO1-1	AGCCGAACAGAAGGTTACAT	MTO1	x	1	2	1	20	2	5	0.69897	3.04	1.98713	0.0469	0.0722	0.124939	-1.16	4.2	8.22491	NA
PSG8-1	ACCTTACACATCATAATGGG	PSG8	x	1	2	1	20	2	5	0.69897	3.04	1.98713	0.0469	0.0722	0.124939	-1.16	4.2	8.22491	NA
RALGAPA2-2	ACTGTAGTATAATCGCCGGG	RALGAPA2	x	12	2	6	2	108	26	1.41497	3.04	1.57047	0.116	0.16	0.823909	-3.66	6.7	8.22491	NA
RGSL1-3	GGGGATGACAGTCCTCAGGT	RGSL1	x	1	2	1	20	2	5	0.69897	3.04	1.98713	0.0469	0.0722	0.124939	-1.16	4.2	8.22491	NA
UBB-4	TTCTGACTACAACATCCAGA	UBB	x	2	2	97	290	264	131	2.11727	3.04	1.58703	0.113	0.155	1.5272	-5.54	8.58	8.22491	0.145172
GDI1-2	CAACGCCCTCAAAGGTCTTG	GDI1	x	1	2	53	302	2	72	1.85733	3.03	1.37352	0.17	0.226	1.27107	-5	8.03	8.1681	NA
GREM2-4	TCTTGCACCAGTCACTCTTG	GREM2	x	702	247	456	5737	1931	1815	3.25888	3.03	1.88143	0.0599	0.089	2.67056	-0.903	3.93	8.1681	0.0797357
KSR1-3	GTTGGAGTTCATTGGATGCG	KSR1	x	2	332	237	3115	2	738	2.86806	3.03	1.16165	0.245	0.317	2.27951	-3.46	6.49	8.1681	0.294966
LRRK1-2	CTGATGAAGATGATCATCGT	LRRK1	x	278	2	617	2	4897	1159	3.06408	3.03	1.1156	0.265	0.34	2.47567	-2.27	5.3	8.1681	0.31656
CHUK-3	TATACAGCTGCGTAAAGTGT	CHUK	x	143	2	296	1345	1037	565	2.75205	3.02	1.76051	0.0783	0.112	2.16732	-4.06	7.08	8.11168	0.10281
F5-4	TGATCGAGGATTTCAACTCG	F5	x	2	2	1	25	2	6	0.778151	3.02	1.91999	0.0549	0.0825	0.221849	-1.46	4.48	8.11168	NA
MED9-3	GTCACCTGCCCGCGCGAGGG	MED9	x	2	2	1	25	2	6	0.778151	3.02	1.91999	0.0549	0.0825	0.221849	-1.46	4.48	8.11168	NA
VIMP-3	GCCCCGCAACGACTCACCCG	VIMP	x	2	2	8	63	2	15	1.17609	3.02	1.64788	0.0994	0.138	0.60206	-2.87	5.89	8.11168	NA
ADAM11-4	TGGGAACTTGACTTACATCG	ADAM11	x	1	2	109	2	599	143	2.15534	3.01	1.13711	0.255	0.329	1.5721	-5.59	8.6	8.05564	0.305776
BRD8-1	AGGAGGTGATTATCCACTTG	BRD8	x	290	3	150	2	2378	565	2.75205	3.01	1.19777	0.231	0.3	2.16928	-4.06	7.07	8.05564	0.279825
CNPY1-4	TGAGGAAGACCCTGTGACGA	CNPY1	x	580	1033	257	2	10019	2378	3.37621	3.01	1.37237	0.17	0.226	2.79472	0.00467	3.01	8.05564	0.211748
ESRRB-1	AGTGCGAGATCACCAAACGG	ESRRB	x	331	2	1	1794	2	426	2.62941	3.01	1.01434	0.31	0.394	2.04663	-4.63	7.64	8.05564	0.36446
SCAND1-2	CTGCACCAGCGAAGCGCCTG	SCAND1	x	236	2	1	1278	2	304	2.48287	3.01	1.04557	0.296	0.377	1.90128	-5.19	8.2	8.05564	0.349884
ZNF713-1	CCCCTGAATTCTGACACACA	ZNF713	x	453	871	168	2	8025	1904	3.27967	3.01	1.40504	0.16	0.214	2.69665	-0.747	3.76	8.05564	0.200275
DDIT4L-4	TCCTGAACCCAACCTCAACG	DDIT4L	x	261	54	34	2	1864	443	2.6464	3	1.5811	0.114	0.156	2.0657	-4.55	7.55	8	0.146379
ZMAT2-4	TTTACGGCATAGGGACTACA	ZMAT2	x	185	2	647	1884	2576	1059	3.0249	3	1.60999	0.107	0.148	2.44404	-2.52	5.52	8	0.137931
CYP2C9-2	AATGGACATGAACAACCCTC	CYP2C9	x	1	2	18	109	2	26	1.41497	2.99	1.45927	0.144	0.194	0.845098	-3.66	6.65	7.94474	NA
RASSF3-1	ACTTTATAAGCGTTGTCACA	RASSF3	x	251	2	40	48	1499	368	2.56585	2.99	1.61011	0.107	0.148	1.98975	-4.88	7.87	7.94474	0.137931
USP25-2	GAGACTGAAAGATTACCTCA	USP25	x	1	282	365	3256	185	818	2.91275	2.99	1.54219	0.123	0.168	2.33445	-3.2	6.19	7.94474	0.157126
DCTPP1-3	GGAACGGGCAGCCCTTCAAG	DCTPP1	x	81	2	316	2	2101	500	2.69897	2.98	1.15889	0.247	0.319	2.12385	-4.32	7.3	7.88986	0.297112
GOLGA7-2	AGTTTCCATGCATAGGAAGA	GOLGA7	x	1	2	1	19	2	5	0.69897	2.98	1.96344	0.0496	0.0757	0.124939	-1.16	4.14	7.88986	NA
HOXC10-4	TCTCCTCCTTGACACTAGGT	HOXC10	x	1	2	1	19	2	5	0.69897	2.98	1.96344	0.0496	0.0757	0.124939	-1.16	4.14	7.88986	NA
ITPKB-3	GTTCGGAGCTAGCTTAACGA	ITPKB	x	1	2	1	19	2	5	0.69897	2.98	1.96344	0.0496	0.0757	0.124939	-1.16	4.14	7.88986	NA
JPH2-2	AGGAGCCAGAGTATTCGCCC	JPH2	x	1	2	56	308	2	74	1.86923	2.98	1.34984	0.177	0.235	1.29373	-5.03	8.01	7.88986	NA
MPG-4	GCTGCGTCGGACGAGCTGTG	MPG	x	2	324	3	2	1727	412	2.6149	2.98	1.04809	0.295	0.375	2.04007	-4.69	7.67	7.88986	0.348833
NTS-2	GACCAATATGCATACATCAA	NTS	x	1	2	1	19	2	5	0.69897	2.98	1.96344	0.0496	0.0757	0.124939	-1.16	4.14	7.88986	NA
OLFM4-2	AGCCACGATTTCTCGGCGAA	OLFM4	x	1761	201	1108	15536	564	3834	3.58365	2.98	1.50359	0.133	0.18	3.01002	1.76	1.22	7.88986	0.168872
PCMTD2-4	TTGACTAAGATAACACGCAC	PCMTD2	x	1	2	1	2	19	5	0.69897	2.98	1.96344	0.0496	0.0757	0.124939	-1.16	4.14	7.88986	NA
PLCE1-1	AATGCTTACAGGATACCACT	PLCE1	x	1	2	1	2	19	5	0.69897	2.98	1.96344	0.0496	0.0757	0.124939	-1.16	4.14	7.88986	NA
SYNPO2-4	TGTTTAAGAAGCGACGTCGG	SYNPO2	x	2	2	128	2	692	165	2.21748	2.98	1.14165	0.254	0.327	1.64345	-5.64	8.62	7.88986	0.304705
FAH-1	CGGCAGCATGCTACCAACGT	FAH	x	1	171	254	2079	147	530	2.72428	2.97	1.61057	0.107	0.148	2.15229	-4.2	7.17	7.83536	0.137931
PTPRS-4	TATGGCGGCTTCGATAACCG	PTPRS	x	1	2	108	2	576	138	2.13988	2.97	1.34278	0.179	0.237	1.5682	-5.57	8.54	7.83536	0.221982
VOPP1-1	AAGGCTGGCTCCTCGATCAG	VOPP1	x	26	335	1	1883	2	449	2.65225	2.97	1.08486	0.278	0.356	2.08159	-4.53	7.5	7.83536	0.33062
AKT2-2	GACCCCATGGACTACAAGTG	AKT2	x	128	309	163	2	3112	743	2.87099	2.96	1.5356	0.125	0.17	2.30103	-3.44	6.4	7.78124	0.1595
CT45A6-3	TGCTATTCCACCCAGCCAAT	CT45A6	x	2	2	32	2	185	45	1.65321	2.96	1.40019	0.161	0.215	1.07918	-4.4	7.36	7.78124	NA
FARSA-1	AAGCGGACCCACTCTCAGGG	FARSA	x	1	2	20	117	2	28	1.44716	2.96	1.4301	0.153	0.205	0.884607	-3.76	6.72	7.78124	NA
KRT222-2	AGCTCAAGCAGAACTCAAGG	KRT222	x	1	2	46	252	2	61	1.78533	2.96	1.34893	0.177	0.235	1.21307	-4.8	7.76	7.78124	NA
SSPN-3	GTGTGAGCTGCGAATAGTGG	SSPN	x	1	184	114	1546	2	369	2.56703	2.96	1.15779	0.247	0.319	1.99855	-4.88	7.84	7.78124	0.297112
TIMM44-2	ATCTGATAGGTCGACCCATG	TIMM44	x	2	2	1	24	2	6	0.778151	2.96	1.90088	0.0573	0.0856	0.221849	-1.46	4.42	7.78124	NA
C14orf93-1	AGAGTTGCTTGGCATAAGCA	C14orf93	x	1	311	31	2	1763	422	2.62531	2.95	1.09234	0.275	0.352	2.05817	-4.64	7.59	7.72749	0.327238
IL3-2	GGACTTCAACAACCTCAATG	IL3	x	1	2	40	2	219	53	1.72428	2.95	1.35157	0.177	0.234	1.15635	-4.62	7.57	7.72749	NA
POLR2I-2	CCCCACGTTGCCGCGGACCG	POLR2I	x	1	273	83	720	1120	439	2.64246	2.95	1.69188	0.0907	0.127	2.07555	-4.57	7.52	7.72749	0.118061
TRIP10-2	AGAGTAAGCGTAAATTTGAG	TRIP10	x	48	2	1	260	2	63	1.79934	2.95	1.34094	0.18	0.238	1.23045	-4.84	7.79	7.72749	NA
WNT11-4	GTTGGGGGCGAGCTCAATGG	WNT11	x	92	3	1	491	2	118	2.07188	2.95	1.34153	0.18	0.238	1.50515	-5.47	8.42	7.72749	0.223107
FAF1-2	CCCTGCCATCGACTTACAGT	FAF1	x	1	54	3	294	2	71	1.85126	2.94	1.34468	0.179	0.237	1.28631	-4.98	7.92	7.67411	NA
KCTD12-3	CGCTCGGGCTACATCACCAT	KCTD12	x	107	2	180	2	1479	354	2.549	2.94	1.19845	0.231	0.3	1.98378	-4.95	7.89	7.67411	0.279825
OR2T33-3	AGCCAAACGCACCAGCACGG	OR2T33	x	59	121	1	2	926	222	2.34635	2.94	1.20403	0.229	0.297	1.78056	-5.57	8.51	7.67411	0.277648
CAB39-3	GTGCAGATGTATTCAACAGT	CAB39	x	117	2	6	121	516	152	2.18184	2.93	1.56862	0.117	0.16	1.61979	-5.62	8.55	7.6211	0.149961
GLO1-2	CTTGGTACTGGGGTCCGCGT	GLO1	x	216	2	1	1114	2	267	2.42651	2.93	1.0314	0.302	0.384	1.86332	-5.37	8.3	7.6211	0.356173
GPR21-3	GATTTGGCTATACTCGACCC	GPR21	x	215	2	1	2	1106	265	2.42325	2.93	1.03065	0.303	0.385	1.86134	-5.38	8.31	7.6211	0.357272
SIX3-1	AAGTTCACCAAGGAGTCTCA	SIX3	x	114	2	220	1598	110	409	2.61172	2.93	1.65153	0.0986	0.137	2.04922	-4.7	7.63	7.6211	0.127763
PTPN14-4	TGTGCTTACCGTGTGAAAGA	PTPN14	x	44	304	1	1570	196	423	2.62634	2.92	1.59189	0.111	0.154	2.0657	-4.64	7.56	7.56846	0.142766
SULT1C3-3	CTATGTGGCCAGAAATCCCA	SULT1C3	x	2	2	246	998	267	303	2.48144	2.92	1.52888	0.126	0.172	1.92082	-5.19	8.11	7.56846	0.160724
ADGRE1-4	TGCCACCTGCACCAATACAG	ADGRE1	x	1	2	14	83	2	20	1.30103	2.91	1.47155	0.141	0.19	0.753328	-3.29	6.2	7.51618	NA
CPXM1-2	ATCACAATTACAAGGCCATG	CPXM1	x	1	2	1	18	2	5	0.69897	2.91	1.93787	0.0526	0.0796	0.124939	-1.16	4.07	7.51618	NA
NKX1-1-3	GCCGAGACCAACGACACCAA	NKX1-1	x	462	360	154	4674	208	1172	3.06893	2.91	1.72073	0.0853	0.12	2.51233	-2.24	5.15	7.51618	0.111452
NOL10-4	TCTAAGAAGGAACACCACCG	NOL10	x	1	2	1	18	2	5	0.69897	2.91	1.93787	0.0526	0.0796	0.124939	-1.16	4.07	7.51618	NA
NUMBL-4	GCCTGGAGCGAAAACAGCGA	NUMBL	x	1	2	1	18	2	5	0.69897	2.91	1.93787	0.0526	0.0796	0.124939	-1.16	4.07	7.51618	NA
NUTM2B-4	TTCTCCGATCGCTGGCCCGG	NUTM2B	x	1	2	3	28	2	7	0.845098	2.91	1.81694	0.0692	0.1	0.30103	-1.71	4.62	7.51618	NA
PHKG1-1	AAGGTCATCGACGTCACCGG	PHKG1	x	1	2	1	18	2	5	0.69897	2.91	1.93787	0.0526	0.0796	0.124939	-1.16	4.07	7.51618	NA
NUDT9-2	CGAGGACCTGATAGTCACAG	NUDT9	x	269	445	2	439	3125	856	2.93247	2.9	1.55581	0.12	0.164	2.37779	-3.09	5.99	7.46426	0.1536
TONSL-4	TGAGACCGAAACCAGACTAC	TONSL	x	81	2	104	2	926	223	2.3483	2.9	1.45966	0.144	0.194	1.79472	-5.56	8.46	7.46426	0.18184
CNTNAP4-1	AAAGTCACGGGCATAGATTG	CNTNAP4	x	84	2	154	303	880	285	2.45484	2.89	1.72531	0.0845	0.119	1.90309	-5.28	8.17	7.4127	0.110466
FLII-4	GTCCTGCAATGACCTGACAC	FLII	x	1	2	37	2	195	47	1.6721	2.89	1.32981	0.184	0.243	1.12494	-4.46	7.35	7.4127	NA
USP30-2	AGGTGTTCCCTAAATTAACA	USP30	x	1	2	11	67	2	17	1.23045	2.89	1.51339	0.13	0.177	0.669007	-3.05	5.94	7.4127	NA
ZBTB2-4	GTATGTCAGTTGGTTTCAAG	ZBTB2	x	1	10	54	320	2	77	1.88649	2.89	1.35981	0.174	0.231	1.33579	-5.08	7.97	7.4127	NA
[truncated: 71,565 more rows]

## Sheet: Figure 3B
	sgCTRL			sgCTRL 1µM			sgCAND1			sgCAND1 1µM
0	7.81086	13.6031	11.04	6.02485	5.26812	5.66341	7.36642	6.8316	5.99632	5.33117	5.04759	6.26425
4	8.88819	14.1786	12.6078	6.59324	5.98325	6.12003	8.10072	8.16292	6.91391	6.0627	6.02156	6.72253
8	9.88604	15.6295	13.7182	7.46608	6.51725	6.88072	9.06609	9.01826	7.43913	6.50434	6.44039	7.01714
12	10.7529	16.8105	15.8185	8.45106	7.08083	7.63793	9.19473	10.3359	8.41918	7.16503	7.25031	7.99022
16	12.1035	18.4395	17.5446	9.70648	8.0329	8.84645	10.0201	10.6652	9.46383	7.92454	7.87256	9.10339
20	14.2334	20.244	19.6032	10.7883	8.90209	9.79985	11.2187	12.0028	10.3927	8.86955	8.5655	10.0342
24	16.1723	20.9276	21.507	12.0985	9.93208	10.9109	12.2252	13.2623	11.3735	9.86725	9.84546	10.8823
28	18.7827	23.818	24.4387	13.4913	11.0627	12.0337	13.8667	14.5879	12.5178	11.102	10.7736	11.7665
32	21.1436	25.4481	26.7569	14.8032	12.0281	12.7616	14.8187	16.5542	14.074	12.237	12.3473	13.1142
36	24.4177	29.907	29.9212	15.4418	12.6023	13.3627	16.8574	18.3946	16.2029	13.6626	13.4001	14.1837
40	28.4677	32.2672	33.0329	16.9744	12.9362	13.8414	18.9275	20.573	17.9572	15.1682	14.8072	15.4624
44	32.055	34.7449	36.5554	17.4592	13.2451	14.4432	20.7165	22.7699	20.2964	16.5443	16.806	17.5533
48	35.8679	38.8114	39.9913	17.9546	13.7427	14.6486	23.0528	25.4428	22.9838	17.9414	17.8013	18.3359
52	40.6945	43.0961	43.4964	18.7969	13.821	14.7529	25.8235	28.4394	25.6066	19.8221	19.1771	19.4956
56	45.5085	47.7471	47.701	18.7236	14.1274	14.1055	28.374	31.3722	28.8471	21.5042	21.5747	20.3978
60	50.8051	50.9645	51.352	19.4283	14.0274	14.0656	31.5428	35.4041	31.9982	23.7336	23.2312	23.0753
64	54.2743	55.6538	55.5878	18.8167	14.3374	13.6303	34.4855	38.7466	35.5818	25.7143	25.1821	22.324
68	59.5661	59.3814	58.6822	19.2769	15.2721	14.4124	39.0804	42.3628	39.5388	28.5166	27.2266	25.8868
72	63.1494	62.7111	62.1756	20.6529	14.8622	16.4416	42.8383	45.5845	43.2999	31.2671	29.1399	26.3845
76	66.4973	66.6243	64.9758	20.951	14.7724	14.7892	45.9701	48.6063	48.9379	34.6902	32.3321	28.1714
80	70.7069	69.9898	68.8196	20.8871	15.9343	14.6555	49.6163	52.7105	54.1059	36.2214	34.2163	30.4992
84	74.4617	73.2016	71.015	22.0136	15.5575	14.2499	54.0754	57.1875	57.8985	39.3488	35.3809	34.1356
88	78.4803	76.8548	74.0947	20.8171	15.1064	14.1518	58.5281	61.6259	63.1302	41.1373	39.3059	33.075
92	82.2301	79.2449	77.3721	21.4889	14.7043	14.8097	63.5709	65.5636	65.9833	45.9396	42.408	33.9899
96	85.6402	82.325	79.8106	21.6643	15.0952	13.9674	66.7575	69.7597	72.4387	49.6962	46.4697	37.5378
100	88.8042	85.0977	81.9467	21.3494	15.4919	14.1038	71.5536	73.8568	75.7717	51.4245	50.1181	37.9788
104	91.2921	87.6216	84.2552	21.5992	15.2206	14.1269	75.3639	77.5794	80.068	55.3939	52.3688	41.2551
108	93.4115	89.6839	86.1498	21.8817	15.5099	14.5513	78.7913	80.4973	83.3134	58.0235	55.4281	44.8047
112	94.974	90.9488	88.3197	23.4975	15.6563	13.9248	81.9742	83.3282	86.5779	61.6685	60.9006	46.5244
116	96.2541	92.239	88.8487	22.7949	14.6951	13.5679	84.9913	86.5682	84.5079	64.9095	62.2614	50.6092
120	97.0728	93.02	90.6467	22.975	15.496	13.6894	87.2152	88.7358	91.3614	67.4697	64.7564	52.1018
124	97.835	93.7671	91.2976	23.0233	16.7388	13.6419	89.1187	90.4948	93.3555	72.2849	69.4759	55.9068
128	98.5161	94.4408	92.0521	24.7821	17.0223	13.4236	90.946	91.9959	94.523	73.4779	70.3518	56.5188
132	98.9937	94.8487	92.5511	23.1666	15.343	13.4646	92.5893	93.224	95.811	77.6348	71.9671	59.1662
136	99.2553	95.3792	93.1377	23.2926	16.6373	13.3903	93.7949	94.1826	96.4959	78.3843	75.8738	65.6795
140	99.4217	95.9024	93.9856	24.9045	16.1051	13.2825	94.9679	95.061	97.4142	82.2164	79.1667	62.0582
144	99.4527	95.866	94.3403	26.1229	17.0869	13.295	95.7563	95.9345	97.9122	85.8586	81.1594	67.7929
148	99.6614	95.85	94.3171	25.7928	17.2552	13.4844	96.1343	96.5679	97.5792	85.4022	81.4623	67.8444
152	99.6939	95.9579	94.6069	25.0131	16.197	12.513	96.3402	96.9875	98.1151	86.199	80.873	68.1761
156	99.7323	96.2352	95.1561	24.6501	16.4054	12.5672	96.8999	97.2778	98.3523	88.844	83.7046	68.3769
160	99.7028	96.5148	95.3361	24.0161	16.7569	12.2821	97.2476	97.7109	98.685	88.7621	84.6264	70.8916
164	99.6714	96.5937	95.4	27.4062	17.2095	12.2903	97.5376	98.0722	98.7711	90.8384	86.0741	70.3103
168	99.6692	96.7228	95.7034	28.3204	17.0452	12.5663	97.646	98.3736	98.911	90.6238	85.5954	75.8828
172	99.3968	96.5811	96.1365	27.1888	21.001	14.4334	98.1819	99.0893	99.0472	93.7335	88.8769	82.4607
176	99.6055	97.1472	96.278	27.1792	20.5536	13.9627	98.2563	99.3743	99.2773	94.6597	89.5499	82.9946
180	99.7838	97.9012	96.6617	25.7891	20.5696	12.7825	98.432	99.555	99.4114	95.0816	91.1836	79.0294
184	99.9017	98.7245	97.1506	26.6613	20.116	11.8227	98.5524	99.8093	99.5369	95.1128	90.72	79.5673
188	99.9622	99.1539	97.5996	25.9464	20.5016	11.8154	98.65	99.8786	99.7323	96.2652	92.5085	80.9111
192	99.9781	99.2695	97.7399	27.9294	21.1257	11.3329	98.7948	99.9273	99.8855	96.5552	95.041	82.5484
196	99.9859	99.4287	97.8373	26.0127	20.9495	12.9408	98.8989	99.961	99.8823	97.114	94.3061	83.7223
200	99.9927	99.5736	98.3069	28.5655	19.3764	11.438	98.9498	99.9845	99.9395	97.3725	94.0649	85.0936
204	100	99.7827	98.6561	28.1688	20.414	11.4603	99.006	100	99.9641	98.2508	95.4037	86.3139
208	99.9976	99.8562	98.6826	27.9442	21.6503	11.3753	99.1825	100	99.9972	98.0947	94.9427	83.4077
212	100	99.9118	98.9538	26.6013	21.0904	11.6968	99.1914	99.9941	99.9922	98.7644	96.7623	88.2811
216	100	99.9483	99.0006	28.3548	21.6883	11.7314	99.3308	100	99.9973	99.1223	96.9662	86.8958
220	100	99.9503	99.0937	28.9983	22.0805	12.1473	99.4214	100	99.9895	99.0747	97.5137	87.9395
224	100	99.9723	99.1128	29.5533	22.5791	11.8518	99.5722	100	99.9884	99.3699	98.2912	91.0969
228	100	99.9736	99.2123	31.3955	22.9183	12.1418	99.6195	100	99.9936	99.3819	98.0839	89.4001
232	100	99.9479	99.1672	32.6486	23.7722	11.9719	99.7396	100	100	99.5502	99.1608	91.7132
236	100	99.9545	99.2198	33.1378	23.2556	12.3438	99.7968	100	100	99.6445	98.6224	90.4661
